# Supplementary material for: Crystal structure of dimethomorph
Source: Acta Crystallogr E Crystallogr Commun. 2015 Aug 12;71(Pt 9):o654. doi: 10.1107/S2056989015014735 (PMC4555370; doi:10.1107/S2056989015014735)
Supplement: Supplementary file 1 [file e-71-0o654-sup1.cif]

##############################################################################
#                                                                            #
# This CIF contains the data in a paper accepted for publication in          #
# Acta Crystallographica Section E. It conforms to the requirements of       #
# Notes for Authors for Acta Crystallographica Section E, and has been       #
# peer reviewed under the auspices of the IUCr Commission on Journals.       #
#                                                                            #
# Full details of the Crystallographic Information File format               #
# are given in the paper "The Crystallographic Information File (CIF):       #
# a New Standard Archive File for Crystallography" by S. R. Hall, F. H.      #
# Allen and I. D. Brown [Acta Cryst. (1991), A47, 655-685].                  #
#                                                                            #
# The current version of the core CIF dictionary is obtainable from          #
# ftp://ftp.iucr.org/pub/cif_core.dic.                                       #
#                                                                            #
# Software is freely available for graphical display of the structure(s)     #
# in this CIF. For information consult the CIF software page                 #
# http://www.iucr.org/resources/cif/software.                                #
#                                                                            #
# This file may be used for bona fide research purposes within the           #
# scientific community so long as proper attribution is given to the journal # 
# article from which it was obtained.                                        #
#                                                                            #
##############################################################################
data_global
_audit_creation_method     'form.cif (version 2.0)'
_journal_data_validation_number     ?
_journal_date_recd_electronic     2015-08-02
_journal_date_accepted     2015-08-06
_journal_name_full     'Acta Crystallographica, Section E'
_journal_year     2015
_journal_volume     71
_journal_issue      9
_journal_page_first     o654
_journal_page_last     o654
_journal_paper_category     HO
_journal_paper_doi     10.1107/S2056989015014735
_journal_coeditor_code     HG5456
loop_
    _publ_contact_author_name
    _publ_contact_author_address
    _publ_contact_author_email
    'Kim, Tae Ho'
;\
Department of Chemistry and Research Institute of Natural Sciences, Gyeongsang \
National University, Jinju 660-701, Republic of Korea
;
;
thkim@gnu.ac.kr
;
    'Kim, Jineun'
;\
Department of Chemistry and Research Institute of Natural Sciences, Gyeongsang \
National University, Jinju 660-701, Republic of Korea
;
;
jekim@gnu.ac.kr
;
_publ_contact_author_fax     '+82-55-772-2789'
_publ_contact_author_phone     '+82-55-772-2789'
_publ_section_title
;
Crystal structure of dimethomorph
;
loop_
    _publ_author_name
    _publ_author_address
    'Kang, Gihaeng'
;\
Department of Chemistry and Research Institute of Natural Sciences, Gyeongsang \
National University, Jinju 660-701, Republic of Korea
;
    'Kim, Jineun'
;\
Department of Chemistry and Research Institute of Natural Sciences, Gyeongsang \
National University, Jinju 660-701, Republic of Korea
;
    'Kwon, Eunjin'
;\
Department of Chemistry and Research Institute of Natural Sciences, Gyeongsang \
National University, Jinju 660-701, Republic of Korea
;
    'Kim, Tae Ho'
;\
Department of Chemistry and Research Institute of Natural Sciences, Gyeongsang \
National University, Jinju 660-701, Republic of Korea
;
_publ_section_synopsis     .
data_I
_database_code_depnum_ccdc_archive 'CCDC 1417163'
_audit_creation_method     SHELXL-2013
_chemical_name_systematic
;\
(<i>E</i>)-3-(4-Chlorophenyl)-3-(3,4-dimethoxyphenyl)-\
1-(morpholin-4-yl)prop-2-en-1-one
;
_chemical_name_common     dimethomorph
_chemical_formula_moiety     'C21 H22 Cl N O4'
_chemical_formula_sum     'C21 H22 Cl N O4'
_chemical_formula_iupac     'C21 H22 Cl N O4'
_chemical_formula_weight     387.84
_chemical_melting_point     ?
_shelx_space_group_comment
;
The symmetry employed for this shelxl refinement is uniquely defined
by the following loop, which should always be used as a source of
symmetry information in preference to the above space-group names.
They are only intended as comments.
;
_space_group_crystal_system     monoclinic
_space_group_name_H-M_alt     'P 21/c'
_space_group_name_Hall     '-P 2ybc'
loop_
    _space_group_symop_operation_xyz
    'x, y, z'
    '-x, y+1/2, -z+1/2'
    '-x, -y, -z'
    'x, -y-1/2, z-1/2'
_cell_length_a     6.6238(2)
_cell_length_b     13.2232(4)
_cell_length_c     21.4810(7)
_cell_angle_alpha     90
_cell_angle_beta     97.1674(19)
_cell_angle_gamma     90
_cell_volume     1866.77(10)
_cell_formula_units_Z     4
_cell_measurement_reflns_used     3670
_cell_measurement_theta_min     2.45
_cell_measurement_theta_max     23.98
_cell_measurement_temperature     173(2)
_exptl_crystal_description     needle
_exptl_crystal_colour     colourless
_exptl_crystal_size_max     0.380
_exptl_crystal_size_mid     0.060
_exptl_crystal_size_min     0.030
_exptl_crystal_density_diffrn     1.380
_exptl_crystal_density_meas     ?
_exptl_crystal_density_method     ?
_exptl_crystal_F_000     816
_exptl_absorpt_coefficient_mu     0.232
_exptl_absorpt_correction_type     multi-scan
_exptl_absorpt_process_details
;
(SADABS; Bruker, 2013)
;
_shelx_estimated_absorpt_T_min     0.917
_shelx_estimated_absorpt_T_max     0.993
_exptl_absorpt_correction_T_min     0.917
_exptl_absorpt_correction_T_max     0.993
_exptl_special_details     ?
_diffrn_ambient_temperature     173(2)
_diffrn_radiation_type     MoK\a
_diffrn_radiation_wavelength     0.71073
_diffrn_measurement_device_type     'Bruker APEXII CCD'
_diffrn_measurement_method     '\f and \w scans'
_diffrn_detector_area_resol_mean     ?
_diffrn_reflns_number     18090
_diffrn_reflns_av_R_equivalents     0.0469
_diffrn_reflns_theta_min     1.812
_diffrn_reflns_theta_max     27.542
_diffrn_reflns_theta_full     25.242
_diffrn_measured_fraction_theta_max     0.991
_diffrn_measured_fraction_theta_full     1.000
_diffrn_reflns_limit_h_min     -8
_diffrn_reflns_limit_h_max     8
_diffrn_reflns_limit_k_min     -14
_diffrn_reflns_limit_k_max     17
_diffrn_reflns_limit_l_min     -27
_diffrn_reflns_limit_l_max     27
_refine_special_details     ?
_reflns_number_total     4276
_reflns_number_gt     3119
_reflns_threshold_expression     I>2\s(I)
_refine_ls_structure_factor_coef     Fsqd
_refine_ls_matrix_type     full
_refine_ls_R_factor_all     0.0693
_refine_ls_R_factor_gt     0.0484
_refine_ls_wR_factor_gt     0.1210
_refine_ls_wR_factor_ref     0.1333
_refine_ls_goodness_of_fit_ref     1.035
_refine_ls_restrained_S_all     1.035
_refine_ls_number_reflns     4276
_refine_ls_number_parameters     246
_refine_ls_number_restraints     0
_refine_ls_hydrogen_treatment     constr
_refine_ls_weighting_scheme     calc
_refine_ls_weighting_details
              'w=1/[\s^2^(Fo^2^)+(0.0590P)^2^+0.6606P] where P=(Fo^2^+2Fc^2^)/3'
_atom_sites_solution_hydrogens     geom
_atom_sites_solution_primary     ?
_atom_sites_solution_secondary     ?
_refine_ls_shift/su_max     0.000
_refine_ls_shift/su_mean     0.000
_refine_diff_density_max     0.274
_refine_diff_density_min     -0.529
_refine_ls_extinction_method     none
_refine_ls_extinction_coef     .
loop_
    _atom_type_symbol
    _atom_type_description
    _atom_type_scat_dispersion_real
    _atom_type_scat_dispersion_imag
    _atom_type_scat_source
    'C' 'C' 0.0033 0.0016
                         'International Tables Vol C Tables 4.2.6.8 and 6.1.1.4'
    'H' 'H' 0.0000 0.0000
                         'International Tables Vol C Tables 4.2.6.8 and 6.1.1.4'
    'N' 'N' 0.0061 0.0033
                         'International Tables Vol C Tables 4.2.6.8 and 6.1.1.4'
    'O' 'O' 0.0106 0.0060
                         'International Tables Vol C Tables 4.2.6.8 and 6.1.1.4'
    'Cl' 'Cl' 0.1484 0.1585
                         'International Tables Vol C Tables 4.2.6.8 and 6.1.1.4'
_computing_data_collection
;
APEX2 (Bruker, 2013)
;
_computing_cell_refinement
;
SAINT (Bruker, 2013)
;
_computing_data_reduction
;
SAINT (Bruker, 2013)
;
_computing_structure_solution
;
SHELXS97 (Sheldrick, 2008)
;
_computing_structure_refinement
;
SHELXL2013 (Sheldrick, 2015)
;
_computing_molecular_graphics
;
DIAMOND (Brandenburg, 2010)
;
_computing_publication_material
;
SHELXTL (Sheldrick, 2008)
;
loop_
    _atom_site_type_symbol
    _atom_site_label
    _atom_site_fract_x
    _atom_site_fract_y
    _atom_site_fract_z
    _atom_site_U_iso_or_equiv
    _atom_site_adp_type
    _atom_site_calc_flag
    _atom_site_occupancy
    _atom_site_disorder_assembly
    _atom_site_disorder_group
    Cl Cl1 0.31366(10) 0.59912(5) 0.47448(3) 0.0574(2) Uani d 1 . .
    O O1 0.5956(2) 0.38430(11) 0.96279(6) 0.0370(4) Uani d 1 . .
    O O2 -0.0418(2) 0.34526(10) 0.82830(7) 0.0370(4) Uani d 1 . .
    O O3 -0.1413(2) 0.67931(10) 0.90317(6) 0.0337(3) Uani d 1 . .
    O O4 -0.4849(2) 0.73290(10) 0.84142(6) 0.0368(4) Uani d 1 . .
    N N1 0.2962(2) 0.35718(12) 0.85873(7) 0.0281(4) Uani d 1 . .
    C C1 0.5023(3) 0.38939(15) 0.84994(9) 0.0305(4) Uani d 1 . .
    H H1A 0.4969 0.4347 0.8131 0.037 Uiso calc 1 . .
    H H1B 0.5855 0.3296 0.8421 0.037 Uiso calc 1 . .
    C C2 0.5976(3) 0.44402(16) 0.90772(9) 0.0347(5) Uani d 1 . .
    H H2A 0.7399 0.4617 0.9027 0.042 Uiso calc 1 . .
    H H2B 0.5226 0.5078 0.9125 0.042 Uiso calc 1 . .
    C C3 0.3918(3) 0.35949(17) 0.97178(9) 0.0364(5) Uani d 1 . .
    H H3A 0.3150 0.4224 0.9772 0.044 Uiso calc 1 . .
    H H3B 0.3928 0.3187 1.0104 0.044 Uiso calc 1 . .
    C C4 0.2872(3) 0.30099(16) 0.91686(9) 0.0335(5) Uani d 1 . .
    H H4A 0.3542 0.2345 0.9142 0.040 Uiso calc 1 . .
    H H4B 0.1434 0.2890 0.9229 0.040 Uiso calc 1 . .
    C C5 0.1286(3) 0.37008(13) 0.81674(9) 0.0267(4) Uani d 1 . .
    C C6 0.1627(3) 0.41177(14) 0.75448(9) 0.0277(4) Uani d 1 . .
    H H6 0.2683 0.3819 0.7346 0.033 Uiso calc 1 . .
    C C7 0.0584(3) 0.48755(13) 0.72382(9) 0.0263(4) Uani d 1 . .
    C C8 0.1046(3) 0.51370(14) 0.65975(9) 0.0274(4) Uani d 1 . .
    C C9 0.1513(3) 0.43952(16) 0.61797(9) 0.0354(5) Uani d 1 . .
    H H9 0.1412 0.3702 0.6289 0.043 Uiso calc 1 . .
    C C10 0.2124(3) 0.46527(17) 0.56054(10) 0.0411(5) Uani d 1 . .
    H H10 0.2424 0.4140 0.5321 0.049 Uiso calc 1 . .
    C C11 0.2291(3) 0.56604(18) 0.54519(10) 0.0378(5) Uani d 1 . .
    C C12 0.1811(3) 0.64122(16) 0.58492(10) 0.0350(5) Uani d 1 . .
    H H12 0.1923 0.7103 0.5737 0.042 Uiso calc 1 . .
    C C13 0.1159(3) 0.61476(15) 0.64179(9) 0.0303(4) Uani d 1 . .
    H H13 0.0785 0.6664 0.6689 0.036 Uiso calc 1 . .
    C C14 -0.0896(3) 0.55131(13) 0.75275(9) 0.0261(4) Uani d 1 . .
    C C15 -0.0445(3) 0.58425(13) 0.81488(8) 0.0254(4) Uani d 1 . .
    H H15 0.0808 0.5648 0.8382 0.030 Uiso calc 1 . .
    C C16 -0.1772(3) 0.64407(13) 0.84292(8) 0.0255(4) Uani d 1 . .
    C C17 -0.3626(3) 0.67311(13) 0.80926(9) 0.0278(4) Uani d 1 . .
    C C18 -0.4093(3) 0.64144(14) 0.74781(9) 0.0304(4) Uani d 1 . .
    H H18 -0.5351 0.6606 0.7247 0.037 Uiso calc 1 . .
    C C19 -0.2734(3) 0.58161(14) 0.71962(9) 0.0293(4) Uani d 1 . .
    H H19 -0.3067 0.5612 0.6772 0.035 Uiso calc 1 . .
    C C20 0.0428(3) 0.64921(17) 0.93982(9) 0.0369(5) Uani d 1 . .
    H H20A 0.0476 0.5753 0.9428 0.055 Uiso calc 1 . .
    H H20B 0.0485 0.6782 0.9820 0.055 Uiso calc 1 . .
    H H20C 0.1591 0.6734 0.9199 0.055 Uiso calc 1 . .
    C C21 -0.6601(3) 0.77604(16) 0.80687(10) 0.0388(5) Uani d 1 . .
    H H21A -0.6192 0.8187 0.7733 0.058 Uiso calc 1 . .
    H H21B -0.7324 0.8172 0.8349 0.058 Uiso calc 1 . .
    H H21C -0.7499 0.7220 0.7885 0.058 Uiso calc 1 . .
loop_
    _atom_site_aniso_label
    _atom_site_aniso_U_11
    _atom_site_aniso_U_22
    _atom_site_aniso_U_33
    _atom_site_aniso_U_12
    _atom_site_aniso_U_13
    _atom_site_aniso_U_23
    Cl1 0.0525(4) 0.0813(5) 0.0412(3) 0.0133(3) 0.0173(3) 0.0147(3)
    O1 0.0326(8) 0.0484(8) 0.0281(7) -0.0095(7) -0.0041(6) 0.0043(6)
    O2 0.0226(7) 0.0352(7) 0.0529(9) -0.0019(6) 0.0031(6) 0.0124(7)
    O3 0.0356(8) 0.0358(7) 0.0283(7) 0.0058(6) -0.0015(6) -0.0037(6)
    O4 0.0333(8) 0.0410(8) 0.0362(8) 0.0113(6) 0.0048(6) 0.0003(6)
    N1 0.0243(8) 0.0340(9) 0.0255(8) -0.0049(7) 0.0017(7) 0.0040(7)
    C1 0.0235(10) 0.0395(11) 0.0283(10) -0.0039(8) 0.0028(8) 0.0010(9)
    C2 0.0310(11) 0.0399(11) 0.0325(11) -0.0102(9) 0.0011(9) 0.0024(9)
    C3 0.0363(12) 0.0462(12) 0.0270(10) -0.0058(10) 0.0045(9) 0.0025(9)
    C4 0.0324(11) 0.0373(11) 0.0309(11) -0.0074(9) 0.0045(9) 0.0065(9)
    C5 0.0241(9) 0.0211(9) 0.0346(10) 0.0003(7) 0.0028(8) -0.0010(8)
    C6 0.0238(9) 0.0271(9) 0.0313(10) -0.0006(8) -0.0001(8) -0.0017(8)
    C7 0.0236(9) 0.0252(9) 0.0285(10) -0.0032(8) -0.0027(8) -0.0029(8)
    C8 0.0228(9) 0.0302(10) 0.0279(10) 0.0004(8) -0.0020(8) -0.0016(8)
    C9 0.0378(12) 0.0332(10) 0.0347(11) 0.0031(9) 0.0020(9) -0.0045(9)
    C10 0.0394(12) 0.0484(13) 0.0361(12) 0.0060(10) 0.0077(10) -0.0077(10)
    C11 0.0301(11) 0.0539(13) 0.0298(11) 0.0056(10) 0.0046(9) 0.0057(10)
    C12 0.0290(11) 0.0387(11) 0.0360(11) 0.0038(9) -0.0013(9) 0.0073(9)
    C13 0.0279(10) 0.0313(10) 0.0299(10) 0.0036(8) -0.0031(8) 0.0015(8)
    C14 0.0251(9) 0.0232(9) 0.0291(10) -0.0019(7) -0.0003(8) 0.0024(8)
    C15 0.0236(9) 0.0229(9) 0.0278(10) -0.0012(7) -0.0032(8) 0.0029(7)
    C16 0.0270(10) 0.0235(9) 0.0253(10) -0.0024(7) 0.0008(8) 0.0025(7)
    C17 0.0250(10) 0.0245(9) 0.0343(11) -0.0001(8) 0.0051(8) 0.0042(8)
    C18 0.0224(9) 0.0326(10) 0.0345(11) 0.0010(8) -0.0033(8) 0.0043(8)
    C19 0.0281(10) 0.0304(10) 0.0279(10) -0.0015(8) -0.0024(8) -0.0010(8)
    C20 0.0337(11) 0.0473(12) 0.0275(11) 0.0019(10) -0.0055(9) -0.0033(9)
    C21 0.0278(10) 0.0437(12) 0.0458(13) 0.0082(9) 0.0084(9) 0.0084(10)
_geom_special_details
;
All e.s.d.'s (except the e.s.d. in the dihedral angle between two l.s. planes)
are estimated using the full covariance matrix. The cell e.s.d.'s are taken
into account individually in the estimation of e.s.d.'s in distances, angles
and torsion angles; correlations between e.s.d.'s in cell parameters are only
used when they are defined by crystal symmetry. An approximate (isotropic)
treatment of cell e.s.d.'s is used for estimating e.s.d.'s involving l.s.
planes.
;
loop_
    _geom_bond_atom_site_label_1
    _geom_bond_atom_site_label_2
    _geom_bond_site_symmetry_2
    _geom_bond_distance
    _geom_bond_publ_flag
    Cl1 C11 . 1.739(2) ?
    O1 C2 . 1.424(2) ?
    O1 C3 . 1.426(2) ?
    O2 C5 . 1.230(2) ?
    O3 C16 . 1.368(2) ?
    O3 C20 . 1.423(2) ?
    O4 C17 . 1.378(2) ?
    O4 C21 . 1.417(2) ?
    N1 C5 . 1.351(2) ?
    N1 C4 . 1.461(2) ?
    N1 C1 . 1.464(2) ?
    C1 C2 . 1.505(3) ?
    C1 H1A . 0.9900 ?
    C1 H1B . 0.9900 ?
    C2 H2A . 0.9900 ?
    C2 H2B . 0.9900 ?
    C3 C4 . 1.505(3) ?
    C3 H3A . 0.9900 ?
    C3 H3B . 0.9900 ?
    C4 H4A . 0.9900 ?
    C4 H4B . 0.9900 ?
    C5 C6 . 1.490(3) ?
    C6 C7 . 1.342(3) ?
    C6 H6 . 0.9500 ?
    C7 C14 . 1.487(3) ?
    C7 C8 . 1.487(3) ?
    C8 C9 . 1.390(3) ?
    C8 C13 . 1.395(3) ?
    C9 C10 . 1.388(3) ?
    C9 H9 . 0.9500 ?
    C10 C11 . 1.380(3) ?
    C10 H10 . 0.9500 ?
    C11 C12 . 1.373(3) ?
    C12 C13 . 1.390(3) ?
    C12 H12 . 0.9500 ?
    C13 H13 . 0.9500 ?
    C14 C19 . 1.390(3) ?
    C14 C15 . 1.400(3) ?
    C15 C16 . 1.376(3) ?
    C15 H15 . 0.9500 ?
    C16 C17 . 1.398(3) ?
    C17 C18 . 1.383(3) ?
    C18 C19 . 1.392(3) ?
    C18 H18 . 0.9500 ?
    C19 H19 . 0.9500 ?
    C20 H20A . 0.9800 ?
    C20 H20B . 0.9800 ?
    C20 H20C . 0.9800 ?
    C21 H21A . 0.9800 ?
    C21 H21B . 0.9800 ?
    C21 H21C . 0.9800 ?
loop_
    _geom_angle_atom_site_label_1
    _geom_angle_atom_site_label_2
    _geom_angle_atom_site_label_3
    _geom_angle_site_symmetry_1
    _geom_angle_site_symmetry_3
    _geom_angle
    _geom_angle_publ_flag
    C2 O1 C3 . . 110.32(15) ?
    C16 O3 C20 . . 117.63(15) ?
    C17 O4 C21 . . 117.58(15) ?
    C5 N1 C4 . . 121.14(16) ?
    C5 N1 C1 . . 125.36(16) ?
    C4 N1 C1 . . 113.35(15) ?
    N1 C1 C2 . . 109.58(15) ?
    N1 C1 H1A . . 109.8 ?
    C2 C1 H1A . . 109.8 ?
    N1 C1 H1B . . 109.8 ?
    C2 C1 H1B . . 109.8 ?
    H1A C1 H1B . . 108.2 ?
    O1 C2 C1 . . 111.87(16) ?
    O1 C2 H2A . . 109.2 ?
    C1 C2 H2A . . 109.2 ?
    O1 C2 H2B . . 109.2 ?
    C1 C2 H2B . . 109.2 ?
    H2A C2 H2B . . 107.9 ?
    O1 C3 C4 . . 111.29(16) ?
    O1 C3 H3A . . 109.4 ?
    C4 C3 H3A . . 109.4 ?
    O1 C3 H3B . . 109.4 ?
    C4 C3 H3B . . 109.4 ?
    H3A C3 H3B . . 108.0 ?
    N1 C4 C3 . . 110.16(16) ?
    N1 C4 H4A . . 109.6 ?
    C3 C4 H4A . . 109.6 ?
    N1 C4 H4B . . 109.6 ?
    C3 C4 H4B . . 109.6 ?
    H4A C4 H4B . . 108.1 ?
    O2 C5 N1 . . 121.99(18) ?
    O2 C5 C6 . . 121.71(17) ?
    N1 C5 C6 . . 116.24(16) ?
    C7 C6 C5 . . 126.17(17) ?
    C7 C6 H6 . . 116.9 ?
    C5 C6 H6 . . 116.9 ?
    C6 C7 C14 . . 122.97(18) ?
    C6 C7 C8 . . 118.35(17) ?
    C14 C7 C8 . . 118.52(16) ?
    C9 C8 C13 . . 118.25(18) ?
    C9 C8 C7 . . 121.42(17) ?
    C13 C8 C7 . . 120.18(17) ?
    C10 C9 C8 . . 120.9(2) ?
    C10 C9 H9 . . 119.5 ?
    C8 C9 H9 . . 119.5 ?
    C11 C10 C9 . . 119.3(2) ?
    C11 C10 H10 . . 120.3 ?
    C9 C10 H10 . . 120.3 ?
    C12 C11 C10 . . 121.2(2) ?
    C12 C11 Cl1 . . 119.04(17) ?
    C10 C11 Cl1 . . 119.71(17) ?
    C11 C12 C13 . . 119.03(19) ?
    C11 C12 H12 . . 120.5 ?
    C13 C12 H12 . . 120.5 ?
    C12 C13 C8 . . 121.15(19) ?
    C12 C13 H13 . . 119.4 ?
    C8 C13 H13 . . 119.4 ?
    C19 C14 C15 . . 117.86(17) ?
    C19 C14 C7 . . 122.03(17) ?
    C15 C14 C7 . . 120.10(17) ?
    C16 C15 C14 . . 121.60(17) ?
    C16 C15 H15 . . 119.2 ?
    C14 C15 H15 . . 119.2 ?
    O3 C16 C15 . . 124.38(17) ?
    O3 C16 C17 . . 115.68(17) ?
    C15 C16 C17 . . 119.94(17) ?
    O4 C17 C18 . . 125.23(17) ?
    O4 C17 C16 . . 115.56(17) ?
    C18 C17 C16 . . 119.21(18) ?
    C17 C18 C19 . . 120.49(18) ?
    C17 C18 H18 . . 119.8 ?
    C19 C18 H18 . . 119.8 ?
    C14 C19 C18 . . 120.89(18) ?
    C14 C19 H19 . . 119.6 ?
    C18 C19 H19 . . 119.6 ?
    O3 C20 H20A . . 109.5 ?
    O3 C20 H20B . . 109.5 ?
    H20A C20 H20B . . 109.5 ?
    O3 C20 H20C . . 109.5 ?
    H20A C20 H20C . . 109.5 ?
    H20B C20 H20C . . 109.5 ?
    O4 C21 H21A . . 109.5 ?
    O4 C21 H21B . . 109.5 ?
    H21A C21 H21B . . 109.5 ?
    O4 C21 H21C . . 109.5 ?
    H21A C21 H21C . . 109.5 ?
    H21B C21 H21C . . 109.5 ?
loop_
    _geom_torsion_atom_site_label_1
    _geom_torsion_atom_site_label_2
    _geom_torsion_atom_site_label_3
    _geom_torsion_atom_site_label_4
    _geom_torsion_site_symmetry_1
    _geom_torsion_site_symmetry_2
    _geom_torsion_site_symmetry_3
    _geom_torsion_site_symmetry_4
    _geom_torsion
    _geom_torsion_publ_flag
    C5 N1 C1 C2 . . . . 132.71(19) ?
    C4 N1 C1 C2 . . . . -51.7(2) ?
    C3 O1 C2 C1 . . . . -60.0(2) ?
    N1 C1 C2 O1 . . . . 55.2(2) ?
    C2 O1 C3 C4 . . . . 59.7(2) ?
    C5 N1 C4 C3 . . . . -132.19(19) ?
    C1 N1 C4 C3 . . . . 52.0(2) ?
    O1 C3 C4 N1 . . . . -55.3(2) ?
    C4 N1 C5 O2 . . . . 8.1(3) ?
    C1 N1 C5 O2 . . . . -176.63(17) ?
    C4 N1 C5 C6 . . . . -169.19(17) ?
    C1 N1 C5 C6 . . . . 6.1(3) ?
    O2 C5 C6 C7 . . . . 50.0(3) ?
    N1 C5 C6 C7 . . . . -132.7(2) ?
    C5 C6 C7 C14 . . . . 9.2(3) ?
    C5 C6 C7 C8 . . . . -175.53(17) ?
    C6 C7 C8 C9 . . . . 37.0(3) ?
    C14 C7 C8 C9 . . . . -147.52(18) ?
    C6 C7 C8 C13 . . . . -138.47(19) ?
    C14 C7 C8 C13 . . . . 37.0(2) ?
    C13 C8 C9 C10 . . . . 1.6(3) ?
    C7 C8 C9 C10 . . . . -173.99(18) ?
    C8 C9 C10 C11 . . . . 0.8(3) ?
    C9 C10 C11 C12 . . . . -1.8(3) ?
    C9 C10 C11 Cl1 . . . . 177.89(16) ?
    C10 C11 C12 C13 . . . . 0.5(3) ?
    Cl1 C11 C12 C13 . . . . -179.22(15) ?
    C11 C12 C13 C8 . . . . 1.9(3) ?
    C9 C8 C13 C12 . . . . -2.9(3) ?
    C7 C8 C13 C12 . . . . 172.68(17) ?
    C6 C7 C14 C19 . . . . -139.6(2) ?
    C8 C7 C14 C19 . . . . 45.1(2) ?
    C6 C7 C14 C15 . . . . 41.5(3) ?
    C8 C7 C14 C15 . . . . -133.79(18) ?
    C19 C14 C15 C16 . . . . 0.5(3) ?
    C7 C14 C15 C16 . . . . 179.42(16) ?
    C20 O3 C16 C15 . . . . -2.2(3) ?
    C20 O3 C16 C17 . . . . 178.19(16) ?
    C14 C15 C16 O3 . . . . -179.46(17) ?
    C14 C15 C16 C17 . . . . 0.2(3) ?
    C21 O4 C17 C18 . . . . -8.5(3) ?
    C21 O4 C17 C16 . . . . 171.23(17) ?
    O3 C16 C17 O4 . . . . -0.4(2) ?
    C15 C16 C17 O4 . . . . 179.97(16) ?
    O3 C16 C17 C18 . . . . 179.34(16) ?
    C15 C16 C17 C18 . . . . -0.3(3) ?
    O4 C17 C18 C19 . . . . 179.47(17) ?
    C16 C17 C18 C19 . . . . -0.2(3) ?
    C15 C14 C19 C18 . . . . -1.0(3) ?
    C7 C14 C19 C18 . . . . -179.93(17) ?
    C17 C18 C19 C14 . . . . 0.9(3) ?
loop_
    _geom_hbond_atom_site_label_D
    _geom_hbond_atom_site_label_H
    _geom_hbond_atom_site_label_A
    _geom_hbond_site_symmetry_A
    _geom_hbond_distance_DH
    _geom_hbond_distance_HA
    _geom_hbond_distance_DA
    _geom_hbond_angle_DHA
    C1 H1B O2 1_655 0.99 2.53 3.167(2) 121.8
    C13 H13 O2 2_556 0.95 2.38 3.166(2) 139.9
    C20 H20B O1 3_667 0.98 2.64 3.010(2) 102.8
_shelx_hkl_file
;
   1   0   0   20.33    0.96
   1   0   0   20.77    0.95
   1   0   0   19.63    0.98
  -1   0   0   20.92    1.00
  -1   0   0   20.05    0.95
  -1   0   0   21.36    0.97
  -2   0   0   13.58    0.84
  -2   0   0   14.57    0.74
  -2   0   0   12.96    0.79
   2   0   0   13.94    0.83
   2   0   0   15.03    0.75
  -3   0   0    0.39    0.12
  -3   0   0    0.28    0.16
   3   0   0    0.25    0.14
  -3   0   0    0.40    0.17
  -4   0   0   28.98    1.46
  -4   0   0   28.08    1.61
   4   0   0   26.98    1.61
  -4   0   0   28.01    1.70
  -5   0   0   14.34    1.06
  -5   0   0   12.79    1.29
   5   0   0   12.58    1.10
   6   0   0    2.65    0.61
  -6   0   0    2.18    0.60
   6   0   0    2.79    0.56
  -6   0   0    2.31    0.53
  -7   0   0    0.81    0.36
   7   0   0    0.46    0.37
  -8   0   0    0.55    0.38
   8   0   0    0.45    0.52
   0  -1   0   -0.04    0.01
   0  -1   0   -0.02    0.02
   0  -1   0   -0.05    0.02
   0   1   0   -0.05    0.01
   0   1   0   -0.05    0.01
   0   1   0   -0.05    0.01
  -1  -1   0   47.61    2.12
  -1  -1   0   46.60    2.10
   1  -1   0   49.62    2.18
   1  -1   0   51.12    2.07
  -1   1   0   48.89    2.18
  -1   1   0   46.55    2.07
   1   1   0   45.12    2.08
   1   1   0   46.29    2.24
   2  -1   0    7.79    0.59
   2  -1   0    8.31    0.49
  -2  -1   0    8.15    0.55
  -2  -1   0    7.85    0.55
  -2  -1   0    8.43    0.48
   2   1   0    8.17    0.59
   2   1   0    8.58    0.54
  -2   1   0    7.76    0.51
  -2   1   0    8.66    0.62
  -3  -1   0    0.60    0.21
   3  -1   0    0.57    0.21
  -3  -1   0    0.57    0.14
  -3  -1   0    0.14    0.13
  -3   1   0    0.33    0.15
   3   1   0    0.52    0.19
  -3   1   0    0.31    0.18
   3   1   0    0.34    0.17
  -4  -1   0   17.95    1.16
  -4  -1   0   17.28    0.97
  -4  -1   0   18.46    1.22
   4   1   0   19.88    1.16
  -4   1   0   15.85    1.09
   4   1   0   16.15    1.20
  -4   1   0   16.22    1.22
  -5  -1   0    5.41    0.53
  -5  -1   0    4.17    0.62
   5  -1   0    5.87    0.76
  -5  -1   0    4.42    0.70
  -5   1   0    3.74    0.68
   5   1   0    4.83    0.75
  -5   1   0    3.94    0.59
   6  -1   0    9.79    1.12
  -6  -1   0   10.39    1.11
  -6  -1   0    7.20    1.04
  -6   1   0    8.78    1.02
  -6   1   0    7.32    1.10
   6   1   0    8.71    1.13
  -7  -1   0    1.54    0.49
   7  -1   0    1.85    0.58
   7   1   0    2.19    0.63
  -7   1   0    2.01    0.53
  -8  -1   0    1.30    0.54
   8  -1   0    2.54    0.76
  -8   1   0    2.33    0.61
   8   1   0    2.12    0.71
   0  -2   0   36.95    1.70
   0  -2   0   38.55    1.70
   0   2   0   38.30    1.68
   0   2   0   37.14    1.70
   0   2   0   40.86    1.80
   0   2   0   36.44    1.69
   1  -2   0  143.01    6.06
  -1  -2   0  138.88    6.00
   1  -2   0  144.07    5.90
   1  -2   0  141.88    6.12
  -1  -2   0  139.52    5.97
  -1   2   0  134.60    6.36
   1   2   0  143.93    5.95
  -1   2   0  141.50    6.06
  -1   2   0  137.60    5.91
   2  -2   0    5.69    0.57
  -2  -2   0    4.25    0.46
  -2  -2   0    5.58    0.41
   2  -2   0    6.20    0.47
   2   2   0    6.19    0.40
   2   2   0    5.77    0.47
  -2   2   0    5.82    0.40
  -2   2   0    5.27    0.56
  -3  -2   0    1.18    0.20
   3  -2   0    1.59    0.35
  -3  -2   0    1.38    0.28
   3  -2   0    0.93    0.25
  -3  -2   0    1.34    0.28
   3   2   0    0.82    0.20
  -3   2   0    1.09    0.30
  -3   2   0    1.51    0.27
   3   2   0    1.50    0.33
   4  -2   0    0.16    0.16
  -4  -2   0    0.40    0.20
  -4  -2   0    0.04    0.16
  -4  -2   0    0.14    0.10
  -4   2   0    0.12    0.14
  -4   2   0    0.45    0.29
   4   2   0   -0.10    0.10
   4   2   0    0.04    0.15
  -5  -2   0    0.15    0.12
  -5  -2   0   -0.19    0.11
   5  -2   0   -0.05    0.17
  -5  -2   0    0.10    0.17
   5   2   0    0.39    0.27
  -5   2   0   -0.08    0.13
  -5   2   0    0.02    0.19
  -6  -2   0   13.77    1.34
  -6  -2   0   11.01    1.28
   6  -2   0   13.51    1.34
   6   2   0   14.04    1.48
  -6   2   0   10.46    1.32
  -6   2   0   12.15    1.21
  -7  -2   0    0.09    0.26
  -7   2   0   -0.05    0.21
   7   2   0    0.54    0.41
   7   2   0    0.06    0.26
   8  -2   0    0.25    0.37
  -8  -2   0    0.71    0.42
   8   2   0    0.55    0.48
  -8   2   0    0.76    0.42
   0  -3   0    0.01    0.04
   0  -3   0    0.12    0.06
   0   3   0    0.04    0.04
   0   3   0    0.04    0.05
   0   3   0    0.08    0.05
   0   3   0    0.03    0.04
   1  -3   0    0.59    0.17
   1  -3   0    0.61    0.08
  -1  -3   0    0.40    0.12
   1  -3   0    0.62    0.15
  -1  -3   0    0.30    0.08
  -1   3   0    0.59    0.08
  -1   3   0    0.78    0.16
  -1   3   0    0.76    0.17
   1   3   0    0.48    0.07
   1   3   0    0.53    0.15
   1   3   0    0.42    0.11
  -2  -3   0   88.04    4.10
   2  -3   0   92.81    4.23
  -2  -3   0   92.17    4.03
   2  -3   0   94.46    4.16
   2   3   0   93.78    3.98
   2   3   0   88.57    4.31
  -2   3   0   90.20    3.97
  -3  -3   0    1.81    0.26
  -3  -3   0    1.76    0.33
   3  -3   0    1.91    0.35
   3  -3   0    1.63    0.36
  -3  -3   0    1.85    0.31
   3   3   0    1.66    0.26
  -3   3   0    1.02    0.32
   3   3   0    1.52    0.33
  -3   3   0    1.35    0.25
  -4  -3   0    0.66    0.25
   4  -3   0    0.99    0.28
  -4  -3   0    0.67    0.27
  -4  -3   0    0.44    0.16
  -4   3   0    0.78    0.32
   4   3   0   -0.06    0.16
  -4   3   0    0.46    0.17
   4   3   0    0.38    0.18
  -5  -3   0    1.39    0.39
  -5  -3   0    1.25    0.37
  -5  -3   0    0.89    0.22
   5  -3   0    0.78    0.35
   5   3   0    0.20    0.23
  -5   3   0    0.47    0.23
  -5   3   0    0.89    0.38
  -6  -3   0    1.13    0.45
  -6  -3   0    2.46    0.56
   6  -3   0    1.12    0.43
  -6   3   0    1.92    0.46
   6   3   0    0.93    0.41
  -7  -3   0    0.33    0.34
  -7  -3   0   -0.10    0.22
  -7   3   0    0.14    0.25
   7   3   0    0.36    0.37
   7   3   0    0.13    0.28
   8  -3   0    0.58    0.46
  -8  -3   0    1.17    0.54
   8   3   0    1.11    0.57
  -8   3   0    0.68    0.46
   8   3   0    0.67    0.47
   0  -4   0  681.01   30.38
   0   4   0  729.05   29.53
   0   4   0  729.11   29.24
   0   4   0  654.86   31.91
   1  -4   0    0.10    0.05
  -1  -4   0    0.07    0.05
   1  -4   0   -0.08    0.05
  -1  -4   0   -0.02    0.06
   1   4   0    0.16    0.08
   1   4   0   -0.03    0.07
  -1   4   0    0.04    0.04
  -1   4   0    0.07    0.10
  -1   4   0    0.05    0.09
   1   4   0    0.01    0.04
  -2  -4   0   12.42    0.78
  -2  -4   0   11.25    0.66
   2  -4   0   13.83    0.90
   2  -4   0   13.11    0.81
   2   4   0   13.10    0.62
   2   4   0   10.91    0.81
  -2   4   0   11.75    0.65
   2   4   0   10.84    0.75
  -2   4   0   10.70    0.77
   3  -4   0   10.51    0.80
  -3  -4   0   10.08    0.78
  -3  -4   0   10.72    0.71
   3  -4   0   10.33    0.99
   3   4   0   10.45    0.78
  -3   4   0    9.08    0.65
   3   4   0   10.56    0.63
  -4  -4   0   13.76    1.04
  -4  -4   0   14.10    0.98
  -4  -4   0   12.70    0.85
   4  -4   0   12.92    1.02
   4   4   0   16.27    0.91
   4   4   0   13.61    1.06
  -4   4   0   14.98    0.94
  -5  -4   0    3.06    0.42
  -5  -4   0    3.47    0.60
   5  -4   0    2.73    0.56
  -5  -4   0    3.50    0.64
  -5   4   0    2.57    0.47
   5   4   0    3.97    0.70
  -6  -4   0    3.56    0.68
  -6  -4   0    2.24    0.53
  -6   4   0    2.01    0.49
   6   4   0    3.66    0.71
  -7  -4   0    6.99    1.03
   7   4   0    8.57    1.28
   7   4   0    9.75    1.29
  -7   4   0    9.19    1.08
  -8  -4   0    0.22    0.32
   8   4   0   -0.31    0.29
   8   4   0   -0.26    0.36
   0  -5   0    0.07    0.06
   0   5   0    0.09    0.07
   0   5   0    0.06    0.06
   0   5   0    0.10    0.07
   1  -5   0   11.44    0.67
  -1  -5   0   10.15    0.63
  -1  -5   0    9.95    0.52
   1   5   0   10.76    0.54
   1   5   0   10.45    0.62
  -1   5   0    9.24    0.65
  -1   5   0    9.85    0.51
   1   5   0   10.52    0.69
  -1   5   0   10.78    0.67
   2  -5   0   78.39    3.95
  -2  -5   0   84.34    3.66
   2  -5   0   80.13    3.84
  -2  -5   0   84.16    3.81
   2   5   0   85.98    3.92
   2   5   0   84.43    3.96
  -2   5   0   82.21    4.02
  -2   5   0   82.81    3.62
   2   5   0   84.78    3.59
  -3  -5   0    6.49    0.73
  -3  -5   0    7.20    0.55
   3  -5   0    7.92    0.81
  -3   5   0    6.63    0.52
   3   5   0    8.08    0.66
   3   5   0    8.48    0.50
   3   5   0    6.89    0.82
  -4  -5   0    5.63    0.65
   4  -5   0    5.37    0.71
  -4  -5   0    4.11    0.48
  -4  -5   0    3.91    0.62
  -4   5   0    4.62    0.54
   4   5   0    4.96    0.67
   4   5   0    5.45    0.51
  -5  -5   0   15.98    1.02
  -5  -5   0   16.68    1.21
  -5  -5   0   15.00    1.44
   5  -5   0   15.59    1.27
   5   5   0   16.26    1.29
  -5   5   0   18.59    1.17
  -6  -5   0    2.35    0.55
  -6  -5   0    3.36    0.70
   6   5   0    3.18    0.76
  -6   5   0    3.35    0.58
   6   5   0    3.51    0.71
  -7  -5   0    8.15    1.14
   7   5   0    9.24    1.23
   7   5   0    7.57    1.23
  -8  -5   0    0.35    0.35
   8   5   0   -0.11    0.41
   8   5   0    1.31    0.56
   0  -6   0    0.40    0.11
   0   6   0    0.43    0.11
   0   6   0    0.28    0.11
   0   6   0    0.61    0.14
  -1  -6   0   56.73    2.64
   1  -6   0   58.79    2.69
  -1  -6   0   56.64    2.52
   1   6   0   52.77    2.69
   1   6   0   61.09    2.76
  -1   6   0   57.77    2.49
  -1   6   0   60.59    2.83
   1   6   0   56.68    2.56
  -1   6   0   56.83    2.73
  -2  -6   0   11.09    0.77
  -2  -6   0   11.55    0.63
   2  -6   0   11.92    0.91
   2  -6   0   10.85    0.78
  -2   6   0   11.39    0.62
   2   6   0   11.34    0.74
  -2   6   0   10.99    0.80
   2   6   0   10.36    0.57
   2   6   0   10.92    0.84
   3  -6   0    1.42    0.35
  -3  -6   0    0.77    0.20
  -3  -6   0    0.77    0.24
   3   6   0    0.86    0.30
  -3   6   0    0.97    0.19
   3   6   0    1.03    0.27
   3   6   0    0.53    0.12
  -3   6   0    1.02    0.28
  -4  -6   0   10.38    0.81
  -4  -6   0   11.12    1.09
   4  -6   0   10.68    1.06
   4   6   0    9.99    1.16
  -4   6   0   10.19    0.75
   4   6   0   11.44    0.92
   4   6   0   11.86    0.70
  -5  -6   0   10.00    1.12
  -5  -6   0    8.38    0.71
   5  -6   0   11.36    1.17
  -5  -6   0    9.81    1.00
   5   6   0    8.72    1.14
  -5   6   0   10.27    0.94
   5   6   0   11.59    1.18
  -6  -6   0    1.69    0.49
   6   6   0    1.41    0.49
   6   6   0    3.15    0.74
  -6   6   0    1.42    0.39
  -7  -6   0    0.18    0.26
   7   6   0    0.20    0.30
   7   6   0    0.23    0.43
   8   6   0   -0.04    0.44
   0  -7   0    0.24    0.10
   0   7   0    0.04    0.09
   0   7   0    0.13    0.09
   0   7   0    0.15    0.09
  -1  -7   0   51.12    2.36
   1  -7   0   53.11    2.53
  -1   7   0   52.53    2.33
   1   7   0   52.84    2.56
   1   7   0   56.28    2.60
  -1   7   0   52.56    2.59
  -1   7   0   53.53    2.66
   1   7   0   54.25    2.43
  -2  -7   0    4.36    0.36
   2  -7   0    4.76    0.58
   2  -7   0    6.74    0.79
  -2  -7   0    6.56    0.64
  -2   7   0    6.99    0.70
   2   7   0    5.40    0.36
  -2   7   0    5.33    0.37
   2   7   0    5.79    0.48
   2   7   0    5.87    0.68
  -3  -7   0    0.01    0.09
   3  -7   0   -0.02    0.12
  -3  -7   0    0.13    0.16
  -3   7   0    0.01    0.15
   3   7   0    0.12    0.12
   3   7   0   -0.16    0.11
   3   7   0   -0.03    0.06
  -3   7   0    0.03    0.09
   4  -7   0    3.27    0.59
  -4  -7   0    4.59    0.57
  -4  -7   0    5.75    0.76
   4   7   0    3.84    0.60
   4   7   0    4.38    0.42
  -4   7   0    4.38    0.53
   4   7   0    5.83    0.87
   5  -7   0   10.48    1.18
  -5  -7   0   10.97    0.82
  -5  -7   0    9.74    1.10
   5   7   0   11.92    1.21
   5   7   0   10.02    1.28
  -5   7   0   10.45    0.96
  -6  -7   0    0.98    0.46
   6   7   0    0.66    0.40
   6   7   0    0.66    0.36
  -7  -7   0   -0.35    0.16
   7   7   0    0.13    0.32
   7   7   0    0.59    0.43
   0  -8   0    8.56    0.54
   0   8   0    8.78    0.55
   0   8   0    7.92    0.60
   0   8   0    8.12    0.60
   1  -8   0    8.45    0.62
  -1  -8   0    8.82    0.50
   1   8   0    8.65    0.65
  -1   8   0    8.19    0.65
   1   8   0    8.54    0.56
  -1   8   0    8.62    0.67
   1   8   0    8.13    0.59
  -1   8   0    8.25    0.47
  -2  -8   0   15.14    0.85
   2  -8   0   18.85    1.10
  -2  -8   0   17.17    1.04
  -2   8   0   15.50    0.83
  -2   8   0   16.31    1.11
   2   8   0   15.74    0.85
   2   8   0   16.41    1.13
   2   8   0   16.15    0.99
   3  -8   0    0.37    0.23
  -3  -8   0    0.84    0.27
  -3  -8   0    0.64    0.19
  -3   8   0    0.48    0.14
   3   8   0    0.64    0.21
  -3   8   0    0.31    0.20
   3   8   0    0.34    0.25
   3   8   0    0.29    0.10
  -4  -8   0    0.85    0.33
  -4  -8   0    0.63    0.23
   4  -8   0    0.52    0.28
   4   8   0    0.90    0.30
  -4   8   0    1.14    0.28
   4   8   0    0.58    0.34
  -5  -8   0    0.73    0.27
  -5  -8   0    0.76    0.33
   5   8   0    0.34    0.30
   5   8   0    0.88    0.34
  -6  -8   0    1.32    0.49
   6   8   0    0.76    0.46
   6   8   0    0.73    0.39
  -7  -8   0    0.47    0.36
   7   8   0    0.30    0.41
   7   8   0    0.03    0.31
   0  -9   0    0.17    0.10
   0   9   0    0.14    0.12
   0   9   0    0.14    0.09
   0   9   0   -0.01    0.11
   1  -9   0    0.53    0.19
  -1  -9   0    0.77    0.15
   1   9   0    0.71    0.23
  -1   9   0    0.76    0.24
  -1   9   0    0.57    0.12
   1   9   0    0.76    0.20
   1   9   0    0.71    0.19
  -1   9   0    0.47    0.21
  -2  -9   0   21.01    0.94
   2  -9   0   16.25    1.09
   2   9   0   15.19    1.13
   2   9   0   16.61    0.91
   2   9   0   15.80    1.02
  -2   9   0   15.22    0.86
  -2   9   0   15.90    1.15
   3  -9   0    0.41    0.24
  -3  -9   0    0.48    0.25
  -3  -9   0    1.00    0.24
   3   9   0    1.10    0.38
   3   9   0    0.78    0.25
  -3   9   0    0.69    0.18
  -3   9   0    0.44    0.25
   4  -9   0    1.79    0.45
  -4  -9   0    1.54    0.41
   4   9   0    1.13    0.41
   4   9   0    1.95    0.43
  -5  -9   0    0.20    0.22
   5   9   0    0.18    0.24
   5   9   0    0.26    0.32
  -6  -9   0    0.76    0.38
   6   9   0    0.62    0.33
   6   9   0    0.62    0.47
  -7  -9   0   -0.38    0.21
   7   9   0    0.22    0.36
   7   9   0    1.29    0.61
   0 -10   0    6.01    0.46
   0  10   0    5.71    0.45
   0  10   0    5.64    0.61
   0  10   0    5.93    0.64
  -1 -10   0    1.58    0.22
   1 -10   0    1.01    0.26
  -1  10   0    1.49    0.21
   1  10   0    1.51    0.30
   1  10   0    1.35    0.27
   1  10   0    1.38    0.29
  -1  10   0    1.25    0.31
   2 -10   0    1.89    0.37
  -2 -10   0    1.89    0.27
   2  10   0    1.91    0.35
  -2  10   0    1.18    0.35
  -2  10   0    1.77    0.24
   2  10   0    1.98    0.42
   3 -10   0    2.82    0.53
   3  10   0    3.46    0.51
  -3  10   0    2.70    0.55
   3  10   0    3.18    0.63
  -4 -10   0   -0.05    0.16
   4 -10   0   -0.19    0.15
   4  10   0    0.27    0.22
  -4  10   0    0.22    0.31
   4  10   0    0.44    0.32
  -5 -10   0   12.80    1.34
   5  10   0   13.97    1.15
   5  10   0   14.81    1.62
  -6 -10   0    1.12    0.47
   6  10   0    0.87    0.39
   6  10   0    0.49    0.45
   0 -11   0    0.63    0.17
   0  11   0    0.56    0.20
   0  11   0    0.52    0.14
  -1 -11   0    6.35    0.43
   1 -11   0    5.31    0.59
   1  11   0    4.98    0.58
  -1  11   0    5.50    0.40
   1  11   0    5.57    0.63
  -1  11   0    5.60    0.72
   2 -11   0    1.74    0.38
  -2  11   0    2.01    0.45
   2  11   0    3.23    0.54
   2  11   0    2.53    0.41
   3 -11   0    2.55    0.52
   3  11   0    3.11    0.48
   3  11   0    3.17    0.64
  -3  11   0    1.59    0.47
  -4 -11   0    0.88    0.37
   4  11   0    0.30    0.23
   4  11   0    0.29    0.31
  -4  11   0    0.02    0.22
  -5 -11   0    7.19    0.99
   5  11   0    6.41    0.86
   5  11   0    5.84    1.02
  -6 -11   0    3.12    0.74
   6  11   0    3.56    0.73
   6  11   0    4.72    1.04
   0 -12   0    2.07    0.30
   0  12   0    2.32    0.41
   0  12   0    1.72    0.27
   1 -12   0    3.35    0.47
   1  12   0    3.38    0.47
  -1  12   0    3.53    0.57
   1  12   0    4.74    0.59
   2 -12   0    0.48    0.23
   2  12   0    0.64    0.27
  -2  12   0    0.12    0.19
   2  12   0    0.55    0.24
   3 -12   0    2.76    0.53
   3  12   0    3.31    0.51
  -3  12   0    2.22    0.55
   3  12   0    1.16    0.40
  -4  12   0    2.89    0.69
   4  12   0    3.10    0.69
   4  12   0    3.96    0.64
  -5 -12   0    0.05    0.24
   5  12   0    0.05    0.31
   5  12   0   -0.06    0.26
  -6 -12   0    0.46    0.38
   6  12   0    0.28    0.44
   6  12   0    0.55    0.41
   1 -13   0    0.30    0.20
  -1  13   0    0.41    0.25
   1  13   0    0.43    0.21
   1  13   0    0.88    0.26
   2 -13   0   -0.05    0.17
  -2  13   0    0.04    0.18
   2  13   0   -0.03    0.15
   2  13   0    0.18    0.22
  -3  13   0   -0.05    0.21
   3  13   0   -0.19    0.18
   3  13   0    0.11    0.16
  -4  13   0    0.72    0.40
   4  13   0    1.34    0.48
   4  13   0    0.73    0.33
   5  13   0    0.00    0.25
   5  13   0   -0.07    0.33
   0  14   0    5.98    0.78
  -1  14   0    1.16    0.39
   1  14   0    1.94    0.43
   2 -14   0    0.05    0.20
   2  14   0    0.08    0.19
  -2  14   0    0.37    0.29
   2  14   0    0.27    0.19
   3  14   0    0.34    0.29
  -3  14   0    0.16    0.26
   3  14   0    0.12    0.20
   4  14   0    0.05    0.23
   4  14   0   -0.09    0.30
  -4  14   0   -0.07    0.30
   0  15   0    0.51    0.28
   1  15   0    0.24    0.22
  -1  15   0    0.71    0.34
   2  15   0    1.88    0.44
  -2  15   0    1.58    0.49
  -3  15   0    0.13    0.28
   3  15   0    0.29    0.33
   3  15   0    0.13    0.18
   4  15   0    0.57    0.33
   4  15   0    0.68    0.35
  -4  15   0    0.34    0.34
   0  16   0    0.56    0.30
   1  16   0   -0.12    0.18
  -1  16   0    0.04    0.23
   2  16   0   -0.14    0.19
  -2  16   0    0.26    0.30
   3  16   0    0.94    0.36
  -3  16   0    1.93    0.60
   0  17   0   -0.12    0.22
  -1  17   0    1.96    0.60
   1  17   0    1.35    0.47
   8   0  -1    0.39    0.47
  -8   0   1    0.21    0.31
  -7   0   1    0.10    0.25
   7   0  -1   -0.23    0.19
   6   0  -1   -0.08    0.20
  -6   0   1   -0.07    0.20
   6   0  -1   -0.02    0.15
  -6   0   1    0.29    0.30
  -5   0   1    0.16    0.21
  -5   0   1   -0.05    0.11
   5   0  -1    0.06    0.16
   5   0  -1   -0.11    0.13
  -5   0   1   -0.01    0.15
  -4   0   1   -0.16    0.08
  -4   0   1    0.03    0.14
  -4   0   1    0.06    0.09
   4   0  -1    0.08    0.15
  -3   0   1    0.11    0.08
  -3   0   1   -0.09    0.07
   3   0  -1   -0.05    0.09
  -3   0   1    0.08    0.14
  -2   0   1   -0.20    0.07
   2   0  -1   -0.08    0.07
   2   0  -1   -0.06    0.08
  -2   0   1   -0.08    0.06
  -2   0   1   -0.02    0.07
  -1   0   1    0.03    0.04
   1   0  -1    0.02    0.05
   1   0  -1    0.01    0.04
  -1   0   1    0.13    0.07
   1   0  -1    0.00    0.04
   1   0  -1    0.01    0.05
  -1   0   1   -0.01    0.04
   0   0  -1    0.01    0.01
   0   0  -1   -0.02    0.01
   0   0   1   -0.02    0.00
   0   0   1   -0.02    0.00
   0   0  -1   -0.02    0.00
   0   0   1   -0.03    0.00
  -1   0  -1   -1.09    0.05
   1   0   1   -1.04    0.07
  -1   0  -1   -1.12    0.02
  -1   0  -1   -1.06    0.07
   1   0   1   -1.09    0.03
   1   0   1   -0.94    0.07
   2   0   1    0.08    0.12
  -2   0  -1    0.28    0.13
   2   0   1    0.04    0.07
  -2   0  -1    0.04    0.12
  -2   0  -1   -0.01    0.06
  -3   0  -1    0.08    0.13
  -3   0  -1    0.04    0.09
  -3   0  -1   -0.03    0.05
   3   0   1    0.01    0.06
   3   0   1    0.05    0.12
  -4   0  -1    0.37    0.18
  -4   0  -1   -0.11    0.14
   5   0   1    0.17    0.18
  -5   0  -1   -0.06    0.12
  -5   0  -1   -0.06    0.17
  -6   0  -1    0.06    0.24
  -6   0  -1   -0.14    0.18
   6   0   1    0.01    0.20
   7   0   1   -0.05    0.30
  -7   0  -1   -0.13    0.24
   8   0   1   -0.19    0.34
  -8   0  -1    0.39    0.35
   8  -1  -1    2.17    0.73
  -8  -1   1    3.85    0.78
   8   1  -1    1.87    0.64
  -8   1   1    2.74    0.68
  -7  -1   1   -0.01    0.23
   7  -1  -1    0.20    0.35
   7   1  -1   -0.06    0.27
  -7   1   1    0.35    0.29
  -6  -1   1    0.27    0.17
   6  -1  -1    0.30    0.24
  -6  -1   1    0.18    0.29
  -6  -1   1    0.36    0.27
  -6   1   1    0.27    0.31
   6   1  -1    0.08    0.24
  -6   1   1    0.23    0.26
   6   1  -1    0.84    0.37
  -5  -1   1   25.17    1.64
   5  -1  -1   24.23    1.53
  -5  -1   1   23.97    1.53
  -5  -1   1   24.10    1.34
   5   1  -1   21.00    1.59
  -5   1   1   24.80    1.51
  -5   1   1   25.55    1.69
  -4  -1   1   -0.12    0.14
  -4  -1   1    0.10    0.10
  -4  -1   1    0.22    0.16
   4  -1  -1   -0.08    0.10
   4   1  -1   -0.12    0.11
  -4   1   1    0.19    0.18
   4   1  -1    0.17    0.14
  -4   1   1   -0.18    0.09
  -3  -1   1   10.01    0.70
  -3  -1   1    8.64    0.68
  -3  -1   1    9.71    0.60
   3  -1  -1   10.36    0.75
   3  -1  -1    9.19    0.68
  -3   1   1    9.79    0.62
  -3   1   1    9.37    0.65
   3   1  -1    8.99    0.65
  -3   1   1    9.37    0.89
   3   1  -1    8.73    0.71
  -2  -1   1    4.97    0.40
  -2  -1   1    5.42    0.36
   2  -1  -1    5.11    0.41
   2  -1  -1    4.93    0.50
  -2  -1   1    5.21    0.48
  -2   1   1    5.27    0.38
  -2   1   1    4.61    0.35
   2   1  -1    5.16    0.39
  -2   1   1    5.46    0.54
   2   1  -1    4.45    0.48
  -1  -1   1   74.63    3.26
   1  -1  -1   79.00    3.35
   1  -1  -1   74.05    3.30
  -1  -1   1   74.36    3.27
   1  -1  -1   78.17    3.22
   1  -1  -1   76.31    3.37
   1   1  -1   75.07    3.30
   1   1  -1   74.69    3.25
  -1   1   1   75.29    3.30
  -1   1   1   75.74    3.22
   1   1  -1   74.46    3.46
   0  -1   1    0.08    0.02
   0  -1   1    0.05    0.02
   0  -1  -1    0.14    0.03
   0  -1  -1    0.19    0.03
   0  -1  -1    0.11    0.03
   0   1  -1    0.07    0.03
   0   1   1    0.09    0.02
   0   1  -1    0.00    0.01
   0   1  -1    0.04    0.02
   1  -1   1   17.12    0.79
  -1  -1  -1   17.16    0.84
   1  -1   1   16.19    0.86
  -1  -1  -1   16.97    0.81
  -1   1  -1   16.73    0.80
   1   1   1   16.91    0.80
   1   1   1   16.82    0.89
  -1   1  -1   14.94    0.86
   2  -1   1  652.94   27.87
  -2  -1  -1  683.88   28.54
   2  -1   1  661.25   28.55
  -2  -1  -1  668.52   27.83
  -2  -1  -1  639.37   27.59
  -2   1  -1  670.87   27.90
  -2   1  -1  666.49   27.56
   2   1   1  611.34   29.41
   2   1   1  671.29   27.79
  -3  -1  -1    0.02    0.10
  -3  -1  -1    0.18    0.08
  -3  -1  -1   -0.10    0.10
   3  -1   1   -0.18    0.06
   3   1   1    0.05    0.12
  -3   1  -1   -0.10    0.08
  -3   1  -1   -0.03    0.10
   3   1   1    0.01    0.08
  -4  -1  -1    6.94    0.47
  -4  -1  -1    6.75    0.78
  -4  -1  -1    7.08    0.75
  -4   1  -1    5.31    0.64
  -4   1  -1    6.28    0.79
   4   1   1    7.04    0.71
   4   1   1    6.42    0.79
  -5  -1  -1    0.30    0.21
  -5  -1  -1    0.27    0.14
  -5  -1  -1    0.45    0.25
  -5   1  -1    0.84    0.32
   5   1   1    0.11    0.20
  -5   1  -1    0.89    0.36
  -6  -1  -1   10.89    1.30
  -6  -1  -1   11.20    1.20
   6  -1   1    8.04    1.04
   6   1   1    9.95    1.26
  -6   1  -1   10.51    1.12
  -6   1  -1    8.79    1.18
   7  -1   1    0.75    0.45
  -7  -1  -1    0.41    0.33
   7   1   1    0.02    0.29
  -7   1  -1   -0.13    0.20
  -8  -1  -1   -0.26    0.26
   8  -1   1   -0.01    0.40
  -8   1  -1   -0.01    0.29
   8   1   1    0.11    0.34
   8  -2  -1    0.18    0.37
  -8  -2   1    0.43    0.35
   8   2  -1    0.24    0.34
  -8   2   1    0.36    0.39
   8   2  -1    0.68    0.47
  -7  -2   1    5.64    0.98
  -7  -2   1    4.54    0.81
  -7   2   1    5.81    0.86
   7   2  -1    4.92    0.88
   7   2  -1    3.37    0.67
  -6  -2   1    1.12    0.43
  -6  -2   1    1.37    0.43
   6  -2  -1    1.75    0.47
  -6   2   1    1.47    0.39
   6   2  -1    1.59    0.52
   6   2  -1    1.65    0.45
  -5  -2   1   37.90    2.14
  -5  -2   1   36.52    2.08
  -5  -2   1   35.36    1.86
   5  -2  -1   34.45    2.05
  -5   2   1   37.80    2.02
   5   2  -1   32.91    2.15
  -4  -2   1   28.11    1.61
  -4  -2   1   25.24    1.43
  -4  -2   1   26.16    1.58
   4  -2  -1   27.35    1.60
   4   2  -1   27.06    1.50
  -4   2   1   29.06    1.75
  -4   2   1   28.85    1.54
   4   2  -1   27.08    1.68
   3  -2  -1   15.40    1.08
   3  -2  -1   16.86    1.04
  -3  -2   1   17.03    1.02
  -3  -2   1   15.45    1.01
  -3  -2   1   17.77    0.94
   3   2  -1   16.84    0.96
  -3   2   1   17.78    1.14
  -3   2   1   17.53    0.97
   3   2  -1   14.96    1.05
  -2  -2   1    1.79    0.23
  -2  -2   1    1.81    0.25
   2  -2  -1    2.04    0.29
  -2  -2   1    2.01    0.28
   2  -2  -1    2.06    0.35
   2   2  -1    1.93    0.30
  -2   2   1    1.63    0.22
   2   2  -1    1.60    0.22
  -1  -2   1  166.59    6.99
   1  -2  -1  168.15    7.10
   1  -2  -1  169.87    6.92
  -1  -2   1  163.50    7.02
   1   2  -1  159.04    7.06
   1   2  -1  172.90    6.98
  -1   2   1  162.87    7.10
  -1   2   1  165.44    7.46
   1   2  -1  155.88    7.44
  -1   2   1  169.01    6.93
   0  -2  -1    0.35    0.06
   0  -2  -1    0.51    0.08
   0  -2   1    0.53    0.09
   0  -2   1    0.49    0.08
   0   2  -1    0.32    0.07
   0   2   1    0.40    0.07
   0   2  -1    0.39    0.07
   0   2   1    0.42    0.08
   0   2   1    0.67    0.09
   0   2   1    0.39    0.07
   0   2  -1    0.46    0.08
  -1  -2  -1  438.96   18.31
   1  -2   1  463.71   18.24
  -1  -2  -1  416.43   18.38
   1  -2   1  438.61   18.51
  -1   2  -1  438.21   18.25
   1   2   1  439.80   18.41
   1   2   1  434.51   19.48
  -1   2  -1  456.77   18.54
  -1   2  -1  406.45   19.48
   2  -2   1    0.19    0.13
  -2  -2  -1    0.24    0.10
  -2  -2  -1    0.18    0.11
  -2   2  -1    0.04    0.11
   2   2   1    0.19    0.09
   2   2   1    0.06    0.10
  -2   2  -1    0.20    0.10
  -3  -2  -1   52.25    2.42
  -3  -2  -1   51.62    2.56
   3  -2   1   52.96    2.63
  -3  -2  -1   53.27    2.56
   3   2   1   49.64    2.46
   3   2   1   50.10    2.70
  -3   2  -1   53.88    2.49
  -3   2  -1   52.21    2.68
  -4  -2  -1    1.76    0.38
  -4  -2  -1    1.42    0.34
  -4  -2  -1    1.83    0.26
  -4   2  -1    1.21    0.30
   4   2   1    1.96    0.34
  -4   2  -1    0.90    0.35
   4   2   1    1.87    0.42
  -5  -2  -1    8.09    0.93
  -5  -2  -1    7.80    0.56
   5  -2   1    9.09    1.00
  -5  -2  -1    7.14    0.91
  -5   2  -1    7.50    1.01
  -5   2  -1    7.01    0.82
   5   2   1    7.58    0.96
  -6  -2  -1   26.75    1.82
   6  -2   1   31.28    1.92
  -6  -2  -1   28.48    1.92
   6   2   1   26.61    1.94
  -6   2  -1   26.60    1.98
  -6   2  -1   25.44    1.74
  -7  -2  -1    0.39    0.36
   7   2   1    0.17    0.35
  -7   2  -1    0.02    0.23
   8  -2   1    0.08    0.40
  -8  -2  -1    0.18    0.30
  -8   2  -1    0.28    0.35
   8   2   1    0.67    0.47
   8  -3  -1    0.16    0.38
  -8  -3   1    0.72    0.41
   8   3  -1    0.28    0.43
   8   3  -1    1.43    0.59
  -7  -3   1    0.33    0.30
  -7  -3   1    2.02    0.58
   7   3  -1    1.16    0.47
  -7   3   1    1.03    0.38
   7   3  -1    1.85    0.55
  -6  -3   1    5.45    0.85
   6  -3  -1    4.90    0.83
  -6  -3   1    7.44    0.98
  -6   3   1    7.03    0.85
   6   3  -1    6.99    0.99
  -5  -3   1    0.79    0.31
   5  -3  -1    0.19    0.23
  -5  -3   1    0.14    0.20
  -5  -3   1    0.16    0.15
   5   3  -1    0.01    0.19
  -5   3   1    0.51    0.24
  -4  -3   1    0.47    0.24
   4  -3  -1    0.75    0.28
  -4  -3   1    0.93    0.28
  -4  -3   1    0.66    0.19
   4   3  -1    0.86    0.23
  -4   3   1    0.68    0.22
   4   3  -1    0.34    0.21
  -3  -3   1   29.07    1.51
   3  -3  -1   30.52    1.70
  -3  -3   1   28.43    1.48
   3  -3  -1   30.81    1.62
  -3  -3   1   29.02    1.59
   3   3  -1   25.30    1.60
  -3   3   1   28.54    1.46
   3   3  -1   29.45    1.44
   2  -3  -1    1.31    0.28
   2  -3  -1    0.82    0.21
  -2  -3   1    1.45    0.20
  -2  -3   1    1.37    0.25
   2   3  -1    1.65    0.19
   2   3  -1    1.61    0.27
  -2   3   1    1.40    0.26
   2   3  -1    1.75    0.31
  -2   3   1    1.64    0.20
  -1  -3   1   65.74    2.85
   1  -3  -1   70.73    2.81
  -1  -3   1   66.31    2.95
   1  -3  -1   66.72    2.99
  -1   3   1   67.04    2.82
   1   3  -1   68.65    3.09
  -1   3   1   62.52    2.99
  -1   3   1   67.12    3.12
   1   3  -1   65.24    2.83
   1   3  -1   66.41    3.00
   0  -3   1  443.60   18.50
   0  -3  -1  421.04   18.36
   0  -3  -1  448.17   18.53
   0  -3  -1  426.25   18.33
   0   3  -1  437.74   18.56
   0   3  -1  434.45   18.35
   0   3   1  432.96   18.35
   0   3   1  454.44   19.57
   0   3   1  446.26   18.55
   0   3  -1  465.78   19.60
   0   3   1  426.49   18.36
  -1  -3  -1    0.09    0.06
   1  -3   1   -0.01    0.09
  -1  -3  -1   -0.03    0.05
   1  -3   1    0.06    0.07
  -1   3  -1    0.01    0.04
   1   3   1    0.08    0.04
   1   3   1    0.11    0.08
  -1   3  -1    0.17    0.09
   2  -3   1    3.05    0.40
   2  -3   1    4.25    0.50
  -2  -3  -1    2.91    0.33
  -2  -3  -1    3.39    0.41
   2   3   1    3.68    0.28
  -2   3  -1    3.37    0.33
  -2   3  -1    2.96    0.44
   2   3   1    4.15    0.45
  -3  -3  -1   38.62    1.99
  -3  -3  -1   39.32    1.90
   3  -3   1   39.79    2.08
  -3  -3  -1   39.96    2.07
   3  -3   1   39.52    2.13
   3   3   1   40.39    1.92
  -3   3  -1   38.98    2.18
  -3   3  -1   38.34    1.94
   3   3   1   41.03    2.17
   4  -3   1    0.20    0.17
  -4  -3  -1    0.22    0.11
  -4  -3  -1    0.05    0.15
  -4  -3  -1    0.22    0.19
   4   3   1    0.11    0.14
  -4   3  -1    0.06    0.12
  -4   3  -1    0.23    0.23
   4   3   1    0.38    0.23
  -5  -3  -1    0.08    0.11
  -5  -3  -1   -0.04    0.19
   5  -3   1   -0.15    0.14
  -5  -3  -1    0.01    0.16
  -5   3  -1    0.32    0.31
  -5   3  -1    0.03    0.15
   5   3   1    0.45    0.27
  -6  -3  -1   17.91    1.35
  -6  -3  -1   17.03    1.60
   6  -3   1   13.69    1.43
   6   3   1   14.34    1.55
  -6   3  -1   14.27    1.17
  -6   3  -1   15.64    1.68
  -7  -3  -1    0.20    0.28
   7   3   1    0.66    0.43
  -7   3  -1    0.51    0.30
  -8  -3  -1    0.76    0.47
   8  -3   1   -0.24    0.30
   8   3   1    0.51    0.44
  -8   3  -1    0.11    0.32
  -8  -4   1    0.13    0.33
   8   4  -1    0.30    0.43
   8   4  -1    0.61    0.47
  -7  -4   1    1.40    0.49
   7   4  -1    1.44    0.51
   7   4  -1    1.17    0.51
  -7   4   1    1.37    0.44
  -6  -4   1    9.90    1.13
   6  -4  -1    9.92    1.18
  -6  -4   1   10.37    1.17
   6   4  -1   12.84    1.36
   6   4  -1    9.69    1.27
  -6   4   1   10.09    1.05
  -5  -4   1   28.43    1.59
   5  -4  -1   27.78    1.79
  -5  -4   1   27.67    1.74
  -5  -4   1   30.35    1.83
  -5   4   1   30.05    1.68
   5   4  -1   28.40    1.86
   4  -4  -1    3.49    0.56
  -4  -4   1    4.42    0.50
  -4  -4   1    4.43    0.57
  -4  -4   1    3.05    0.51
   4   4  -1    3.05    0.54
  -4   4   1    4.94    0.55
   4   4  -1    4.43    0.48
   3  -4  -1   93.38    4.31
  -3  -4   1   89.86    4.16
  -3  -4   1   94.94    4.29
  -3   4   1   89.67    4.08
   3   4  -1   93.96    4.07
   3   4  -1   90.90    4.37
   3   4  -1   92.77    4.47
   2  -4  -1    0.13    0.15
   2  -4  -1    0.03    0.10
  -2  -4   1    0.25    0.10
  -2  -4   1    0.15    0.12
   2   4  -1    0.30    0.13
  -2   4   1    0.20    0.12
   2   4  -1    0.18    0.14
   2   4  -1    0.30    0.08
  -2   4   1    0.42    0.16
  -2   4   1    0.32    0.09
  -1  -4   1  161.54    6.95
   1  -4  -1  180.12    6.82
   1  -4  -1  161.43    7.02
  -1  -4   1  160.49    6.86
  -1   4   1  166.96    7.39
  -1   4   1  157.71    7.04
   1   4  -1  146.36    6.99
   1   4  -1  165.92    7.34
  -1   4   1  160.39    6.80
   1   4  -1  160.98    6.87
   0  -4  -1    2.80    0.24
   0  -4   1    3.55    0.25
   0   4   1    3.55    0.26
   0   4   1    3.71    0.27
   0   4  -1    3.63    0.27
   0   4   1    3.71    0.28
   0   4  -1    4.13    0.28
   0   4  -1    3.84    0.26
  -1  -4  -1    0.17    0.06
   1  -4   1    0.02    0.10
   1  -4   1    0.34    0.13
  -1  -4  -1    0.23    0.11
   1   4   1    0.18    0.06
  -1   4  -1    0.11    0.09
  -1   4  -1    0.29    0.07
   1   4   1    0.30    0.13
   1   4   1    0.20    0.09
   2  -4   1    0.15    0.14
   2  -4   1    0.07    0.12
  -2  -4  -1    0.14    0.10
  -2  -4  -1    0.06    0.10
   2   4   1    0.66    0.19
  -2   4  -1    0.21    0.14
   2   4   1    0.05    0.06
  -2   4  -1    0.16    0.09
  -3  -4  -1   35.11    1.76
  -3  -4  -1   31.47    1.82
   3  -4   1   33.43    1.85
   3  -4   1   32.53    1.91
   3   4   1   35.23    1.66
  -3   4  -1   34.76    1.71
   3   4   1   33.83    1.90
  -3   4  -1   34.58    1.98
  -4  -4  -1   55.91    2.74
  -4  -4  -1   59.45    2.91
  -4  -4  -1   58.52    2.97
   4  -4   1   56.04    2.96
  -4   4  -1   58.83    3.15
  -4   4  -1   54.04    2.79
   4   4   1   56.04    3.08
   4   4   1   61.99    2.77
  -5  -4  -1    0.22    0.22
   5  -4   1   -0.08    0.15
  -5  -4  -1   -0.11    0.17
  -5  -4  -1    0.16    0.13
   5   4   1    0.33    0.26
  -5   4  -1    0.65    0.24
  -6  -4  -1    4.67    0.81
  -6  -4  -1    5.78    0.90
  -6   4  -1    5.79    0.80
   6   4   1    3.42    0.72
  -7  -4  -1    0.19    0.30
  -7   4  -1    1.08    0.42
   7   4   1    0.67    0.42
  -8  -4  -1    1.94    0.63
   8   4   1    1.82    0.65
   8   4   1    1.02    0.54
  -8  -5   1    1.29    0.55
   8   5  -1    2.48    0.73
   8   5  -1    1.11    0.53
  -7  -5   1    2.12    0.61
   7   5  -1    1.67    0.55
   7   5  -1    3.06    0.76
  -6  -5   1    1.35    0.44
   6   5  -1    0.98    0.47
   6   5  -1    1.82    0.52
  -6   5   1    1.32    0.38
  -5  -5   1   70.74    3.39
   5  -5  -1   61.98    3.43
  -5  -5   1   61.61    3.22
  -5  -5   1   65.88    3.44
   5   5  -1   69.98    3.62
   5   5  -1   68.75    3.65
  -5   5   1   67.66    3.25
  -4  -5   1    7.31    0.73
  -4  -5   1    6.11    0.60
  -4  -5   1    6.07    0.77
   4  -5  -1    5.40    0.71
   4   5  -1    5.52    0.80
  -4   5   1    5.73    0.59
   4   5  -1    5.71    0.47
   4   5  -1    6.55    0.78
  -3  -5   1    5.31    0.50
  -3  -5   1    3.94    0.54
   3  -5  -1    4.67    0.59
  -3   5   1    4.69    0.45
   3   5  -1    4.74    0.66
   3   5  -1    4.94    0.35
   3   5  -1    4.77    0.57
   2  -5  -1   28.85    1.65
   2  -5  -1   26.71    1.51
  -2  -5   1   28.88    1.34
  -2  -5   1   29.10    1.51
  -2   5   1   28.90    1.33
   2   5  -1   28.62    1.28
   2   5  -1   28.77    1.59
  -2   5   1   29.58    1.56
  -2   5   1   26.52    1.55
   2   5  -1   28.07    1.50
   1  -5  -1    5.32    0.42
   1  -5  -1    6.03    0.33
  -1  -5   1    5.11    0.29
  -1   5   1    5.90    0.43
  -1   5   1    5.17    0.28
   1   5  -1    5.03    0.37
   1   5  -1    4.69    0.48
  -1   5   1    5.30    0.50
   1   5  -1    4.91    0.31
   0  -5   1   39.62    1.79
   0  -5  -1   38.62    1.79
   0   5  -1   39.54    1.90
   0   5   1   39.65    1.83
   0   5   1   41.24    1.90
   0   5  -1   37.23    1.81
   0   5   1   38.69    1.78
   0   5  -1   38.77    1.78
  -1  -5  -1    0.45    0.14
   1  -5   1    0.65    0.17
   1  -5   1    0.48    0.19
  -1  -5  -1    0.73    0.12
  -1   5  -1    0.71    0.11
   1   5   1    0.85    0.16
  -1   5  -1    0.43    0.15
  -1   5  -1    0.64    0.17
   1   5   1    0.70    0.12
   1   5   1    0.72    0.19
  -2  -5  -1   65.18    3.10
  -2  -5  -1   66.87    2.96
   2  -5   1   63.85    3.22
   2  -5   1   67.45    3.15
   2   5   1   61.94    3.17
  -2   5  -1   65.45    3.27
   2   5   1   68.20    2.90
   2   5   1   66.51    3.21
  -2   5  -1   66.09    2.93
   3  -5   1    1.48    0.34
  -3  -5  -1    0.76    0.26
  -3  -5  -1    1.24    0.25
   3   5   1    0.94    0.27
   3   5   1    1.14    0.19
  -3   5  -1    1.17    0.24
  -4  -5  -1   11.43    0.78
  -4  -5  -1   11.77    0.89
  -4  -5  -1   12.82    1.00
   4  -5   1   13.58    1.03
   4   5   1   12.56    1.00
   4   5   1   12.79    0.79
  -4   5  -1   11.78    0.85
   5  -5   1    0.91    0.37
  -5  -5  -1    0.11    0.23
  -5  -5  -1    0.98    0.23
  -5  -5  -1    0.40    0.26
   5   5   1    1.45    0.42
  -5   5  -1    0.92    0.32
  -6  -5  -1    7.04    1.00
  -6  -5  -1    7.23    0.99
  -6   5  -1    8.09    0.93
   6   5   1    6.02    0.94
  -7  -5  -1    1.05    0.45
   7   5   1    2.29    0.63
   7   5   1    1.33    0.57
  -7   5  -1    2.02    0.53
  -8  -5  -1    0.70    0.43
   8   5   1   -0.42    0.29
   8   5   1   -0.55    0.25
  -8  -6   1    1.20    0.54
   8   6  -1    1.54    0.63
   8   6  -1    1.51    0.60
  -7  -6   1   -0.15    0.23
   7   6  -1    0.24    0.33
   7   6  -1   -0.20    0.29
  -6  -6   1    0.16    0.25
   6   6  -1    0.19    0.30
   6   6  -1   -0.01    0.22
  -5  -6   1   34.86    2.10
   5  -6  -1   33.51    2.08
  -5  -6   1   35.67    1.99
  -5  -6   1   33.17    1.86
   5   6  -1   34.76    2.26
  -5   6   1   33.89    1.86
   5   6  -1   34.36    2.13
  -4  -6   1    0.94    0.27
  -4  -6   1    0.64    0.27
   4  -6  -1    0.50    0.29
   4   6  -1    0.65    0.28
   4   6  -1    0.64    0.17
  -4   6   1    0.60    0.20
   4   6  -1    0.45    0.24
  -3  -6   1    6.15    0.67
  -3  -6   1    5.16    0.50
   3  -6  -1    4.73    0.62
   3   6  -1    4.55    0.69
  -3   6   1    5.73    0.68
   3   6  -1    5.50    0.35
   3   6  -1    4.96    0.58
  -3   6   1    5.77    0.43
   2  -6  -1    9.93    0.99
   2  -6  -1   11.71    0.81
  -2  -6   1   11.69    0.64
  -2  -6   1   12.00    0.80
  -2   6   1   11.82    0.63
  -2   6   1   12.93    0.87
  -2   6   1   11.24    0.82
   2   6  -1   11.91    0.76
   2   6  -1   11.88    0.59
   2   6  -1   12.03    0.88
  -1  -6   1   23.53    1.08
   1  -6  -1   22.07    1.23
  -1   6   1   23.86    1.29
   1   6  -1   23.56    1.13
  -1   6   1   23.46    1.06
   1   6  -1   23.63    1.23
  -1   6   1   23.66    1.29
   1   6  -1   24.66    1.29
   0  -6  -1    7.31    0.46
   0  -6   1    6.47    0.44
   0   6   1    8.06    0.51
   0   6  -1    7.04    0.49
   0   6   1    7.99    0.47
   0   6   1    6.95    0.49
   0   6  -1    6.97    0.45
   0   6  -1    7.37    0.50
   1  -6   1   15.77    0.89
  -1  -6  -1   16.08    0.87
  -1  -6  -1   14.85    0.74
   1  -6   1   14.38    0.96
   1   6   1   14.80    0.77
  -1   6  -1   14.49    0.73
   1   6   1   13.96    0.84
   1   6   1   14.54    0.91
  -1   6  -1   14.66    0.91
  -1   6  -1   14.69    0.90
  -2  -6  -1    4.49    0.35
   2  -6   1    5.15    0.59
  -2  -6  -1    4.62    0.52
   2  -6   1    4.86    0.63
  -2   6  -1    4.20    0.33
   2   6   1    4.27    0.48
   2   6   1    3.33    0.51
   2   6   1    5.12    0.32
  -2   6  -1    5.16    0.57
  -3  -6  -1   -0.11    0.10
   3  -6   1   -0.02    0.14
  -3  -6  -1    0.21    0.13
   3   6   1    0.18    0.17
  -3   6  -1    0.27    0.18
  -3   6  -1    0.13    0.10
   3   6   1    0.18    0.09
   3   6   1    0.16    0.15
  -4  -6  -1    1.96    0.45
   4  -6   1    3.43    0.58
  -4  -6  -1    3.10    0.48
   4   6   1    2.30    0.56
  -4   6  -1    2.63    0.41
   4   6   1    2.50    0.34
   4   6   1    3.58    0.58
  -5  -6  -1    1.02    0.36
   5  -6   1    0.82    0.40
  -5  -6  -1    1.02    0.33
  -5  -6  -1    1.98    0.35
   5   6   1    0.55    0.34
   5   6   1    0.83    0.37
  -5   6  -1    0.74    0.26
  -6  -6  -1   -0.22    0.20
   6   6   1    0.68    0.35
  -6   6  -1    0.14    0.22
   6   6   1    0.29    0.32
  -7  -6  -1    1.50    0.54
   7   6   1    0.70    0.45
   7   6   1    1.21    0.58
  -7  -7   1    0.97    0.45
   7   7  -1    1.24    0.56
   7   7  -1    1.03    0.48
  -6  -7   1    3.07    0.66
   6   7  -1    3.41    0.69
   6   7  -1    2.68    0.69
   5  -7  -1    0.52    0.33
  -5  -7   1    0.11    0.21
  -5  -7   1    0.19    0.16
   5   7  -1    0.01    0.17
   5   7  -1    0.24    0.30
  -4  -7   1   20.71    1.40
  -4  -7   1   20.07    1.24
   4  -7  -1   20.18    1.41
   4   7  -1   22.34    1.40
   4   7  -1   22.46    1.59
  -4   7   1   20.59    1.19
  -3  -7   1    1.69    0.36
   3  -7  -1    1.31    0.34
  -3  -7   1    2.13    0.31
  -3   7   1    1.79    0.26
  -3   7   1    1.48    0.36
   3   7  -1    2.26    0.22
   3   7  -1    1.80    0.44
   3   7  -1    2.19    0.37
   2  -7  -1    7.59    0.74
  -2  -7   1    9.46    0.52
  -2  -7   1    8.84    0.67
  -2   7   1    8.19    0.48
   2   7  -1    7.85    0.81
  -2   7   1    8.26    0.69
   2   7  -1    9.14    0.62
   2   7  -1    7.91    0.47
   1  -7  -1   10.50    0.69
  -1  -7   1   10.08    0.54
   1   7  -1   11.20    0.73
  -1   7   1   10.13    0.71
   1   7  -1   10.84    0.61
  -1   7   1   10.25    0.74
   1   7  -1   10.96    0.67
  -1   7   1   10.18    0.53
   0  -7  -1   30.23    1.44
   0  -7   1   30.01    1.43
   0   7  -1   30.08    1.55
   0   7   1   29.22    1.43
   0   7   1   29.08    1.54
   0   7  -1   28.95    1.43
   0   7   1   29.99    1.51
   0   7  -1   29.46    1.50
  -1  -7  -1   10.99    0.66
  -1  -7  -1    9.33    0.53
   1  -7   1    9.10    0.75
   1  -7   1    9.89    0.66
   1   7   1    8.33    0.56
  -1   7  -1    9.17    0.67
   1   7   1    9.09    0.68
  -1   7  -1    8.61    0.51
   1   7   1   10.72    0.65
  -1   7  -1    9.77    0.70
  -2  -7  -1    3.65    0.35
   2  -7   1    2.95    0.43
  -2  -7  -1    3.69    0.47
   2  -7   1    3.88    0.59
   2   7   1    3.72    0.44
  -2   7  -1    2.69    0.30
  -2   7  -1    3.46    0.50
   2   7   1    3.62    0.53
   2   7   1    3.19    0.30
   3  -7   1   10.80    1.04
  -3  -7  -1   12.18    0.92
  -3  -7  -1   12.08    0.79
  -3   7  -1   11.89    0.76
   3   7   1   11.64    1.16
   3   7   1   13.40    0.91
   3   7   1   12.62    0.69
  -3   7  -1   11.33    0.95
  -4  -7  -1   22.67    1.49
   4  -7   1   20.56    1.47
  -4  -7  -1   20.88    1.32
   4   7   1   21.99    1.47
  -4   7  -1   20.51    1.28
   4   7   1   22.28    1.62
   4   7   1   24.85    1.19
   5  -7   1    1.99    0.51
  -5  -7  -1    3.23    0.62
  -5  -7  -1    2.30    0.49
   5   7   1    2.98    0.61
  -5   7  -1    3.85    0.57
   5   7   1    2.00    0.59
  -6  -7  -1    1.10    0.40
   6   7   1    0.71    0.43
   6   7   1    1.28    0.47
  -7  -7  -1    0.50    0.42
   7   7   1    0.21    0.41
   7   7   1   -0.40    0.23
  -7  -8   1    2.36    0.64
   7   8  -1    1.47    0.63
   7   8  -1    2.97    0.71
  -6  -8   1    2.39    0.56
   6   8  -1    3.43    0.67
   6   8  -1    2.34    0.67
  -5  -8   1    6.00    0.84
  -5  -8   1    5.51    0.69
   5   8  -1    6.19    0.84
   5   8  -1    6.97    1.05
   4  -8  -1   -0.06    0.16
  -4  -8   1    0.07    0.16
   4   8  -1   -0.15    0.18
   4   8  -1   -0.24    0.10
  -3  -8   1   10.86    0.67
  -3  -8   1    9.80    0.94
   3  -8  -1   11.47    0.87
   3   8  -1    9.96    0.56
  -3   8   1    8.14    0.96
  -3   8   1    9.07    0.61
   3   8  -1   10.04    1.10
   3   8  -1   10.06    0.77
  -2  -8   1    8.56    0.54
   2  -8  -1    9.22    0.73
   2   8  -1   10.84    0.83
  -2   8   1    8.75    0.52
   2   8  -1    9.85    0.55
  -2   8   1    9.47    0.77
   2   8  -1    9.53    0.67
   1  -8  -1   -0.07    0.09
  -1  -8   1    0.05    0.05
   1   8  -1    0.01    0.07
  -1   8   1    0.00    0.09
  -1   8   1    0.14    0.06
   1   8  -1   -0.06    0.08
  -1   8   1    0.07    0.12
   1   8  -1   -0.09    0.06
   0  -8   1    0.72    0.16
   0  -8  -1    0.82    0.17
   0   8  -1    0.67    0.18
   0   8   1    0.42    0.15
   0   8  -1    0.68    0.20
   0   8   1    0.82    0.17
   0   8   1    0.59    0.18
   0   8  -1    0.45    0.14
  -1  -8  -1   16.60    0.88
   1  -8   1   17.76    1.03
   1  -8   1   17.01    1.17
   1   8   1   18.44    0.97
  -1   8  -1   17.93    1.10
   1   8   1   17.31    1.06
   1   8   1   18.04    1.02
  -1   8  -1   16.59    0.87
  -1   8  -1   17.22    1.08
  -2  -8  -1    2.97    0.43
   2  -8   1    3.20    0.48
  -2  -8  -1    3.00    0.34
   2   8   1    3.49    0.34
  -2   8  -1    2.17    0.41
   2   8   1    3.69    0.45
   2   8   1    3.36    0.53
  -2   8  -1    3.00    0.31
  -3  -8  -1    1.18    0.33
   3  -8   1    1.10    0.34
  -3  -8  -1    1.18    0.26
   3   8   1    1.46    0.22
  -3   8  -1    1.55    0.27
   3   8   1    1.04    0.28
   3   8   1    1.55    0.41
  -3   8  -1    1.70    0.40
  -4  -8  -1   60.87    2.97
   4  -8   1   59.20    3.18
  -4  -8  -1   55.00    3.10
   4   8   1   63.99    3.38
   4   8   1   62.94    3.22
  -4   8  -1   58.90    2.89
  -5  -8  -1    0.20    0.23
   5   8   1    0.41    0.26
   5   8   1    0.30    0.36
  -6  -8  -1    1.34    0.47
   6   8   1    2.81    0.67
   6   8   1    3.08    0.78
  -7  -8  -1    3.65    0.80
   7   8   1    2.88    0.83
   7   8   1    3.48    0.76
  -7  -9   1    1.04    0.46
   7   9  -1    1.32    0.54
   7   9  -1    0.63    0.51
  -6  -9   1    0.65    0.40
   6   9  -1    1.01    0.56
   6   9  -1    0.44    0.33
  -5  -9   1    0.94    0.38
   5   9  -1    0.60    0.43
   5   9  -1    0.92    0.35
  -4  -9   1    0.43    0.25
   4  -9  -1    1.10    0.39
   4   9  -1    0.36    0.24
  -4   9   1    0.47    0.29
   4   9  -1    0.66    0.33
  -3  -9   1   54.30    2.71
   3  -9  -1   52.44    2.73
  -3  -9   1   52.81    2.46
  -3   9   1   47.99    2.85
   3   9  -1   55.70    2.72
   3   9  -1   47.28    2.79
  -2  -9   1    8.63    0.52
   2  -9  -1    7.69    0.79
  -2   9   1    8.56    0.88
   2   9  -1    8.41    0.63
   2   9  -1    9.48    0.91
  -2   9   1    7.27    0.48
   2   9  -1    8.76    0.55
   1  -9  -1   26.08    1.39
  -1  -9   1   25.04    1.21
  -1   9   1   26.36    1.19
   1   9  -1   25.68    1.33
   1   9  -1   24.03    1.39
  -1   9   1   26.46    1.50
   1   9  -1   23.42    1.38
   0  -9  -1    8.33    0.54
   0  -9   1    7.14    0.51
   0   9  -1    7.24    0.69
   0   9   1    7.81    0.62
   0   9  -1    8.21    0.53
   0   9   1    8.24    0.53
   0   9  -1    8.06    0.61
   0   9   1    6.95    0.59
   1  -9   1    0.43    0.18
  -1  -9  -1    0.21    0.11
   1  -9   1    0.43    0.23
   1   9   1    0.35    0.17
  -1   9  -1    0.50    0.21
   1   9   1    0.06    0.11
  -1   9  -1    0.21    0.15
   1   9   1    0.37    0.16
  -1   9  -1    0.45    0.12
  -2  -9  -1   20.28    1.19
   2  -9   1   18.84    1.20
   2   9   1   17.74    1.24
  -2   9  -1   17.47    1.25
   2   9   1   19.21    1.02
  -2   9  -1   18.73    0.98
   2   9   1   18.48    1.13
  -3  -9  -1   -0.11    0.10
  -3  -9  -1    0.01    0.13
   3  -9   1   -0.10    0.15
  -3   9  -1    0.02    0.10
  -3   9  -1   -0.19    0.13
   3   9   1   -0.08    0.14
   3   9   1   -0.05    0.12
  -4  -9  -1   11.67    1.19
   4  -9   1   12.71    1.26
   4   9   1   13.69    1.45
   4   9   1   15.45    1.10
  -5  -9  -1    1.57    0.48
   5   9   1    1.23    0.52
   5   9   1    2.17    0.51
  -6  -9  -1    0.00    0.23
   6   9   1   -0.09    0.31
   6   9   1    0.11    0.26
  -7  -9  -1    1.43    0.55
   7   9   1    3.25    0.75
   7   9   1    2.15    0.74
  -6 -10   1    0.46    0.32
   6  10  -1    1.74    0.61
   6  10  -1    1.41    0.48
  -5 -10   1    3.63    0.68
   5  10  -1    2.92    0.71
   5  10  -1    3.44    0.62
   4 -10  -1    0.47    0.33
  -4 -10   1    0.75    0.34
   4  10  -1    0.12    0.18
   4  10  -1    0.63    0.33
  -4  10   1    0.71    0.38
   3 -10  -1   13.24    1.03
  -3  10   1   12.93    1.30
   3  10  -1   13.57    0.96
   3  10  -1   13.39    1.30
   2 -10  -1    0.38    0.18
  -2 -10   1    0.79    0.17
  -2  10   1    0.23    0.10
  -2  10   1    0.40    0.23
   2  10  -1    0.18    0.15
   2  10  -1    0.48    0.23
  -1 -10   1    0.13    0.09
   1 -10  -1    0.04    0.11
  -1  10   1    0.08    0.06
   1  10  -1    0.12    0.13
   1  10  -1    0.21    0.14
  -1  10   1    0.08    0.15
   1  10  -1    0.19    0.13
   0 -10   1    6.75    0.50
   0 -10  -1    7.12    0.51
   0  10   1    6.44    0.48
   0  10   1    7.15    0.59
   0  10  -1    7.31    0.71
   0  10   1    7.03    0.70
   0  10  -1    7.19    0.51
   0  10  -1    6.06    0.65
  -1 -10  -1    0.48    0.14
   1 -10   1    0.76    0.24
   1  10   1    0.53    0.19
  -1  10  -1    0.42    0.12
   1  10   1    0.74    0.23
   1  10   1    0.46    0.18
  -1  10  -1    0.43    0.20
  -2 -10  -1    2.41    0.32
   2 -10   1    2.57    0.45
  -2  10  -1    2.87    0.32
  -2  10  -1    2.04    0.45
   2  10   1    4.15    0.50
   2  10   1    3.77    0.58
   3 -10   1    4.29    0.65
  -3 -10  -1    4.38    0.62
   3  10   1    5.14    0.65
  -3  10  -1    3.51    0.65
   3  10   1    3.68    0.67
  -4 -10  -1    0.44    0.26
   4 -10   1    0.28    0.25
   4  10   1    0.05    0.19
   4  10   1    0.00    0.19
  -4  10  -1    0.18    0.24
  -5 -10  -1    0.15    0.25
   5  10   1    0.27    0.31
   5  10   1    0.27    0.30
  -6 -10  -1    0.41    0.34
   6  10   1    0.75    0.42
   6  10   1    1.37    0.62
  -6 -11   1   -0.16    0.22
   6  11  -1   -0.33    0.26
   6  11  -1   -0.24    0.22
  -5 -11   1    0.06    0.26
   5  11  -1    0.72    0.45
   5  11  -1    0.71    0.35
   4  11  -1    0.41    0.23
  -4  11   1    0.22    0.28
   4  11  -1    0.28    0.31
   3 -11  -1   14.94    1.18
   3  11  -1   18.81    1.37
   3  11  -1   18.26    1.16
  -3  11   1   17.17    1.34
   2 -11  -1    0.55    0.27
   2  11  -1    0.72    0.24
   2  11  -1    0.52    0.24
  -2  11   1    0.10    0.19
   1 -11  -1    6.90    0.67
  -1 -11   1    6.36    0.44
   1  11  -1    6.99    0.70
  -1  11   1    6.83    0.76
  -1  11   1    5.66    0.40
   1  11  -1    6.22    0.64
   0 -11  -1    2.63    0.35
   0 -11   1    3.14    0.38
   0  11  -1    2.60    0.44
   0  11   1    3.36    0.37
   0  11  -1    2.89    0.46
   0  11  -1    2.68    0.34
   0  11   1    2.79    0.45
  -1 -11  -1    1.26    0.22
   1 -11   1    2.15    0.35
   1  11   1    1.27    0.30
  -1  11  -1    1.26    0.20
   1  11   1    1.39    0.30
  -1  11  -1    0.85    0.28
   2 -11   1    0.18    0.19
   2  11   1    0.11    0.14
  -2  11  -1    0.18    0.19
   2  11   1   -0.11    0.15
   3 -11   1    0.45    0.26
  -3 -11  -1    0.07    0.18
   3  11   1    0.07    0.14
   3  11   1   -0.12    0.18
  -3  11  -1    0.07    0.22
  -4 -11  -1    1.04    0.36
  -4  11  -1    0.69    0.35
   4  11   1    0.62    0.42
   4  11   1    1.59    0.42
  -5 -11  -1    2.49    0.57
   5  11   1    3.12    0.62
   5  11   1    1.47    0.52
  -6 -11  -1    0.83    0.41
   6  11   1    1.57    0.49
   6  11   1    0.38    0.42
  -6 -12   1    0.85    0.48
   6  12  -1    1.08    0.42
   6  12  -1    0.38    0.48
   5  12  -1    0.57    0.40
   5  12  -1   -0.09    0.18
   4  12  -1   16.10    1.61
  -4  12   1   16.43    1.69
   4  12  -1   19.30    1.30
   3 -12  -1    0.32    0.25
  -3  12   1    0.37    0.28
   3  12  -1    0.69    0.34
   3  12  -1    0.48    0.22
   2 -12  -1    3.20    0.52
  -2  12   1    1.43    0.43
   2  12  -1    2.08    0.44
   2  12  -1    2.62    0.44
   1 -12  -1    0.12    0.17
  -1  12   1    0.06    0.17
   1  12  -1    0.34    0.18
   1  12  -1    0.06    0.13
   0 -12  -1    0.42    0.16
   0 -12   1    0.56    0.18
   0  12  -1    1.20    0.24
   0  12   1    0.64    0.24
   0  12   1    0.52    0.16
   0  12  -1    0.26    0.19
   1 -12   1    3.77    0.50
  -1  12  -1    3.74    0.38
  -1  12  -1    3.86    0.63
   1  12   1    3.92    0.51
   1  12   1    3.64    0.52
   2 -12   1   -0.01    0.16
   2  12   1    0.00    0.18
   2  12   1    0.06    0.16
  -2  12  -1    0.06    0.19
   3 -12   1   10.18    1.06
   3  12   1    7.64    0.84
   3  12   1    8.10    1.01
  -4 -12  -1    0.36    0.28
  -4  12  -1    0.33    0.30
   4  12   1    0.07    0.32
   4  12   1    0.23    0.23
  -5 -12  -1    1.35    0.47
   5  12   1    2.14    0.67
   5  12   1    1.24    0.40
  -6 -12  -1    0.79    0.42
   6  12   1    0.47    0.37
   6  12   1   -0.05    0.40
   5  13  -1    0.74    0.37
   5  13  -1    0.54    0.39
   4  13  -1    0.69    0.29
   4  13  -1    0.54    0.36
  -4  13   1    0.04    0.30
   3  13  -1    0.18    0.26
  -3  13   1    0.71    0.37
   3  13  -1    0.53    0.23
   2 -13  -1   -0.04    0.17
  -2  13   1    0.38    0.27
   2  13  -1    0.10    0.19
   2  13  -1    0.11    0.18
   1 -13  -1    3.07    0.46
   1  13  -1    3.92    0.57
  -1  13   1    3.95    0.64
   1  13  -1    2.63    0.42
   0  13  -1    0.35    0.21
   0  13   1    0.26    0.21
   0  13  -1    0.12    0.11
   1 -13   1    0.19    0.17
   1  13   1    0.10    0.14
  -1  13  -1    0.10    0.20
   1  13   1   -0.16    0.10
   2 -13   1    1.56    0.38
  -2  13  -1    0.79    0.33
   2  13   1    1.21    0.35
   2  13   1    0.97    0.31
   3  13   1    0.69    0.29
   3  13   1    0.65    0.34
  -3  13  -1    0.61    0.33
   4  13   1    0.00    0.27
   4  13   1   -0.21    0.15
  -4  13  -1   -0.26    0.21
   5  13   1    0.10    0.30
   5  13   1    0.47    0.41
   5  14  -1    0.28    0.38
   4  14  -1    1.15    0.37
   4  14  -1    0.78    0.41
  -4  14   1    0.45    0.42
  -3  14   1    1.46    0.52
   3  14  -1    0.43    0.26
   3  14  -1    1.59    0.47
  -2  14   1    0.83    0.39
   2  14  -1    0.97    0.32
   2  14  -1    0.70    0.28
   1  14  -1    2.95    0.45
  -1  14   1    3.40    0.62
   1  14  -1    2.92    0.53
   0  14   1    0.21    0.22
   0  14  -1    1.12    0.34
  -1  14  -1    1.40    0.42
   1  14   1    1.01    0.32
   2  14   1    0.83    0.31
   2  14   1    0.70    0.26
  -2  14  -1    1.02    0.41
  -3  14  -1   -0.08    0.22
   3  14   1   -0.08    0.18
   3  14   1   -0.09    0.17
   4  14   1    0.17    0.27
  -4  14  -1   -0.29    0.20
   4  14   1    0.05    0.26
  -4  15   1    1.10    0.54
   4  15  -1    2.45    0.55
   4  15  -1    1.72    0.55
  -3  15   1    0.96    0.43
   3  15  -1    0.77    0.33
   3  15  -1    1.45    0.43
  -2  15   1    2.12    0.54
   2  15  -1    1.41    0.39
  -1  15   1    2.46    0.61
   1  15  -1    2.89    0.54
   0  15   1    0.53    0.29
   0  15  -1    0.01    0.20
  -1  15  -1    0.67    0.33
   1  15   1    0.16    0.20
   2  15   1    1.01    0.35
  -2  15  -1    1.00    0.42
   3  15   1    3.44    0.60
   3  15   1    3.05    0.62
  -3  15  -1    3.17    0.74
   4  15   1    0.39    0.35
   4  15   1    0.13    0.25
  -4  15  -1    0.19    0.35
   3  16  -1    0.28    0.27
  -3  16   1   -0.27    0.26
  -2  16   1   -0.05    0.26
   2  16  -1   -0.02    0.20
  -1  16   1    2.38    0.61
   1  16  -1    1.51    0.44
   0  16  -1   -0.04    0.19
   0  16   1    0.03    0.17
  -1  16  -1    0.11    0.22
   1  16   1    0.10    0.22
  -2  16  -1   -0.07    0.25
   2  16   1   -0.20    0.16
   1  17  -1    0.63    0.36
  -1  17   1    0.44    0.33
   0  17   1    0.11    0.30
   0  17  -1   -0.05    0.20
   8   0  -2    0.95    0.54
  -8   0   2    1.47    0.54
   8   0  -2    1.42    0.55
   7   0  -2    1.00    0.47
  -7   0   2    1.00    0.43
  -6   0   2   11.69    1.16
   6   0  -2   11.99    1.18
   6   0  -2   11.72    1.29
   5   0  -2    9.15    0.91
   5   0  -2    7.44    0.92
  -5   0   2    9.87    0.69
  -5   0   2    7.38    0.97
  -5   0   2    7.58    0.84
   4   0  -2   61.45    3.11
  -4   0   2   63.62    3.02
   4   0  -2   61.77    3.05
  -4   0   2   60.12    3.03
  -4   0   2   67.76    3.22
  -3   0   2  261.00   11.12
  -3   0   2  260.53   10.93
   3   0  -2  248.24   11.06
   3   0  -2  257.93   11.01
  -3   0   2  248.42   11.26
  -2   0   2   25.27    1.27
  -2   0   2   23.90    1.24
   2   0  -2   26.16    1.31
   2   0  -2   24.77    1.25
  -2   0   2   24.68    1.31
  -1   0   2    0.29    0.07
  -1   0   2    0.41    0.09
   1   0  -2    0.43    0.09
   1   0  -2    0.17    0.06
   1   0  -2    0.35    0.09
  -1   0   2    0.26    0.08
   1   0  -2    0.31    0.08
   0   0  -2   13.18    0.58
  -1   0  -2  449.97   18.88
  -1   0  -2  447.30   18.72
   1   0   2  444.56   18.88
   2   0   2  747.31   33.53
   2   0   2  773.36   32.35
  -2   0  -2  756.96   32.07
  -2   0  -2  787.59   32.40
   3   0   2   53.79    2.73
   3   0   2   58.53    2.59
  -3   0  -2   56.68    2.73
  -3   0  -2   57.02    2.82
  -4   0  -2   75.49    3.85
  -4   0  -2   80.03    3.76
  -5   0  -2    7.13    0.86
  -5   0  -2    8.00    1.00
   5   0   2    8.89    1.03
  -6   0  -2    5.99    0.96
   6   0   2    5.47    0.93
  -6   0  -2    7.47    0.95
   7   0   2    1.02    0.48
  -7   0  -2    1.64    0.51
   8   0   2    0.32    0.41
  -8   0  -2    1.22    0.52
   8  -1  -2    0.38    0.43
  -8  -1   2    0.68    0.41
   8   1  -2    0.28    0.41
  -8   1   2    1.35    0.46
   8   1  -2    0.48    0.43
  -7  -1   2    0.49    0.31
   7  -1  -2    0.00    0.29
   7   1  -2    1.39    0.43
  -7   1   2    0.46    0.34
   7   1  -2    1.16    0.49
  -6  -1   2    4.45    0.81
  -6  -1   2    5.59    0.64
   6  -1  -2    5.11    0.76
  -6  -1   2    7.49    0.92
  -6   1   2    4.92    0.73
   6   1  -2    7.72    1.04
   6   1  -2    6.29    0.80
   5  -1  -2    0.07    0.17
  -5  -1   2    0.06    0.16
  -5  -1   2    0.19    0.14
  -5  -1   2    0.22    0.22
   5   1  -2    0.31    0.19
  -5   1   2   -0.05    0.16
   5   1  -2   -0.04    0.17
   4  -1  -2    2.20    0.39
  -4  -1   2    1.50    0.37
  -4  -1   2    2.51    0.43
  -4  -1   2    2.22    0.34
   4  -1  -2    2.25    0.43
   4   1  -2    2.67    0.43
   4   1  -2    1.72    0.38
  -4   1   2    2.44    0.47
  -4   1   2    2.32    0.34
  -4   1   2    1.94    0.36
  -3  -1   2    3.06    0.42
  -3  -1   2    4.24    0.47
   3  -1  -2    3.09    0.41
  -3  -1   2    3.33    0.37
   3  -1  -2    3.29    0.48
   3   1  -2    3.75    0.48
  -3   1   2    3.72    0.41
  -3   1   2    2.88    0.36
   3   1  -2    2.66    0.37
  -2  -1   2    0.50    0.15
   2  -1  -2    0.45    0.14
   2  -1  -2    0.76    0.20
  -2  -1   2    0.72    0.15
  -2  -1   2    0.66    0.16
   2   1  -2    0.53    0.16
   2   1  -2    0.93    0.18
  -2   1   2    0.72    0.16
  -2   1   2    0.59    0.14
   1  -1  -2  100.93    4.36
  -1  -1   2  102.33    4.32
  -1  -1   2  105.43    4.50
   1  -1  -2  101.02    4.27
   1  -1  -2  104.50    4.50
  -1   1   2  102.28    4.50
   1   1  -2  102.55    4.30
  -1   1   2   99.23    4.26
   1   1  -2  102.84    4.36
   1   1  -2   98.13    4.57
  -1   1   2   94.99    4.57
  -1   1   2   99.41    4.37
   1   1  -2  100.95    4.32
   0  -1   2    2.80    0.17
   0  -1  -2    2.64    0.17
   0  -1  -2    2.72    0.17
   0  -1   2    2.63    0.17
   0  -1  -2    3.20    0.17
   0  -1   2    2.63    0.17
   0   1  -2    2.83    0.18
   0   1   2    2.66    0.17
   0   1  -2    2.76    0.17
   0   1  -2    3.11    0.17
   0   1   2    2.75    0.17
   0   1   2    2.75    0.16
  -1  -1  -2  101.15    4.32
  -1  -1  -2  103.50    4.32
   1  -1   2   96.05    4.35
   1   1   2   94.07    4.58
  -1   1  -2  103.44    4.27
  -1   1  -2  103.38    4.38
   1   1   2   97.43    4.30
  -2  -1  -2    9.69    0.63
   2  -1   2   10.26    0.66
   2  -1   2    9.16    0.50
  -2  -1  -2    9.29    0.47
  -2  -1  -2    8.39    0.60
  -2   1  -2    9.12    0.66
   2   1   2    9.04    0.58
   2   1   2    8.71    0.65
  -2   1  -2    8.68    0.58
   3  -1   2   21.25    1.07
   3  -1   2   19.03    1.19
  -3  -1  -2   19.84    0.98
  -3  -1  -2   17.54    1.15
  -3  -1  -2   20.88    1.22
   3   1   2   20.39    1.15
  -3   1  -2   20.07    1.16
  -3   1  -2   20.42    1.27
   3   1   2   18.66    1.25
  -4  -1  -2    0.79    0.27
  -4  -1  -2    0.78    0.29
  -4  -1  -2    0.86    0.16
   4   1   2    0.53    0.24
  -4   1  -2    1.37    0.38
  -4   1  -2    0.81    0.27
  -5  -1  -2   -0.09    0.15
  -5  -1  -2    0.35    0.26
   5   1   2    0.15    0.23
  -5   1  -2   -0.05    0.18
  -5   1  -2   -0.13    0.13
  -6  -1  -2    8.51    1.13
  -6  -1  -2    7.92    1.00
  -6   1  -2    8.24    1.14
  -6   1  -2    8.29    1.02
   6   1   2    6.56    1.01
  -7  -1  -2    3.09    0.66
   7  -1   2    1.98    0.61
   7   1   2    3.26    0.78
  -7   1  -2    2.48    0.64
  -8  -1  -2    0.67    0.44
   8  -1   2    0.27    0.42
  -8   1  -2    0.93    0.45
   8   1   2    0.13    0.43
  -8  -2   2    0.04    0.30
   8  -2  -2    0.04    0.37
  -8   2   2    0.50    0.33
   8   2  -2    0.04    0.37
   8   2  -2    0.34    0.38
  -7  -2   2    2.85    0.63
   7   2  -2    2.55    0.65
   7   2  -2    1.62    0.54
  -7   2   2    2.24    0.55
   7   2  -2    2.87    0.59
  -6  -2   2    3.51    0.51
  -6  -2   2    3.70    0.69
   6  -2  -2    3.56    0.66
  -6  -2   2    5.44    0.78
  -6   2   2    4.82    0.71
   6   2  -2    4.41    0.67
   6   2  -2    4.53    0.78
  -5  -2   2    4.81    0.72
  -5  -2   2    4.63    0.53
   5  -2  -2    4.01    0.64
  -5  -2   2    4.57    0.65
   5   2  -2    4.81    0.74
   5   2  -2    4.79    0.61
  -5   2   2    3.45    0.54
   4  -2  -2   10.09    0.79
  -4  -2   2   10.07    0.94
  -4  -2   2    8.59    0.84
  -4  -2   2    8.85    0.65
   4   2  -2   10.03    0.73
   4   2  -2    8.26    0.89
  -4   2   2   10.05    0.72
  -3  -2   2    3.07    0.41
  -3  -2   2    2.82    0.40
   3  -2  -2    3.38    0.45
  -3  -2   2    3.00    0.36
   3  -2  -2    2.33    0.44
  -3   2   2    2.62    0.34
   3   2  -2    2.45    0.34
   3   2  -2    3.02    0.44
   2  -2  -2   17.25    1.05
  -2  -2   2   17.69    0.92
   2  -2  -2   18.22    0.99
  -2  -2   2   17.97    0.97
  -2  -2   2   17.47    0.95
  -2   2   2   17.59    0.88
   2   2  -2   16.97    0.99
   2   2  -2   17.37    0.89
  -2   2   2   17.27    0.99
   2   2  -2   16.98    1.02
  -1  -2   2   26.88    1.14
   1  -2  -2   26.54    1.12
  -1  -2   2   25.13    1.23
   1  -2  -2   25.19    1.24
  -1   2   2   27.34    1.27
  -1   2   2   25.54    1.28
   1   2  -2   25.55    1.26
   1   2  -2   26.45    1.27
   1   2  -2   26.23    1.13
   0  -2   2    1.23    0.14
   0  -2   2    1.34    0.14
   0  -2  -2    1.29    0.13
   0  -2  -2    1.34    0.13
   0   2   2    1.65    0.12
   0   2  -2    1.62    0.13
   0   2  -2    1.41    0.12
   0   2  -2    1.27    0.14
   0   2   2    1.65    0.15
   0   2   2    1.37    0.12
  -1  -2  -2  452.95   17.32
  -1  -2  -2  405.96   17.21
   1  -2   2  415.40   17.40
   1   2   2  386.18   18.31
  -1   2  -2  410.85   17.13
   1   2   2  412.58   17.31
  -1   2  -2  419.81   17.41
  -1   2  -2  378.51   18.31
  -2  -2  -2   21.36    1.16
   2  -2   2   22.70    1.25
  -2  -2  -2   22.05    1.21
  -2   2  -2   23.70    1.29
  -2   2  -2   21.49    1.14
   2   2   2   22.92    1.13
   2   2   2   22.17    1.27
  -3  -2  -2    1.26    0.28
  -3  -2  -2    1.32    0.31
   3  -2   2    1.80    0.36
  -3  -2  -2    1.53    0.20
  -3   2  -2    1.52    0.36
  -3   2  -2    1.08    0.25
   3   2   2    2.15    0.39
   3   2   2    1.35    0.26
  -4  -2  -2    0.05    0.07
  -4  -2  -2   -0.02    0.11
  -4  -2  -2   -0.03    0.13
  -4   2  -2    0.03    0.18
   4   2   2    0.32    0.17
  -4   2  -2    0.14    0.15
   4   2   2   -0.11    0.12
  -5  -2  -2    1.26    0.23
  -5  -2  -2    1.04    0.33
  -5  -2  -2    1.16    0.36
  -5   2  -2    1.68    0.51
  -5   2  -2    1.46    0.38
   5   2   2    1.23    0.39
   6  -2   2    1.12    0.43
  -6  -2  -2    1.72    0.49
  -6  -2  -2    1.95    0.56
   6   2   2    1.27    0.45
  -6   2  -2    0.96    0.41
  -6   2  -2    0.57    0.42
  -7  -2  -2    0.37    0.31
   7   2   2    0.64    0.40
  -7   2  -2    0.16    0.26
   8  -2   2    0.21    0.34
  -8  -2  -2   -0.02    0.32
   8   2   2    0.17    0.35
  -8   2  -2    0.86    0.45
  -8  -3   2    0.61    0.43
   8   3  -2    1.33    0.57
   8   3  -2   -0.07    0.37
  -7  -3   2    3.17    0.68
  -7   3   2    3.51    0.64
   7   3  -2    2.62    0.73
  -6  -3   2    0.11    0.16
  -6  -3   2    0.02    0.22
  -6  -3   2    0.91    0.39
   6  -3  -2    0.24    0.25
   6   3  -2    0.19    0.24
   6   3  -2    0.47    0.33
   6   3  -2    0.45    0.25
  -6   3   2    0.66    0.30
  -5  -3   2    0.88    0.31
   5  -3  -2    1.36    0.39
  -5  -3   2    0.88    0.31
  -5  -3   2    1.03    0.27
  -5   3   2    1.89    0.38
   5   3  -2    1.51    0.41
   5   3  -2    1.58    0.46
  -4  -3   2   13.93    1.03
  -4  -3   2   18.21    1.15
   4  -3  -2   17.33    1.14
  -4  -3   2   16.07    0.99
  -4   3   2   16.51    1.01
   4   3  -2   15.57    1.18
   4   3  -2   15.79    1.14
   4   3  -2   16.18    0.98
   3  -3  -2   23.21    1.44
  -3  -3   2   23.77    1.27
   3  -3  -2   25.84    1.38
  -3  -3   2   22.92    1.33
  -3  -3   2   22.01    1.25
   3   3  -2   22.66    1.36
  -3   3   2   23.02    1.21
   3   3  -2   24.50    1.44
   3   3  -2   23.23    1.20
  -2  -3   2   58.55    2.65
   2  -3  -2   61.14    2.79
   2  -3  -2   59.28    2.88
  -2  -3   2   61.46    2.76
   2   3  -2   57.73    2.86
  -2   3   2   63.96    2.83
  -2   3   2   59.06    2.61
   2   3  -2   59.77    2.61
   2   3  -2   62.25    2.85
  -2   3   2   53.86    2.87
   1  -3  -2  918.84   39.01
   1  -3  -2  988.98   39.26
  -1  -3   2 1000.00   38.95
  -1  -3   2  843.91   39.41
  -1   3   2  971.87   39.27
   1   3  -2  982.55   38.98
   1   3  -2  867.92   39.34
   1   3  -2  924.92   42.35
  -1   3   2  867.15   43.10
   0  -3  -2  125.99    5.50
   0  -3   2  128.15    5.60
   0  -3  -2  127.90    5.56
   0  -3   2  127.83    5.56
   0   3   2  132.46    5.52
   0   3   2  127.95    5.53
   0   3   2  129.65    5.58
   0   3  -2  136.80    5.88
   0   3  -2  137.36    5.53
  -1  -3  -2  101.43    4.50
   1  -3   2  103.25    4.59
  -1  -3  -2  102.31    4.44
  -1   3  -2  104.70    4.40
  -1   3  -2  106.77    4.62
   1   3   2  104.65    4.76
  -1   3  -2  100.28    4.77
   1   3   2  103.21    4.42
  -2  -3  -2    1.24    0.25
  -2  -3  -2    1.26    0.22
   2  -3   2    1.15    0.27
  -2   3  -2    1.58    0.32
   2   3   2    1.17    0.18
   2   3   2    1.41    0.27
  -2   3  -2    1.30    0.21
  -3  -3  -2    9.34    0.73
  -3  -3  -2    8.98    0.54
   3  -3   2   10.11    0.94
  -3  -3  -2    7.63    0.64
  -3   3  -2    8.38    0.63
   3   3   2    8.78    0.73
   3   3   2    9.80    0.63
  -3   3  -2    8.80    0.91
  -4  -3  -2   16.36    1.12
  -4  -3  -2   13.76    1.03
  -4  -3  -2   14.73    0.82
  -4   3  -2   15.33    1.01
  -4   3  -2   13.01    1.30
   4   3   2   15.15    1.13
   4   3   2   13.57    0.93
  -5  -3  -2    3.14    0.58
   5  -3   2    2.71    0.54
  -5  -3  -2    2.76    0.35
  -5  -3  -2    3.06    0.58
   5   3   2    2.81    0.60
  -5   3  -2    2.36    0.49
  -5   3  -2    1.78    0.52
  -6  -3  -2    2.32    0.57
  -6  -3  -2    2.20    0.59
  -6   3  -2    2.43    0.75
   6   3   2    2.48    0.63
  -6   3  -2    2.87    0.57
  -7  -3  -2    0.06    0.26
   7   3   2    0.52    0.41
  -7   3  -2    0.08    0.25
  -8  -3  -2   12.49    1.48
   8  -3   2    8.51    1.41
  -8   3  -2   13.10    1.44
  -8  -4   2    0.31    0.37
   8   4  -2   -0.03    0.33
   8   4  -2    0.29    0.44
  -7  -4   2   -0.03    0.21
  -7   4   2    0.58    0.30
   7   4  -2    0.38    0.43
   7   4  -2    0.39    0.40
  -6  -4   2    6.01    0.88
   6  -4  -2    6.51    0.92
  -6  -4   2    8.29    1.01
   6   4  -2    7.93    1.02
   6   4  -2    7.23    0.85
   6   4  -2    7.15    1.07
  -6   4   2    7.92    0.87
  -5  -4   2    8.41    0.91
   5  -4  -2    8.60    0.94
  -5  -4   2    7.51    0.89
  -5  -4   2    7.58    0.75
   5   4  -2    5.81    0.90
   5   4  -2    7.77    0.94
  -5   4   2    8.82    0.84
  -4  -4   2   12.96    0.97
  -4  -4   2   13.36    0.91
  -4  -4   2   11.65    0.83
   4  -4  -2   12.73    0.98
   4   4  -2   12.89    0.81
   4   4  -2   13.56    0.99
   4   4  -2   13.91    1.09
  -4   4   2   12.59    0.83
  -3  -4   2   50.75    2.55
   3  -4  -2   52.78    2.73
  -3  -4   2   52.79    2.45
   3  -4  -2   50.37    2.58
   3   4  -2   49.85    2.65
   3   4  -2   52.45    2.36
  -3   4   2   50.16    2.38
   3   4  -2   53.90    2.66
  -2  -4   2   10.08    0.72
  -2  -4   2   11.55    0.62
   2  -4  -2   12.13    0.77
   2  -4  -2   12.56    0.57
   2   4  -2   12.16    0.73
  -2   4   2   10.84    0.75
  -2   4   2   11.13    0.77
  -2   4   2   11.14    0.60
   2   4  -2   12.10    0.57
   1  -4  -2   14.73    0.64
  -1  -4   2   14.33    0.63
   1  -4  -2   13.55    0.78
  -1   4   2   13.67    0.80
   1   4  -2   13.53    0.81
  -1   4   2   14.18    0.62
  -1   4   2   14.38    0.80
   1   4  -2   13.91    0.75
   1   4  -2   13.13    0.64
   0  -4  -2   35.57    1.59
   0  -4  -2   34.37    1.56
   0  -4   2   33.52    1.64
   0  -4   2   34.73    1.59
   0   4  -2   34.69    1.61
   0   4  -2   35.22    1.59
   0   4   2   35.53    1.62
   0   4   2   34.95    1.60
   0   4   2   34.65    1.59
   0   4  -2   36.55    1.69
  -1  -4  -2   17.10    0.85
   1  -4   2   19.05    0.98
   1  -4   2   18.21    1.02
  -1  -4  -2   17.64    0.95
   1   4   2   17.43    0.95
  -1   4  -2   17.79    0.99
  -1   4  -2   17.10    0.84
   1   4   2   17.45    0.84
  -2  -4  -2    2.08    0.33
   2  -4   2    2.42    0.37
   2  -4   2    2.49    0.41
  -2  -4  -2    2.58    0.30
  -2   4  -2    1.92    0.33
   2   4   2    2.16    0.24
  -2   4  -2    2.42    0.28
  -2   4  -2    2.22    0.40
   2   4   2    3.05    0.39
   3  -4   2   14.01    0.98
  -3  -4  -2   15.17    0.92
  -3  -4  -2   13.47    0.97
   3  -4   2   12.97    1.01
  -3   4  -2   14.57    1.09
  -3   4  -2   13.05    0.85
   3   4   2   14.45    0.82
   3   4   2   13.92    0.99
  -4  -4  -2    1.06    0.21
   4  -4   2    0.86    0.30
  -4  -4  -2    0.68    0.24
  -4  -4  -2    0.36    0.23
  -4   4  -2    0.46    0.28
   4   4   2    0.81    0.23
  -4   4  -2    0.95    0.27
   4   4   2    0.61    0.27
  -5  -4  -2    0.14    0.22
  -5  -4  -2    0.06    0.21
   5  -4   2   -0.06    0.16
   5   4   2   -0.19    0.17
  -5   4  -2    0.05    0.15
  -5   4  -2    0.19    0.28
  -6  -4  -2    3.47    0.70
  -6  -4  -2    5.54    0.84
  -6   4  -2    5.04    0.75
   6   4   2    3.54    0.73
  -7  -4  -2    3.23    0.72
  -7   4  -2    4.13    0.75
   7   4   2    3.95    0.82
  -8  -4  -2    1.99    0.65
   8   4   2    2.87    0.78
  -8  -5   2   -0.02    0.31
   8   5  -2   -0.22    0.31
   8   5  -2   -0.05    0.33
  -7  -5   2   -0.08    0.22
   7   5  -2    0.23    0.30
   7   5  -2    0.05    0.36
  -6  -5   2    1.11    0.40
   6   5  -2    0.62    0.41
  -6   5   2    0.46    0.25
   6   5  -2    0.20    0.28
  -5  -5   2    0.56    0.28
  -5  -5   2    0.81    0.33
  -5  -5   2    0.39    0.19
   5  -5  -2    0.19    0.23
   5   5  -2    0.37    0.34
   5   5  -2    0.95    0.33
  -5   5   2    0.36    0.21
  -4  -5   2   17.49    1.19
  -4  -5   2   16.97    1.06
  -4  -5   2   17.45    1.07
   4  -5  -2   16.22    1.17
  -4   5   2   15.92    0.99
   4   5  -2   15.37    1.14
   4   5  -2   16.95    1.29
   4   5  -2   18.37    0.96
   3  -5  -2    0.03    0.14
  -3  -5   2   -0.01    0.09
  -3  -5   2    0.08    0.10
  -3   5   2    0.03    0.15
   3   5  -2    0.25    0.19
  -3   5   2   -0.02    0.07
   3   5  -2   -0.05    0.11
   3   5  -2    0.13    0.08
  -2  -5   2   32.81    1.50
   2  -5  -2   35.04    1.43
   2  -5  -2   32.41    1.69
  -2  -5   2   31.53    1.66
  -2   5   2   33.18    1.76
   2   5  -2   32.30    1.68
   2   5  -2   32.22    1.76
   2   5  -2   31.82    1.44
  -2   5   2   32.93    1.48
  -2   5   2   30.96    1.72
   1  -5  -2    0.53    0.15
   1  -5  -2    0.06    0.05
  -1  -5   2    0.15    0.05
  -1   5   2    0.10    0.08
  -1   5   2   -0.09    0.06
   1   5  -2    0.10    0.07
  -1   5   2    0.07    0.03
  -1   5   2    0.04    0.04
   1   5  -2    0.06    0.09
   1   5  -2    0.12    0.05
   0  -5  -2   71.74    3.19
   0  -5   2   71.36    3.18
   0  -5  -2   77.65    3.15
   0  -5   2   71.58    3.27
   0   5  -2   69.54    3.21
   0   5   2   71.67    3.18
   0   5  -2   74.72    3.38
   0   5   2   69.25    3.22
   0   5  -2   72.42    3.17
   0   5   2   74.59    3.38
  -1  -5  -2    1.32    0.23
   1  -5   2    1.95    0.34
   1  -5   2    1.51    0.26
  -1  -5  -2    2.09    0.21
   1   5   2    1.97    0.26
   1   5   2    1.22    0.26
  -1   5  -2    1.70    0.28
  -1   5  -2    2.14    0.21
   1   5   2    1.76    0.20
   2  -5   2    0.04    0.14
  -2  -5  -2    0.01    0.09
   2  -5   2    0.17    0.14
  -2  -5  -2    0.06    0.12
   2   5   2   -0.01    0.05
  -2   5  -2    0.06    0.12
   2   5   2    0.25    0.14
  -2   5  -2   -0.01    0.06
   3  -5   2    1.30    0.32
  -3  -5  -2    1.38    0.28
  -3  -5  -2    1.47    0.34
  -3   5  -2    2.22    0.33
  -3   5  -2    1.05    0.36
   3   5   2    1.78    0.25
   3   5   2    1.65    0.37
  -4  -5  -2   -0.05    0.12
   4  -5   2    0.07    0.15
  -4  -5  -2    0.03    0.16
  -4  -5  -2    0.07    0.10
   4   5   2    0.07    0.16
  -4   5  -2   -0.04    0.18
  -4   5  -2    0.15    0.14
   4   5   2   -0.02    0.12
   5  -5   2   22.23    1.60
  -5  -5  -2   24.23    1.58
  -5  -5  -2   24.21    1.64
   5   5   2   23.52    1.67
  -5   5  -2   23.47    1.49
  -6  -5  -2    2.64    0.62
  -6  -5  -2    3.58    0.71
  -6   5  -2    4.00    0.67
   6   5   2    2.88    0.68
  -7  -5  -2    0.27    0.28
  -7   5  -2   -0.11    0.23
   7   5   2    0.09    0.32
  -8  -5  -2    0.37    0.39
   8   5   2    0.63    0.44
   8   5   2    0.05    0.43
  -8  -6   2    0.11    0.30
   8   6  -2    0.35    0.42
   8   6  -2    0.22    0.43
  -7  -6   2    0.95    0.45
   7   6  -2    0.38    0.38
   7   6  -2    1.92    0.60
  -6  -6   2    0.93    0.40
   6   6  -2    1.81    0.52
   6   6  -2    2.44    0.67
   5  -6  -2    4.08    0.67
  -5  -6   2    4.11    0.59
  -5  -6   2    3.86    0.55
  -5  -6   2    3.39    0.63
   5   6  -2    4.24    0.66
  -5   6   2    3.02    0.46
   5   6  -2    2.58    0.65
  -4  -6   2    3.70    0.59
   4  -6  -2    3.77    0.60
  -4  -6   2    4.12    0.51
   4   6  -2    3.94    0.58
   4   6  -2    3.55    0.64
  -4   6   2    3.83    0.45
   4   6  -2    3.79    0.38
   3  -6  -2   17.41    1.15
  -3  -6   2   18.89    0.98
  -3  -6   2   17.61    1.14
   3   6  -2   18.10    0.86
  -3   6   2   16.42    0.93
  -3   6   2   17.63    1.19
   3   6  -2   18.28    1.12
   3   6  -2   16.96    1.23
  -2  -6   2   14.21    0.89
   2  -6  -2   12.40    0.87
  -2  -6   2   13.59    0.70
   2   6  -2   13.64    0.83
  -2   6   2   13.45    0.91
  -2   6   2   12.98    0.92
   2   6  -2   14.36    0.67
   2   6  -2   13.96    0.96
  -2   6   2   14.16    0.69
  -1  -6   2   32.83    1.48
   1  -6  -2   33.96    1.55
   1  -6  -2   35.12    1.67
  -1   6   2   36.03    1.74
  -1   6   2   32.68    1.46
  -1   6   2   34.02    1.73
   1   6  -2   33.65    1.53
   1   6  -2   30.40    1.66
   0  -6   2    6.69    0.42
   0  -6  -2    6.50    0.42
   0   6  -2    6.59    0.43
   0   6   2    7.45    0.45
   0   6   2    6.75    0.46
   0   6  -2    5.91    0.44
   0   6   2    5.74    0.45
   0   6  -2    6.29    0.46
   1  -6   2    1.27    0.29
   1  -6   2    1.06    0.23
  -1  -6  -2    0.93    0.15
  -1  -6  -2    1.21    0.23
   1   6   2    0.97    0.23
  -1   6  -2    0.96    0.24
   1   6   2    1.35    0.23
  -1   6  -2    0.97    0.15
   1   6   2    1.03    0.17
   2  -6   2    3.72    0.53
  -2  -6  -2    2.47    0.31
   2  -6   2    2.99    0.45
  -2  -6  -2    2.98    0.43
   2   6   2    3.30    0.42
   2   6   2    4.02    0.55
   2   6   2    3.75    0.28
  -2   6  -2    2.59    0.42
  -2   6  -2    4.05    0.37
   3  -6   2   26.81    1.61
  -3  -6  -2   28.07    1.45
  -3  -6  -2   25.71    1.56
   3   6   2   30.01    1.34
   3   6   2   23.56    1.54
  -3   6  -2   24.77    1.39
   4  -6   2    0.04    0.19
  -4  -6  -2    0.04    0.14
  -4  -6  -2    0.06    0.18
  -4   6  -2   -0.07    0.11
   4   6   2   -0.01    0.12
   4   6   2    0.24    0.21
   5  -6   2    4.16    0.74
  -5  -6  -2    4.02    0.66
  -5  -6  -2    5.97    0.83
  -5   6  -2    4.57    0.64
   5   6   2    4.64    0.76
  -6  -6  -2   -0.10    0.20
  -6   6  -2    0.47    0.30
   6   6   2    0.11    0.28
  -7  -6  -2    0.10    0.29
   7   6   2    0.53    0.44
   7   6   2   -0.36    0.24
  -7  -7   2    1.01    0.45
   7   7  -2    0.86    0.54
   7   7  -2    2.20    0.60
  -6  -7   2    5.19    0.83
   6   7  -2    5.29    0.98
   6   7  -2    5.73    0.88
   5  -7  -2    1.76    0.48
  -5  -7   2    1.07    0.37
  -5  -7   2    0.84    0.29
   5   7  -2    1.02    0.40
   5   7  -2    1.53    0.42
   4  -7  -2    6.78    0.82
  -4  -7   2    8.06    0.62
  -4  -7   2    7.95    0.89
   4   7  -2    8.03    0.85
   4   7  -2    5.54    0.83
  -4   7   2    7.33    0.56
  -3  -7   2   11.79    0.68
   3  -7  -2   10.92    0.85
  -3  -7   2   10.36    0.82
   3   7  -2    9.82    1.07
   3   7  -2   10.54    0.56
  -3   7   2    9.93    0.62
  -3   7   2    9.49    0.84
   3   7  -2   11.87    0.80
  -2  -7   2    0.29    0.09
   2  -7  -2    0.17    0.15
  -2   7   2    0.23    0.16
   2   7  -2    0.22    0.08
  -2   7   2    0.11    0.07
   2   7  -2    0.22    0.13
   2   7  -2    0.10    0.16
  -1  -7   2   14.65    0.72
   1  -7  -2   14.64    0.88
   1   7  -2   15.01    0.79
  -1   7   2   15.52    0.95
  -1   7   2   14.43    0.91
   1   7  -2   14.30    0.90
  -1   7   2   14.82    0.70
   0  -7  -2    8.85    0.56
   0  -7   2    9.87    0.57
   0   7  -2    9.85    0.63
   0   7   2    8.41    0.55
   0   7   2    9.03    0.61
   0   7   2    8.90    0.61
   0   7  -2    8.25    0.55
   0   7  -2   10.02    0.62
  -1  -7  -2   60.98    2.69
   1  -7   2   58.79    2.95
   1  -7   2   61.89    2.84
  -1  -7  -2   59.39    2.78
  -1   7  -2   60.18    2.65
  -1   7  -2   58.80    2.98
   1   7   2   60.01    2.73
   1   7   2   58.76    2.86
   1   7   2   61.77    2.91
   2  -7   2    6.88    0.82
   2  -7   2    6.77    0.71
  -2  -7  -2    6.58    0.68
  -2  -7  -2    6.75    0.48
  -2   7  -2    6.43    0.46
  -2   7  -2    7.69    0.79
   2   7   2    7.98    0.59
   2   7   2    7.45    0.46
   2   7   2    6.31    0.74
  -3  -7  -2   22.27    1.47
   3  -7   2   26.04    1.55
  -3  -7  -2   27.11    1.38
   3   7   2   21.86    1.56
   3   7   2   25.92    1.24
   3   7   2   25.15    1.49
  -3   7  -2   24.66    1.33
  -3   7  -2   21.65    1.53
  -4  -7  -2    9.80    0.93
   4  -7   2    9.49    1.04
  -4  -7  -2   11.33    1.10
  -4   7  -2    9.79    0.76
   4   7   2    9.60    1.01
   4   7   2    9.66    0.65
   4   7   2    9.60    1.17
   5  -7   2   -0.17    0.19
  -5  -7  -2   -0.12    0.14
  -5  -7  -2    0.12    0.20
  -5   7  -2   -0.06    0.16
   5   7   2   -0.12    0.20
   5   7   2    0.08    0.26
  -6  -7  -2    0.32    0.31
   6   7   2    0.38    0.32
   6   7   2    0.92    0.49
  -7  -7  -2    1.10    0.45
   7   7   2    0.95    0.48
   7   7   2    1.51    0.61
  -7  -8   2    0.29    0.33
   7   8  -2    0.29    0.34
   7   8  -2    0.00    0.34
  -6  -8   2    0.10    0.24
   6   8  -2    0.04    0.20
   6   8  -2    0.01    0.29
  -5  -8   2    6.35    0.86
  -5  -8   2    6.26    0.75
   5   8  -2    4.85    0.92
   5   8  -2    6.69    0.85
  -4  -8   2    0.82    0.31
   4  -8  -2    1.02    0.35
   4   8  -2    1.26    0.42
   4   8  -2    0.59    0.24
  -3  -8   2    6.34    0.73
  -3  -8   2    5.73    0.45
   3  -8  -2    6.56    0.73
   3   8  -2    5.62    0.78
  -3   8   2    4.71    0.68
   3   8  -2    6.44    0.39
  -3   8   2    6.27    0.44
   3   8  -2    7.60    0.60
  -2  -8   2    0.52    0.13
   2  -8  -2    0.51    0.21
   2   8  -2    0.47    0.12
   2   8  -2    0.41    0.17
  -2   8   2    0.95    0.27
  -2   8   2    0.57    0.11
   2   8  -2    0.44    0.21
  -1  -8   2   12.12    0.61
   1  -8  -2   11.20    0.75
   1   8  -2   12.45    0.76
   1   8  -2   11.87    0.79
   1   8  -2   11.26    0.69
  -1   8   2   12.08    0.81
  -1   8   2   11.85    0.59
  -1   8   2   10.68    0.81
   0  -8   2    0.62    0.15
   0  -8  -2    0.62    0.16
   0   8  -2    0.32    0.14
   0   8   2    0.64    0.20
   0   8  -2    0.57    0.18
   0   8  -2    0.26    0.11
   0   8   2    0.45    0.13
   0   8   2    0.71    0.19
  -1  -8  -2   -0.03    0.09
  -1  -8  -2   -0.03    0.06
   1  -8   2    0.15    0.11
   1  -8   2    0.23    0.19
   1   8   2    0.05    0.10
   1   8   2    0.06    0.11
  -1   8  -2    0.05    0.07
  -1   8  -2    0.02    0.10
   1   8   2    0.07    0.09
  -2  -8  -2   -0.02    0.08
   2  -8   2    0.32    0.20
  -2  -8  -2    0.23    0.16
   2   8   2    0.17    0.10
   2   8   2    0.04    0.12
  -2   8  -2    0.00    0.07
  -2   8  -2   -0.01    0.15
   2   8   2   -0.05    0.11
  -3  -8  -2    9.24    0.70
   3  -8   2    9.62    0.99
  -3  -8  -2    9.55    0.95
   3   8   2    9.57    0.78
   3   8   2    9.52    0.60
   3   8   2   12.19    1.18
  -3   8  -2   10.10    0.69
  -3   8  -2    9.67    1.03
  -4  -8  -2    1.26    0.33
  -4  -8  -2    1.56    0.41
   4  -8   2    2.39    0.55
  -4   8  -2    2.24    0.38
   4   8   2    1.32    0.45
   4   8   2    1.65    0.40
  -5  -8  -2    0.75    0.34
   5   8   2    1.02    0.48
   5   8   2    1.09    0.38
  -6  -8  -2    1.24    0.45
   6   8   2    0.46    0.42
   6   8   2    0.64    0.37
  -7  -8  -2    0.69    0.42
   7   8   2    0.47    0.39
   7   8   2    0.48    0.45
  -7  -9   2    1.72    0.54
   7   9  -2    1.53    0.61
   7   9  -2    3.01    0.67
  -6  -9   2    0.07    0.24
   6   9  -2   -0.28    0.26
   6   9  -2    0.38    0.30
  -5  -9   2    0.53    0.29
   5   9  -2    0.84    0.41
   5   9  -2    0.48    0.29
  -4  -9   2    1.47    0.42
   4  -9  -2    2.59    0.53
  -4   9   2    1.74    0.47
   4   9  -2    1.54    0.46
   4   9  -2    2.43    0.43
   3  -9  -2    0.74    0.29
   3   9  -2    2.12    0.48
  -3   9   2    1.39    0.38
   3   9  -2    1.57    0.32
   2  -9  -2    0.22    0.19
  -2  -9   2    0.12    0.09
   2   9  -2    0.20    0.11
  -2   9   2    0.22    0.09
  -2   9   2    0.25    0.18
   2   9  -2    0.27    0.14
   2   9  -2    0.13    0.16
  -1  -9   2   19.02    0.93
   1  -9  -2   18.81    1.10
  -1   9   2   19.73    1.20
   1   9  -2   20.24    1.13
  -1   9   2   17.82    0.90
   1   9  -2   19.15    1.12
   1   9  -2   18.83    1.04
   0  -9  -2   11.06    0.69
   0  -9   2   11.68    0.69
   0  -9   2   11.18    0.84
   0   9  -2   11.82    0.80
   0   9  -2   11.59    0.78
   0   9  -2   11.53    0.69
   0   9   2   11.20    0.77
   0   9   2   11.05    0.78
   0   9   2   11.37    0.69
   1  -9   2    1.04    0.31
   1  -9   2    0.86    0.24
  -1  -9  -2    0.68    0.16
   1   9   2    0.69    0.20
  -1   9  -2    0.60    0.22
   1   9   2    0.62    0.21
   1   9   2    0.66    0.20
  -1   9  -2    0.71    0.15
  -2  -9  -2    1.52    0.32
   2  -9   2    2.03    0.39
  -2  -9  -2    1.77    0.28
  -2   9  -2    1.74    0.39
  -2   9  -2    1.70    0.25
   2   9   2    1.90    0.28
   2   9   2    2.10    0.35
   2   9   2    2.10    0.42
  -3  -9  -2    9.72    0.96
   3  -9   2   11.67    1.09
  -3  -9  -2    9.57    0.70
   3   9   2    8.29    1.02
   3   9   2    9.84    0.79
  -3   9  -2    9.23    0.67
  -3   9  -2    8.52    0.99
   4  -9   2   13.55    1.35
  -4  -9  -2   12.50    1.26
   4   9   2   14.39    1.50
  -4   9  -2   15.53    1.01
   4   9   2   16.31    1.17
  -5  -9  -2    1.24    0.45
   5   9   2    1.51    0.53
   5   9   2    1.06    0.38
  -6  -9  -2   -0.02    0.26
   6   9   2   -0.34    0.25
   6   9   2    0.29    0.33
  -7  -9  -2    0.29    0.36
   7   9   2    0.22    0.32
   7   9   2    0.01    0.35
   7  10  -2    0.61    0.53
  -6 -10   2    0.46    0.38
   6  10  -2    0.66    0.48
   6  10  -2    0.25    0.28
  -5 -10   2    3.40    0.69
   5  10  -2    2.99    0.57
   5  10  -2    2.38    0.68
  -4 -10   2    1.76    0.44
   4  10  -2    2.07    0.58
  -4  10   2    1.74    0.49
   4  10  -2    1.78    0.41
   3 -10  -2    9.90    1.02
   3  10  -2   10.90    1.15
   3  10  -2   11.67    0.85
  -3  10   2   13.39    1.29
   2 -10  -2   -0.06    0.15
  -2  10   2   -0.13    0.10
   2  10  -2    0.14    0.15
   2  10  -2    0.11    0.14
  -1 -10   2   16.98    0.87
   1 -10  -2   18.34    1.05
   1  10  -2   17.38    1.06
   1  10  -2   15.50    0.98
  -1  10   2   15.65    0.83
   1  10  -2   18.89    1.09
  -1  10   2   17.76    1.14
   0 -10   2    3.12    0.51
   0 -10   2    3.93    0.40
   0 -10  -2    3.49    0.41
   0  10  -2    3.76    0.39
   0  10  -2    2.83    0.43
   0  10   2    3.37    0.37
   0  10   2    4.07    0.51
   0  10  -2    3.74    0.49
   1 -10   2   -0.05    0.11
  -1 -10  -2   -0.03    0.08
   1  10   2   -0.05    0.10
   1  10   2    0.17    0.14
  -1  10  -2    0.08    0.15
   1  10   2   -0.06    0.10
  -1  10  -2    0.03    0.07
  -2 -10  -2    0.98    0.30
  -2 -10  -2    0.81    0.21
   2 -10   2    0.53    0.24
  -2  10  -2    0.95    0.31
   2  10   2    0.32    0.23
  -2  10  -2    0.98    0.20
   2  10   2    1.39    0.30
   2  10   2    0.92    0.23
   3 -10   2    0.58    0.30
  -3 -10  -2    0.33    0.20
  -3 -10  -2    0.15    0.15
  -3  10  -2    0.10    0.19
  -3  10  -2    0.29    0.16
   3  10   2   -0.02    0.18
   3  10   2    0.19    0.19
   4 -10   2    8.79    1.03
  -4 -10  -2    5.90    0.82
   4  10   2    8.59    0.93
   4  10   2    7.49    1.05
  -5 -10  -2    3.57    0.70
   5  10   2    2.61    0.71
   5  10   2    5.47    0.79
  -6 -10  -2    0.58    0.35
   6  10   2    0.23    0.31
   6  10   2    1.26    0.58
  -6 -11   2    0.36    0.34
   6  11  -2   -0.13    0.21
   6  11  -2    1.20    0.59
  -5 -11   2    1.60    0.50
   5  11  -2    1.36    0.41
   5  11  -2    0.67    0.43
   4  11  -2    3.01    0.67
   4  11  -2    3.96    0.58
  -4  11   2    3.13    0.68
   3 -11  -2   14.34    1.09
   3  11  -2   13.88    1.32
  -3  11   2   13.53    1.17
   3  11  -2   14.83    1.02
   2 -11  -2    4.23    0.59
   2  11  -2    3.38    0.48
  -2  11   2    2.94    0.55
   2  11  -2    3.64    0.55
  -1 -11   2    1.94    0.25
   1 -11  -2    2.09    0.37
  -1  11   2    1.91    0.40
   1  11  -2    2.13    0.36
   1  11  -2    2.15    0.38
   0 -11   2    6.58    0.49
   0 -11  -2    7.67    0.53
   0 -11   2    6.44    0.78
   0  11  -2    6.58    0.49
   0  11   2    6.07    0.47
   0  11   2    5.26    0.64
   0  11  -2    5.13    0.64
   1 -11   2    0.53    0.20
  -1 -11  -2    0.26    0.14
  -1  11  -2    0.33    0.19
  -1  11  -2    0.93    0.19
   1  11   2   -0.08    0.11
   1  11   2    0.23    0.17
   2 -11   2    0.20    0.19
  -2 -11  -2    0.23    0.14
  -2  11  -2    0.00    0.08
   2  11   2   -0.12    0.14
  -2  11  -2    0.09    0.17
   2  11   2   -0.02    0.11
  -3 -11  -2    1.80    0.43
   3 -11   2    2.14    0.46
  -3  11  -2    1.84    0.47
   3  11   2    1.57    0.48
   3  11   2    2.52    0.46
  -4 -11  -2    0.53    0.28
  -4  11  -2    0.80    0.40
   4  11   2    0.45    0.34
   4  11   2    0.71    0.28
  -5 -11  -2    4.66    0.78
   5  11   2    3.68    0.66
   5  11   2    4.30    0.89
  -6 -11  -2    0.68    0.41
   6  11   2    1.03    0.58
   6  11   2    0.23    0.32
   6  12  -2   -0.06    0.34
   6  12  -2    0.06    0.28
   5  12  -2    2.23    0.50
   5  12  -2    1.04    0.48
   4  12  -2    1.20    0.35
  -4  12   2    0.56    0.37
   4  12  -2    0.75    0.38
   3  12  -2    0.19    0.17
   3  12  -2    0.39    0.27
  -3  12   2   -0.06    0.19
   2 -12  -2    0.14    0.20
  -2  12   2    0.64    0.30
   2  12  -2    0.07    0.17
   2  12  -2    0.18    0.17
   1 -12  -2    0.22    0.16
  -1  12   2    0.57    0.26
   1  12  -2    0.90    0.24
   1  12  -2    0.83    0.25
   0 -12   2    5.44    0.51
   0 -12  -2    4.68    0.51
   0  12  -2    5.06    0.49
   0  12   2    5.28    0.66
   0  12   2    4.42    0.45
   0  12  -2    5.27    0.67
   1 -12   2    0.60    0.22
  -1 -12  -2    0.34    0.15
   1  12   2    0.42    0.21
  -1  12  -2    0.41    0.14
  -1  12  -2    0.57    0.27
   1  12   2    0.38    0.20
   2 -12   2    0.18    0.22
  -2  12  -2    0.18    0.20
   2  12   2    0.31    0.19
   2  12   2    0.61    0.24
   3 -12   2    4.37    0.68
  -3  12  -2    4.25    0.76
   3  12   2    4.12    0.60
   3  12   2    4.25    0.73
  -4 -12  -2    2.71    0.57
   4  12   2    3.56    0.74
  -4  12  -2    2.50    0.63
   4  12   2    3.17    0.59
  -5 -12  -2    2.48    0.60
   5  12   2    3.08    0.80
   5  12   2    2.50    0.57
   6  12   2    0.50    0.44
   5  13  -2    0.48    0.39
   5  13  -2    0.28    0.25
  -4  13   2    0.77    0.43
   4  13  -2    0.91    0.34
   4  13  -2    1.21    0.44
  -3  13   2    0.97    0.41
   3  13  -2    0.32    0.28
   3  13  -2    0.31    0.21
   2 -13  -2    6.25    0.72
  -2  13   2    6.17    0.88
   2  13  -2    6.41    0.77
   2  13  -2    5.67    0.68
   1 -13  -2   -0.05    0.14
   1  13  -2    0.09    0.14
   1  13  -2   -0.07    0.12
  -1  13   2    0.11    0.19
   0 -13  -2    5.04    0.54
   0  13  -2    5.92    0.74
   0  13   2    4.68    0.66
   0  13  -2    4.97    0.51
   1  13   2    1.67    0.34
  -1  13  -2    1.33    0.40
   1  13   2    0.73    0.26
   2 -13   2    1.25    0.35
  -2  13  -2    2.03    0.55
   2  13   2    1.81    0.41
   2  13   2    1.08    0.36
   3  13   2    2.60    0.62
  -3  13  -2    2.27    0.59
   3  13   2    3.29    0.55
  -4  13  -2    2.86    0.70
   4  13   2    3.91    0.64
   4  13   2    2.29    0.67
  -5 -13  -2    0.05    0.26
   5  13   2    0.02    0.31
   5  13   2    0.84    0.36
   5  14  -2    0.72    0.46
   4  14  -2    0.51    0.26
  -4  14   2    0.12    0.31
   4  14  -2    0.45    0.30
   3  14  -2    0.49    0.32
  -3  14   2    0.48    0.35
   3  14  -2    0.67    0.28
   2  14  -2    1.77    0.40
   2  14  -2    2.09    0.44
  -2  14   2    1.85    0.53
  -1  14   2    0.86    0.33
   1  14  -2    0.56    0.27
   1  14  -2    0.81    0.26
   0  14  -2    3.48    0.61
   0  14   2    2.85    0.52
   1  14   2    0.24    0.20
  -1  14  -2    0.22    0.24
  -2  14  -2    0.49    0.32
   2  14   2    0.03    0.18
   2  14   2    0.41    0.26
   3  14   2   -0.02    0.16
  -3  14  -2   -0.14    0.19
   3  14   2   -0.26    0.20
  -4  14  -2    0.21    0.31
   4  14   2    0.62    0.42
   4  14   2    0.51    0.32
  -4  15   2    0.25    0.35
   4  15  -2    0.40    0.27
   4  15  -2   -0.16    0.25
   3  15  -2    1.38    0.45
  -3  15   2    0.95    0.45
   3  15  -2    0.94    0.33
  -2  15   2    4.38    0.79
   2  15  -2    5.98    0.74
   2  15  -2    5.39    0.74
   1  15  -2   -0.06    0.19
  -1  15   2   -0.01    0.23
   0  15  -2   -0.02    0.18
   0  15   2    0.05    0.21
  -1  15  -2    0.45    0.31
   1  15   2    1.18    0.38
   2  15   2   -0.03    0.14
  -2  15  -2   -0.05    0.19
  -3  15  -2    0.57    0.35
   3  15   2    0.61    0.31
   4  15   2    0.94    0.43
  -3  16   2   -0.12    0.25
   3  16  -2    0.18    0.26
   2  16  -2    0.45    0.31
  -2  16   2    0.36    0.34
   1  16  -2    0.81    0.35
  -1  16   2    0.38    0.32
   0  16  -2   -0.12    0.19
   0  16   2   -0.15    0.19
  -1  16  -2    1.05    0.44
   1  16   2    1.24    0.39
  -2  16  -2    0.18    0.33
   2  16   2   -0.04    0.19
   0  17  -2    0.79    0.39
   0  17   2    0.51    0.32
  -8   0   3   -0.03    0.22
   8   0  -3    0.36    0.37
   8   0  -3    0.26    0.43
  -7   0   3    0.09    0.23
   7   0  -3   -0.17    0.23
   7   0  -3   -0.45    0.18
   7   0  -3   -0.03    0.31
   6   0  -3   -0.13    0.19
  -6   0   3   -0.01    0.20
   6   0  -3   -0.15    0.19
  -6   0   3    0.10    0.17
   5   0  -3   -0.21    0.08
  -5   0   3    0.15    0.15
  -5   0   3    0.07    0.13
   5   0  -3    0.00    0.15
  -4   0   3   -0.04    0.12
   4   0  -3    0.41    0.19
  -4   0   3   -0.06    0.09
   4   0  -3    0.13    0.14
  -3   0   3   -0.07    0.08
   3   0  -3   -0.11    0.11
  -3   0   3   -0.02    0.10
   3   0  -3   -0.05    0.09
  -2   0   3    0.06    0.09
   2   0  -3    0.01    0.06
   2   0  -3    0.10    0.09
  -2   0   3   -0.05    0.05
   2   0  -3    0.01    0.06
  -1   0   3   -0.02    0.06
  -1   0   3   -0.01    0.05
   1   0  -3    0.02    0.06
  -1   0   3   -0.04    0.04
   1   0  -3   -0.02    0.04
   1   0  -3    0.06    0.05
   1   0  -3   -0.01    0.04
   0   0  -3   -0.04    0.03
   0   0  -3   -0.08    0.03
   0   0   3   -0.03    0.03
   0   0   3   -0.04    0.02
   0   0   3   -0.02    0.03
   0   0   3   -0.06    0.03
   0   0  -3   -0.02    0.02
   1   0   3   -0.06    0.07
  -1   0  -3   -0.06    0.06
  -1   0  -3   -0.16    0.06
  -2   0  -3    0.26    0.13
   2   0   3    0.22    0.12
  -2   0  -3   -0.07    0.08
   2   0   3    0.04    0.04
   3   0   3    0.09    0.14
  -3   0  -3   -0.04    0.14
   3   0   3    0.19    0.08
  -3   0  -3    0.14    0.13
  -4   0  -3   -0.06    0.14
   4   0   3    0.05    0.08
  -4   0  -3   -0.17    0.13
   5   0   3    0.04    0.19
  -5   0  -3   -0.16    0.13
  -5   0  -3    0.55    0.32
  -6   0  -3    0.10    0.30
   6   0   3   -0.27    0.15
  -6   0  -3    0.44    0.28
   7   0   3   -0.13    0.23
  -7   0  -3    0.24    0.29
  -8   0  -3    0.02    0.33
   8   0   3   -0.18    0.38
  -8  -1   3    4.95    0.84
   8  -1  -3    4.50    0.91
   8  -1  -3    3.08    0.81
   8   1  -3    2.54    0.72
   8   1  -3    4.57    0.94
  -8   1   3    4.38    0.78
  -7  -1   3    2.77    0.61
   7  -1  -3    1.43    0.54
  -7   1   3    3.43    0.66
   7   1  -3    4.17    0.73
   7   1  -3    2.19    0.59
   7   1  -3    2.26    0.63
  -6  -1   3   17.37    1.31
   6  -1  -3   20.11    1.39
  -6  -1   3   16.99    1.17
  -6   1   3   19.07    1.32
   6   1  -3   17.27    1.42
   6   1  -3   20.07    1.34
  -5  -1   3    0.06    0.11
   5  -1  -3    0.04    0.13
  -5  -1   3    0.14    0.21
  -5  -1   3    0.38    0.22
  -5   1   3    0.00    0.13
   5   1  -3    0.27    0.18
   5   1  -3    0.16    0.19
  -5   1   3    0.13    0.16
  -4  -1   3   33.95    1.82
  -4  -1   3   29.06    1.66
   4  -1  -3   30.65    1.81
  -4  -1   3   32.29    1.74
   4  -1  -3   31.14    1.74
   4   1  -3   30.48    1.73
  -4   1   3   32.95    1.70
   4   1  -3   31.17    1.85
  -4   1   3   31.31    1.69
   4   1  -3   32.80    1.71
   3  -1  -3    0.54    0.18
   3  -1  -3    0.71    0.24
  -3  -1   3    0.22    0.13
  -3  -1   3    0.32    0.14
  -3  -1   3    0.54    0.19
   3   1  -3    0.52    0.16
   3   1  -3    0.41    0.16
   3   1  -3    0.10    0.13
  -3   1   3    0.26    0.13
  -3   1   3    0.49    0.16
   3   1  -3    0.85    0.24
  -2  -1   3    2.50    0.30
  -2  -1   3    2.00    0.26
   2  -1  -3    2.37    0.29
   2  -1  -3    2.57    0.35
   2   1  -3    2.65    0.30
  -2   1   3    2.68    0.27
  -2   1   3    1.98    0.28
   2   1  -3    2.59    0.26
  -2   1   3    2.29    0.29
   2   1  -3    2.30    0.30
   2   1  -3    2.48    0.32
   1  -1  -3   22.74    1.10
   1  -1  -3   22.26    0.98
  -1  -1   3   21.35    0.99
  -1  -1   3   23.15    1.11
   1  -1  -3   22.44    1.05
  -1   1   3   21.77    1.00
  -1   1   3   21.10    1.07
  -1   1   3   21.66    1.05
   1   1  -3   22.98    0.98
   1   1  -3   21.47    1.05
  -1   1   3   22.13    1.10
   0  -1  -3  112.14    5.07
   0  -1   3  117.63    5.04
   0  -1  -3  102.77    4.78
   0  -1  -3  111.18    4.75
   0  -1   3  107.16    4.78
   0  -1   3  120.30    4.76
   0  -1  -3  112.24    4.96
   0   1  -3  112.37    5.05
   0   1   3  111.99    4.79
   0   1   3  114.02    5.05
   0   1   3  115.24    4.74
   0   1   3  110.59    4.96
   0   1  -3  115.75    4.75
   0   1  -3  115.52    4.80
   1  -1   3   84.12    3.76
  -1  -1  -3   85.88    3.73
  -1  -1  -3   86.70    3.73
   1   1   3   85.22    3.71
  -1   1  -3   90.49    3.79
   1   1   3   82.04    3.96
  -1   1  -3   83.68    3.69
   2  -1   3   72.07    3.38
  -2  -1  -3   73.30    3.35
  -2  -1  -3   75.73    3.37
  -2   1  -3   73.02    3.31
   2   1   3   75.73    3.33
  -2   1  -3   78.54    3.45
   2   1   3   67.12    3.55
  -3  -1  -3   17.98    1.14
  -3  -1  -3   18.61    0.87
   3  -1   3   17.26    1.12
   3  -1   3   18.44    0.92
  -3  -1  -3   17.11    1.10
  -3   1  -3   18.91    1.20
  -3   1  -3   18.81    1.10
   3   1   3   15.86    1.15
   3   1   3   17.63    1.06
  -4  -1  -3   17.90    1.22
  -4  -1  -3   16.57    1.16
  -4   1  -3   17.18    1.14
   4   1   3   16.45    1.23
  -4   1  -3   15.58    1.21
  -5  -1  -3    9.24    1.08
  -5  -1  -3   11.07    1.12
  -5   1  -3   10.96    1.09
  -5   1  -3   10.80    1.21
   5   1   3    7.89    1.02
  -6  -1  -3   10.69    1.28
   6  -1   3    5.98    0.95
  -6  -1  -3    7.14    0.96
   6   1   3    7.47    1.08
  -6   1  -3    6.26    0.89
  -6   1  -3    5.78    1.02
   7  -1   3   -0.03    0.29
  -7  -1  -3   -0.10    0.25
   7   1   3    0.03    0.28
  -7   1  -3   -0.02    0.25
  -8  -1  -3   -0.07    0.25
   8  -1   3   -0.36    0.34
  -8   1  -3   -0.14    0.28
   8   1   3    0.21    0.37
  -8  -2   3    0.20    0.31
   8  -2  -3    0.55    0.37
   8  -2  -3   -0.06    0.35
   8   2  -3    0.21    0.40
  -8   2   3    0.13    0.31
   8   2  -3   -0.06    0.34
  -7  -2   3    3.65    0.71
   7   2  -3    3.80    0.77
   7   2  -3    3.01    0.72
   7   2  -3    3.23    0.68
  -7   2   3    4.55    0.73
  -6  -2   3    6.42    0.70
   6  -2  -3    6.03    0.84
  -6  -2   3    6.40    0.84
  -6   2   3    6.17    0.78
   6   2  -3    4.08    0.75
   6   2  -3    7.44    1.02
   6   2  -3    5.89    0.77
  -5  -2   3    0.20    0.21
  -5  -2   3    0.68    0.22
   5  -2  -3    1.12    0.33
  -5  -2   3    0.43    0.26
   5   2  -3    0.58    0.26
  -5   2   3    0.65    0.25
   5   2  -3    1.05    0.36
   5   2  -3    0.34    0.20
  -4  -2   3   11.58    0.79
  -4  -2   3   12.37    0.88
  -4  -2   3   10.61    0.83
   4  -2  -3   11.09    0.85
  -4   2   3   10.18    0.76
   4   2  -3   11.91    0.94
   4   2  -3   11.25    0.78
   4   2  -3   10.75    0.87
   4   2  -3   11.56    0.80
   3  -2  -3   21.25    1.31
   3  -2  -3   24.72    1.26
  -3  -2   3   19.19    1.17
  -3  -2   3   20.80    1.17
  -3  -2   3   22.56    1.23
   3   2  -3   20.71    1.12
   3   2  -3   21.58    1.29
   3   2  -3   20.76    1.14
  -3   2   3   20.00    1.11
   3   2  -3   21.05    1.26
  -2  -2   3   70.75    3.05
   2  -2  -3   70.54    3.12
  -2  -2   3   68.11    3.18
  -2  -2   3   69.88    3.09
   2   2  -3   66.40    3.02
   2   2  -3   70.01    3.00
  -2   2   3   69.73    2.99
  -2   2   3   66.89    3.13
   2   2  -3   62.73    3.22
   2   2  -3   68.72    3.16
   1  -2  -3  459.98   17.06
   1  -2  -3  403.19   17.32
   1  -2  -3  416.30   17.06
   1   2  -3  409.84   18.27
   1   2  -3  406.19   17.21
   1   2  -3  409.40   17.21
  -1   2   3  407.63   18.28
   1   2  -3  365.84   17.33
   0  -2  -3   80.65    3.48
   0  -2  -3   83.75    3.52
   0  -2   3   77.71    3.51
   0   2  -3   79.60    3.53
   0   2   3   82.78    3.48
   0   2   3   83.96    3.70
   0   2  -3   81.78    3.49
   0   2  -3   84.56    3.71
   0   2   3   81.01    3.52
  -1  -2  -3  215.57    9.37
   1  -2   3  219.10    9.47
  -1  -2  -3  223.85    9.39
   1   2   3  216.97    9.96
   1   2   3  222.75    9.37
  -1   2  -3  222.06    9.30
  -1   2  -3  226.23    9.50
   2  -2   3   35.16    1.74
  -2  -2  -3   32.91    1.64
  -2  -2  -3   32.87    1.68
   2   2   3   32.64    1.77
  -2   2  -3   32.18    1.74
  -2   2  -3   33.40    1.62
  -3  -2  -3  176.55    7.66
  -3  -2  -3  171.48    7.66
  -3  -2  -3  173.45    7.58
   3  -2   3  172.20    7.71
  -3   2  -3  172.54    7.79
   3   2   3  178.53    7.58
   3   2   3  168.72    8.11
  -3   2  -3  170.21    7.55
  -4  -2  -3    7.16    0.80
  -4  -2  -3    8.23    0.90
  -4  -2  -3    7.12    0.45
  -4   2  -3    7.23    0.90
  -4   2  -3    8.89    0.85
   4   2   3    7.90    0.91
  -5  -2  -3    8.22    0.97
  -5  -2  -3    7.43    0.91
  -5   2  -3    8.30    0.90
  -5   2  -3    7.03    0.99
   5   2   3    6.10    0.92
  -6  -2  -3    8.46    1.07
  -6  -2  -3    9.98    1.26
   6   2   3    8.25    1.14
  -6   2  -3   11.21    1.19
  -6   2  -3    9.89    1.30
  -7  -2  -3    0.46    0.32
   7  -2   3    0.80    0.47
  -7   2  -3   -0.09    0.26
   7   2   3   -0.34    0.24
   8  -2   3    0.42    0.42
  -8  -2  -3    0.11    0.29
   8   2   3   -0.28    0.28
  -8   2  -3   -0.07    0.30
  -8  -3   3    0.36    0.38
   8   3  -3    0.96    0.57
   8   3  -3    0.79    0.47
  -7  -3   3    0.53    0.30
   7   3  -3    0.58    0.42
  -7   3   3    0.17    0.28
   7   3  -3    0.46    0.36
   6  -3  -3   17.03    1.30
  -6  -3   3   15.65    1.29
  -6  -3   3   17.33    1.31
  -6  -3   3   16.09    1.10
   6   3  -3   14.94    1.55
  -6   3   3   18.01    1.23
   6   3  -3   17.52    1.39
   6   3  -3   16.96    1.20
  -5  -3   3    1.86    0.36
  -5  -3   3    2.56    0.49
  -5  -3   3    1.74    0.43
   5  -3  -3    2.41    0.49
   5   3  -3    2.17    0.55
   5   3  -3    1.56    0.42
   5   3  -3    2.55    0.44
  -5   3   3    2.50    0.44
  -4  -3   3    8.17    0.80
  -4  -3   3    9.23    0.67
  -4  -3   3    8.74    0.85
   4  -3  -3   10.35    0.79
   4   3  -3    7.70    0.62
  -4   3   3    8.86    0.65
   4   3  -3    8.85    0.96
   4   3  -3    7.79    0.82
  -3  -3   3    3.97    0.45
  -3  -3   3    3.16    0.43
   3  -3  -3    3.34    0.52
  -3  -3   3    3.89    0.42
   3  -3  -3    3.62    0.46
   3   3  -3    3.14    0.44
   3   3  -3    4.20    0.55
   3   3  -3    3.40    0.36
  -3   3   3    3.56    0.36
   2  -3  -3   32.75    1.39
  -2  -3   3   31.50    1.43
   2  -3  -3   29.72    1.55
  -2  -3   3   31.96    1.55
   2   3  -3   31.62    1.62
   2   3  -3   31.59    1.39
   2   3  -3   31.13    1.57
  -2   3   3   30.65    1.40
  -2   3   3   27.75    1.56
  -2   3   3   27.48    1.58
   1  -3  -3   69.10    3.11
  -1   3   3   69.77    3.24
  -1   3   3   68.58    3.13
   1   3  -3   70.74    3.12
   1   3  -3   71.00    3.20
   0  -3   3  168.17    7.54
   0  -3  -3  172.51    7.46
   0  -3  -3  176.54    7.53
   0   3  -3  180.71    7.47
   0   3   3  180.29    7.46
   0   3  -3  177.19    7.56
   0   3   3  181.56    7.95
   0   3  -3  182.29    7.95
   0   3   3  175.61    7.54
  -1  -3  -3    8.08    0.48
   1  -3   3    9.32    0.59
  -1  -3  -3    9.07    0.56
  -1   3  -3    8.61    0.48
   1   3   3    8.86    0.55
  -1   3  -3    8.82    0.61
   1   3   3    8.61    0.47
  -1   3  -3    8.58    0.57
   2  -3   3   44.77    2.24
  -2  -3  -3   42.60    2.10
  -2  -3  -3   46.14    2.20
  -2   3  -3   46.71    2.30
  -2   3  -3   44.80    2.08
   2   3   3   42.58    2.27
  -3  -3  -3    5.99    0.37
  -3  -3  -3    5.23    0.62
   3  -3   3    5.48    0.68
  -3  -3  -3    5.76    0.62
   3   3   3    5.07    0.51
   3   3   3    5.63    0.66
  -3   3  -3    4.96    0.67
  -3   3  -3    4.85    0.54
  -4  -3  -3    4.45    0.33
  -4  -3  -3    2.81    0.52
  -4  -3  -3    6.28    0.73
  -4   3  -3    3.41    0.64
  -4   3  -3    5.45    0.64
   4   3   3    4.17    0.65
  -5  -3  -3   29.30    1.86
  -5  -3  -3   27.69    1.83
  -5   3  -3   27.73    1.97
   5   3   3   29.60    1.96
  -5   3  -3   30.74    1.79
  -6  -3  -3    2.51    0.57
  -6   3  -3    2.07    0.49
  -7  -3  -3    0.13    0.35
  -7   3  -3    0.37    0.33
   7   3   3    0.22    0.37
   8  -3   3    2.64    0.81
  -8  -3  -3    3.48    0.84
  -8   3  -3    2.51    0.68
   8   3   3    2.93    0.74
  -8  -4   3    0.90    0.44
   8   4  -3    0.38    0.42
   8   4  -3    0.15    0.38
  -7  -4   3    0.56    0.40
   7   4  -3    0.44    0.39
   7   4  -3    0.77    0.42
  -6  -4   3    3.50    0.52
  -6  -4   3    2.33    0.56
   6  -4  -3    1.83    0.48
  -6  -4   3    2.52    0.57
  -6   4   3    2.73    0.49
   6   4  -3    2.33    0.61
   6   4  -3    2.74    0.63
   5  -4  -3   12.15    1.20
  -5  -4   3   13.95    1.25
  -5  -4   3   12.03    0.99
  -5  -4   3   12.92    0.93
   5   4  -3   12.95    1.07
   5   4  -3   10.73    1.22
   5   4  -3   14.03    0.94
   5   4  -3   13.76    0.90
  -5   4   3   13.48    0.93
  -4  -4   3    0.26    0.17
   4  -4  -3    0.29    0.19
  -4  -4   3    0.57    0.25
  -4  -4   3    0.12    0.14
   4   4  -3    0.18    0.13
   4   4  -3    0.32    0.19
  -4   4   3    0.46    0.17
   4   4  -3    0.19    0.19
  -3  -4   3   38.82    1.93
   3  -4  -3   38.44    1.96
  -3  -4   3   38.04    1.80
   3  -4  -3   33.87    2.04
  -3   4   3   35.97    1.96
   3   4  -3   35.90    1.71
   3   4  -3   35.79    2.01
   3   4  -3   36.24    1.95
  -3   4   3   36.86    1.74
   2  -4  -3   18.82    0.79
   2  -4  -3   16.51    1.00
  -2  -4   3   16.91    0.84
  -2  -4   3   18.17    1.01
   2   4  -3   17.23    0.79
  -2   4   3   17.28    0.82
  -2   4   3   17.58    1.03
  -2   4   3   19.10    1.07
   2   4  -3   15.61    1.04
   2   4  -3   17.00    0.97
  -1  -4   3  222.44    8.82
   1  -4  -3  209.09    9.01
   1   4  -3  200.73    8.83
  -1   4   3  211.26    9.48
  -1   4   3  203.64    9.04
   1   4  -3  209.18    8.98
   1   4  -3  214.21    9.43
   0  -4   3  124.73    5.65
   0  -4   3  132.22    5.63
   0  -4  -3  128.76    5.56
   0  -4  -3  128.10    5.62
   0   4  -3  132.53    5.58
   0   4   3  137.30    5.94
   0   4   3  130.35    5.58
   0   4  -3  135.31    5.95
   0   4   3  128.88    5.65
   1  -4   3   31.16    1.58
  -1  -4  -3   31.51    1.43
   1  -4   3   30.53    1.53
  -1  -4  -3   29.20    1.50
  -1   4  -3   31.24    1.60
   1   4   3   29.81    1.55
  -1   4  -3   31.58    1.41
  -1   4  -3   30.72    1.59
   1   4   3   30.32    1.41
  -2  -4  -3   18.10    1.10
   2  -4   3   19.24    1.17
  -2  -4  -3   18.34    1.01
  -2   4  -3   20.89    1.02
   2   4   3   18.11    1.12
   2   4   3   19.44    0.97
  -2   4  -3   17.72    1.18
  -3  -4  -3    6.64    0.64
  -3  -4  -3    6.33    0.70
  -3   4  -3    7.80    0.88
   3   4   3    5.55    0.67
  -3   4  -3    6.64    0.63
   3   4   3    6.75    0.50
  -4  -4  -3   11.48    0.86
  -4  -4  -3    9.95    0.99
  -4  -4  -3    9.26    0.61
  -4   4  -3    9.69    1.11
  -4   4  -3    9.88    0.78
   4   4   3   11.52    1.13
  -5  -4  -3    4.49    0.73
   5  -4   3    5.55    0.81
  -5  -4  -3    6.85    0.88
  -5   4  -3    4.50    0.83
   5   4   3    4.33    0.76
  -5   4  -3    4.70    0.67
  -6  -4  -3    4.76    0.83
  -6  -4  -3    3.70    0.72
  -6   4  -3    3.84    0.69
   6   4   3    3.47    0.75
  -7  -4  -3   -0.33    0.19
   7   4   3   -0.12    0.22
  -7   4  -3    0.08    0.27
  -8  -4  -3    0.65    0.52
  -8   4  -3    0.30    0.42
   8   4   3    0.14    0.38
  -8  -5   3    0.86    0.47
   8   5  -3    1.84    0.63
   8   5  -3    2.00    0.70
  -7  -5   3    1.30    0.47
   7   5  -3    0.66    0.44
   7   5  -3    2.83    0.68
  -6  -5   3    4.08    0.59
  -6  -5   3    3.58    0.70
  -6   5   3    4.64    0.63
   6   5  -3    6.14    0.86
   6   5  -3    5.22    0.92
  -5  -5   3    2.87    0.56
  -5  -5   3    2.75    0.48
   5  -5  -3    2.40    0.53
  -5  -5   3    3.37    0.52
   5   5  -3    3.02    0.58
  -5   5   3    2.64    0.43
   5   5  -3    3.31    0.65
  -4  -5   3    0.66    0.20
   4  -5  -3    0.52    0.27
  -4  -5   3    0.99    0.25
  -4  -5   3    0.40    0.21
   4   5  -3    0.94    0.30
   4   5  -3    0.44    0.24
  -4   5   3    0.40    0.16
   4   5  -3    0.35    0.15
  -3  -5   3   27.05    1.33
   3  -5  -3   27.71    1.52
  -3  -5   3   28.35    1.52
   3   5  -3   25.86    1.48
  -3   5   3   27.03    1.29
  -3   5   3   21.96    1.50
   2  -5  -3   17.49    1.08
  -2  -5   3   19.12    0.89
  -2  -5   3   19.74    1.09
   2  -5  -3   20.86    0.83
  -2   5   3   17.67    1.13
   2   5  -3   18.52    0.84
   2   5  -3   17.60    1.14
  -2   5   3   18.58    0.87
   2   5  -3   17.80    1.04
  -2   5   3   18.80    1.12
   1  -5  -3    0.10    0.09
  -1  -5   3    0.04    0.03
   1   5  -3    0.01    0.07
  -1   5   3    0.07    0.07
  -1   5   3    0.15    0.11
   1   5  -3    0.03    0.04
  -1   5   3    0.08    0.04
  -1   5   3    0.11    0.03
   1   5  -3    0.08    0.07
   0  -5   3   40.59    1.94
   0  -5  -3   40.77    1.88
   0  -5   3   41.40    1.88
   0  -5  -3   41.31    1.84
   0   5   3   42.41    1.99
   0   5   3   41.46    1.88
   0   5   3   38.41    1.91
   0   5  -3   42.88    1.88
   0   5  -3   40.24    1.99
  -1  -5  -3   28.46    1.31
   1  -5   3   27.34    1.42
   1  -5   3   27.17    1.48
  -1  -5  -3   27.16    1.40
   1   5   3   27.49    1.30
   1   5   3   27.31    1.42
  -1   5  -3   27.01    1.47
  -1   5  -3   28.46    1.29
   2  -5   3   53.81    2.73
  -2  -5  -3   56.03    2.66
   2  -5   3   55.39    2.68
  -2  -5  -3   55.99    2.53
  -2   5  -3   51.12    2.76
  -2   5  -3   53.21    2.49
   2   5   3   55.39    2.45
   2   5   3   54.62    2.73
  -2   5  -3   55.16    2.79
  -3  -5  -3    2.78    0.41
  -3  -5  -3    2.03    0.40
   3  -5   3    2.50    0.45
  -3   5  -3    1.25    0.27
   3   5   3    1.64    0.26
  -3   5  -3    2.72    0.54
   3   5   3    1.84    0.39
   4  -5   3    1.67    0.42
  -4  -5  -3    0.96    0.20
  -4  -5  -3    0.95    0.31
  -4  -5  -3    1.10    0.34
   4   5   3    0.99    0.33
  -4   5  -3    0.66    0.33
  -4   5  -3    1.33    0.32
  -5  -5  -3   28.59    1.78
   5  -5   3   27.81    1.83
  -5  -5  -3   22.95    1.72
   5   5   3   26.31    1.84
  -5   5  -3   30.87    2.06
  -5   5  -3   28.38    1.69
  -6  -5  -3    1.74    0.54
  -6  -5  -3    2.00    0.56
   6   5   3    2.48    0.61
  -6   5  -3    1.81    0.49
  -7  -5  -3    0.06    0.26
   7   5   3    0.34    0.38
  -7   5  -3    0.04    0.23
  -8  -6   3    1.47    0.53
   8   6  -3    1.00    0.49
   8   6  -3    0.94    0.50
  -7  -6   3    0.78    0.39
   7   6  -3    1.29    0.55
   7   6  -3    0.80    0.45
  -6  -6   3    1.48    0.44
   6   6  -3    1.22    0.42
   6   6  -3    1.56    0.53
  -5  -6   3   -0.07    0.13
  -5  -6   3    0.04    0.19
   5  -6  -3    0.19    0.20
   5   6  -3   -0.31    0.14
   5   6  -3    0.21    0.22
  -5   6   3    0.01    0.12
  -4  -6   3    4.83    0.54
  -4  -6   3    4.60    0.64
   4  -6  -3    4.99    0.67
   4   6  -3    5.17    0.63
   4   6  -3    4.56    0.73
   4   6  -3    5.54    0.39
  -4   6   3    4.70    0.49
   3  -6  -3    6.60    0.71
  -3  -6   3    6.89    0.70
  -3  -6   3    6.80    0.47
  -3   6   3    7.03    0.44
   3   6  -3    5.10    0.69
   3   6  -3    6.59    0.56
   3   6  -3    6.93    0.37
  -3   6   3    6.89    0.76
  -2  -6   3    3.59    0.25
   2  -6  -3    3.74    0.47
   2  -6  -3    3.49    0.22
  -2   6   3    4.63    0.57
   2   6  -3    4.92    0.56
   2   6  -3    4.54    0.37
   2   6  -3    3.84    0.23
  -2   6   3    4.18    0.50
  -2   6   3    3.67    0.23
  -1  -6   3   68.75    2.95
   1  -6  -3   69.22    3.15
   1   6  -3   68.88    3.01
  -1   6   3   68.09    2.95
  -1   6   3   67.36    3.20
  -1   6   3   68.73    2.91
  -1   6   3   69.89    3.30
   1   6  -3   72.40    3.24
   1   6  -3   65.90    3.15
   0  -6   3    3.43    0.33
   0  -6  -3    3.37    0.33
   0  -6  -3    3.75    0.28
   0  -6   3    4.17    0.42
   0   6  -3    3.01    0.32
   0   6   3    3.59    0.36
   0   6   3    3.79    0.36
   0   6   3    3.95    0.39
   0   6  -3    4.45    0.42
   1  -6   3   17.89    1.16
  -1  -6  -3   20.31    1.00
  -1  -6  -3   20.24    1.10
   1  -6   3   19.59    1.12
   1   6   3   19.32    1.15
  -1   6  -3   19.73    0.98
   1   6   3   19.99    1.02
  -1   6  -3   22.09    1.19
   1   6   3   21.23    1.12
  -2  -6  -3   47.13    2.22
  -2  -6  -3   41.35    2.03
   2  -6   3   45.20    2.24
   2  -6   3   44.45    2.31
  -2   6  -3   43.07    2.02
   2   6   3   42.41    2.22
  -2   6  -3   40.22    2.28
   2   6   3   42.78    1.98
  -3  -6  -3   11.20    0.77
   3  -6   3    9.33    0.95
  -3  -6  -3   12.70    0.92
  -3   6  -3   10.06    0.73
   3   6   3   10.64    0.85
   3   6   3   12.26    0.69
  -4  -6  -3    7.10    0.87
  -4  -6  -3    8.71    0.89
   4  -6   3    6.68    0.86
  -4   6  -3    7.81    0.78
   4   6   3    7.79    0.92
  -5  -6  -3    0.04    0.16
   5  -6   3    0.30    0.26
  -5  -6  -3    0.29    0.24
  -5   6  -3    0.21    0.22
   5   6   3    0.39    0.30
  -6  -6  -3    1.10    0.44
  -6  -6  -3    0.93    0.41
  -6   6  -3    0.66    0.34
   6   6   3    0.70    0.39
  -7  -6  -3    1.34    0.55
   7   6   3    1.88    0.58
  -7  -7   3    1.76    0.51
   7   7  -3    1.59    0.57
   7   7  -3    2.36    0.70
  -6  -7   3    7.88    1.05
   6   7  -3    7.03    1.15
   6   7  -3    7.10    0.98
   5  -7  -3    0.98    0.35
  -5  -7   3    1.10    0.31
  -5  -7   3    0.68    0.26
   5   7  -3    1.13    0.45
   5   7  -3    0.70    0.32
  -4  -7   3    9.50    0.66
   4  -7  -3    9.38    0.96
  -4  -7   3    8.12    0.90
  -4   7   3    8.39    0.59
   4   7  -3    8.90    1.05
   4   7  -3    8.72    0.75
  -3  -7   3    5.02    0.61
   3  -7  -3    5.04    0.64
  -3  -7   3    5.54    0.40
  -3   7   3    5.29    0.68
   3   7  -3    3.97    0.63
   3   7  -3    4.95    0.30
   3   7  -3    5.73    0.58
  -3   7   3    5.30    0.36
  -2  -7   3   39.61    1.81
   2  -7  -3   41.55    2.09
   2  -7  -3   41.96    1.80
   2   7  -3   33.36    2.07
   2   7  -3   44.43    2.07
  -2   7   3   39.61    2.17
  -2   7   3   39.87    1.78
   2   7  -3   43.12    1.81
  -1  -7   3    2.08    0.16
   1  -7  -3    2.02    0.30
  -1   7   3    1.67    0.31
  -1   7   3    2.16    0.33
   1   7  -3    2.24    0.24
  -1   7   3    2.07    0.15
   1   7  -3    1.91    0.26
   1   7  -3    1.92    0.32
   0  -7   3    0.31    0.16
   0  -7  -3    0.65    0.16
   0  -7   3    0.78    0.16
   0   7  -3    0.60    0.17
   0   7   3    0.33    0.11
   0   7   3    0.44    0.16
   0   7   3    0.54    0.15
   0   7  -3    0.53    0.14
  -1  -7  -3    3.79    0.35
   1  -7   3    2.68    0.38
  -1  -7  -3    2.96    0.37
   1  -7   3    2.97    0.45
  -1   7  -3    3.43    0.45
   1   7   3    3.38    0.44
   1   7   3    3.49    0.36
   1   7   3    3.63    0.40
  -1   7  -3    3.81    0.29
   2  -7   3    1.66    0.40
  -2  -7  -3    2.48    0.32
  -2  -7  -3    1.97    0.36
   2  -7   3    1.75    0.36
  -2   7  -3    2.75    0.32
   2   7   3    2.07    0.34
   2   7   3    2.28    0.43
   2   7   3    2.02    0.25
  -2   7  -3    2.41    0.42
  -3  -7  -3    0.85    0.29
   3  -7   3    1.49    0.38
  -3  -7  -3    0.72    0.23
  -3   7  -3    0.48    0.26
   3   7   3    1.32    0.32
   3   7   3    1.14    0.21
  -3   7  -3    1.28    0.26
  -4  -7  -3    3.22    0.59
   4  -7   3    2.83    0.57
  -4  -7  -3    3.10    0.52
   4   7   3    3.40    0.59
  -4   7  -3    3.41    0.49
  -5  -7  -3    0.77    0.35
  -5  -7  -3    1.38    0.45
   5   7   3    1.35    0.42
  -5   7  -3    1.39    0.37
  -6  -7  -3    0.64    0.35
   6   7   3    0.95    0.44
  -6   7  -3    1.60    0.43
  -7  -7  -3    0.93    0.45
   7   7   3    1.66    0.57
   7   7   3    0.29    0.39
  -7  -8   3    0.32    0.37
   7   8  -3    0.30    0.39
   7   8  -3    0.06    0.28
  -6  -8   3    1.25    0.42
   6   8  -3    2.81    0.59
   6   8  -3    2.18    0.67
  -5  -8   3   12.53    1.03
  -5  -8   3   13.91    1.38
   5   8  -3   15.92    1.16
   5   8  -3   14.29    1.54
   4  -8  -3    5.36    0.75
  -4  -8   3    5.97    0.77
   4   8  -3    8.87    0.85
   4   8  -3    9.50    1.13
  -4   8   3    6.19    0.85
  -3  -8   3    7.78    0.48
   3  -8  -3    8.00    0.82
   3   8  -3    7.43    0.88
   3   8  -3    6.19    0.64
  -3   8   3    5.56    0.75
  -3   8   3    7.56    0.46
   2  -8  -3    0.64    0.23
  -2  -8   3    0.82    0.14
   2   8  -3    0.83    0.21
  -2   8   3    1.02    0.27
   2   8  -3    1.16    0.16
  -2   8   3    1.27    0.14
   2   8  -3    0.46    0.21
  -2   8   3    0.97    0.13
  -1  -8   3   40.79    1.78
   1  -8  -3   41.34    1.98
   1   8  -3   39.98    2.02
  -1   8   3   38.44    2.07
  -1   8   3   39.47    2.08
   1   8  -3   39.94    1.99
  -1   8   3   38.54    1.74
   1   8  -3   39.76    1.87
   0  -8   3    0.76    0.23
   0  -8  -3    1.47    0.24
   0  -8   3    1.00    0.19
   0   8   3    0.76    0.17
   0   8   3    1.02    0.21
   0   8   3    1.19    0.26
   0   8  -3    0.79    0.17
   0   8  -3    0.53    0.17
  -1  -8  -3    3.32    0.40
  -1  -8  -3    4.06    0.37
   1  -8   3    3.21    0.41
   1  -8   3    2.89    0.47
  -1   8  -3    3.44    0.34
   1   8   3    4.42    0.46
  -1   8  -3    3.17    0.45
   1   8   3    2.99    0.44
   1   8   3    3.97    0.41
  -2  -8  -3    1.03    0.29
   2  -8   3    1.25    0.31
  -2  -8  -3    1.10    0.22
  -2   8  -3    0.72    0.17
   2   8   3    1.31    0.22
   2   8   3    0.51    0.24
  -2   8  -3    0.82    0.28
   2   8   3    0.74    0.23
   3  -8   3   34.51    1.94
  -3  -8  -3   30.21    1.69
  -3  -8  -3   33.70    1.88
  -3   8  -3   27.48    1.91
   3   8   3   35.69    1.61
   3   8   3   33.37    2.02
   3   8   3   32.25    1.85
  -3   8  -3   30.86    1.66
  -4  -8  -3    1.40    0.43
  -4  -8  -3    1.80    0.39
   4  -8   3    1.04    0.37
   4   8   3    1.15    0.43
  -4   8  -3    1.48    0.34
   4   8   3    1.63    0.41
  -5  -8  -3    0.20    0.28
  -5   8  -3   -0.11    0.15
   5   8   3   -0.04    0.27
   5   8   3    0.54    0.30
  -6  -8  -3    9.18    1.21
   6   8   3    7.24    1.19
   6   8   3    7.46    1.09
  -7  -8  -3   -0.05    0.32
   7   8   3    0.01    0.38
   7   8   3    0.13    0.32
  -7  -9   3   -0.38    0.20
   7   9  -3    0.26    0.32
   7   9  -3    0.22    0.39
  -6  -9   3    0.77    0.39
   6   9  -3    1.41    0.45
   6   9  -3    1.72    0.65
  -5  -9   3   10.64    1.19
   5   9  -3    8.15    1.18
   5   9  -3   11.49    1.11
  -4  -9   3    2.08    0.48
   4  -9  -3    2.76    0.53
  -4   9   3    2.73    0.58
   4   9  -3    1.30    0.47
   4   9  -3    1.92    0.40
   3  -9  -3    7.52    0.82
  -3   9   3    7.84    0.93
   3   9  -3    8.40    0.96
   3   9  -3    7.87    0.64
   2  -9  -3    0.05    0.13
  -2  -9   3    0.35    0.10
   2   9  -3    0.32    0.18
   2   9  -3    0.33    0.12
   2   9  -3    0.14    0.13
  -2   9   3    0.21    0.07
  -2   9   3    0.28    0.18
  -1  -9   3   32.86    1.47
   1  -9  -3   34.98    1.69
  -1   9   3   31.39    1.77
  -1   9   3   30.39    1.43
   1   9  -3   31.98    1.68
   1   9  -3   31.58    1.58
   1   9  -3   31.65    1.70
   0  -9   3    5.34    0.60
   0  -9   3    6.37    0.44
   0  -9  -3    6.05    0.45
   0   9   3    5.08    0.41
   0   9   3    5.84    0.60
   0   9  -3    5.16    0.42
   0   9  -3    5.03    0.56
   0   9   3    4.53    0.51
  -1  -9  -3    0.22    0.14
   1  -9   3    0.38    0.19
  -1  -9  -3    0.16    0.11
   1  -9   3    0.39    0.23
  -1   9  -3    0.36    0.17
   1   9   3    0.29    0.15
   1   9   3    0.60    0.22
  -1   9  -3    0.19    0.10
   1   9   3    0.44    0.16
  -2  -9  -3    0.35    0.20
  -2  -9  -3    0.49    0.18
   2  -9   3    0.81    0.26
  -2   9  -3    0.48    0.24
  -2   9  -3    0.68    0.17
   2   9   3    0.74    0.22
   2   9   3    0.48    0.16
   2   9   3    0.26    0.20
  -3  -9  -3    1.37    0.30
  -3  -9  -3    1.35    0.36
   3  -9   3    1.07    0.34
   3   9   3    1.11    0.41
   3   9   3    1.22    0.32
  -3   9  -3    0.89    0.34
  -3   9  -3    1.67    0.31
  -4  -9  -3   13.32    1.27
   4  -9   3   12.44    1.26
  -4  -9  -3   12.09    0.95
  -4   9  -3   13.86    0.95
   4   9   3   12.21    1.02
   4   9   3   11.53    1.34
  -5  -9  -3    1.08    0.41
   5   9   3    1.07    0.51
   5   9   3    0.64    0.33
  -6  -9  -3    7.69    1.09
   6   9   3    8.35    1.13
   6   9   3    8.06    1.31
  -7  -9  -3    1.43    0.61
   7   9   3    0.91    0.50
   7   9   3    0.50    0.52
   7  10  -3    1.48    0.65
  -6 -10   3    5.20    0.86
   6  10  -3    4.28    0.92
   6  10  -3    3.86    0.69
  -5 -10   3    2.05    0.50
   5  10  -3    4.24    0.85
   5  10  -3    2.77    0.55
   4  10  -3    0.08    0.24
   4  10  -3   -0.01    0.16
  -4  10   3   -0.04    0.20
   3 -10  -3    1.12    0.37
   3  10  -3    1.69    0.33
   3  10  -3    1.33    0.39
  -3  10   3    1.65    0.46
   2 -10  -3    3.06    0.48
   2  10  -3    2.36    0.44
  -2  10   3    2.46    0.47
   2  10  -3    3.41    0.45
  -1 -10   3   12.80    0.90
   1 -10  -3   13.90    0.90
  -1 -10   3   14.41    0.73
  -1  10   3   13.51    0.70
   1  10  -3   14.10    0.92
  -1  10   3   14.23    0.99
   1  10  -3   15.81    0.95
   0 -10  -3   -0.03    0.09
   0 -10   3   -0.09    0.09
   0 -10   3    0.22    0.20
   0  10  -3    0.12    0.10
   0  10   3    0.02    0.09
   0  10   3    0.12    0.12
   0  10  -3    0.14    0.14
  -1 -10  -3    5.55    0.44
   1 -10   3    6.81    0.66
  -1  10  -3    5.77    0.69
  -1  10  -3    5.89    0.43
   1  10   3    5.28    0.60
   1  10   3    5.71    0.61
   2 -10   3    1.59    0.37
  -2 -10  -3    1.76    0.31
  -2 -10  -3    1.63    0.35
  -2  10  -3    1.14    0.35
   2  10   3    1.34    0.37
  -2  10  -3    1.56    0.26
   2  10   3    2.27    0.38
  -3 -10  -3    3.01    0.54
  -3 -10  -3    3.37    0.48
   3 -10   3    3.04    0.55
  -3  10  -3    2.22    0.52
   3  10   3    1.83    0.51
   3  10   3    3.18    0.51
  -3  10  -3    3.45    0.44
  -4 -10  -3    0.44    0.26
   4  10   3    0.77    0.31
   4  10   3    0.75    0.39
  -5 -10  -3    1.70    0.51
   5  10   3    1.47    0.47
   5  10   3    0.31    0.33
  -6 -10  -3    4.56    0.85
   6  10   3    4.62    0.83
   6  10   3    4.49    0.98
   6  11  -3    0.38    0.29
   6  11  -3    0.48    0.39
   5  11  -3    4.58    0.68
   5  11  -3    4.88    0.90
  -4  11   3    0.68    0.33
   4  11  -3    1.01    0.30
   4  11  -3    0.74    0.35
   3 -11  -3    3.20    0.55
   3  11  -3    4.30    0.70
  -3  11   3    3.80    0.68
   3  11  -3    3.80    0.52
   2 -11  -3    9.37    0.88
  -2  11   3    7.46    0.89
   2  11  -3    8.11    0.86
   2  11  -3    8.46    0.69
   1 -11  -3   23.42    1.26
   1  11  -3   21.56    1.29
  -1  11   3   18.77    1.32
   1  11  -3   19.66    1.21
   0 -11  -3    0.08    0.12
   0 -11   3    0.21    0.13
   0  11   3    0.23    0.12
   0  11  -3    0.18    0.10
   0  11   3    0.10    0.15
   0  11  -3    0.31    0.18
   1 -11   3    5.63    0.60
  -1 -11  -3    4.05    0.43
  -1  11  -3    3.93    0.41
   1  11   3    4.04    0.51
   1  11   3    4.36    0.55
  -1  11  -3    4.80    0.68
   2 -11   3    5.60    0.68
  -2 -11  -3    5.17    0.63
  -2 -11  -3    4.16    0.48
  -2  11  -3    5.00    0.49
   2  11   3    5.32    0.63
   2  11   3    4.61    0.67
  -2  11  -3    4.00    0.66
   3 -11   3   18.78    1.35
  -3 -11  -3   18.97    1.31
   3  11   3   20.59    1.49
   3  11   3   23.12    1.35
  -3  11  -3   15.01    1.37
  -4 -11  -3    3.18    0.62
   4  11   3    3.42    0.59
   4  11   3    3.71    0.79
  -5 -11  -3    0.09    0.31
   5  11   3   -0.32    0.27
   5  11   3    0.26    0.30
  -6 -11  -3    0.30    0.34
   6  11   3    0.06    0.32
   6  11   3    0.22    0.31
   6  12  -3    0.66    0.39
   6  12  -3    0.02    0.27
   5  12  -3    0.08    0.21
   5  12  -3    0.27    0.31
  -4  12   3    7.92    1.14
   4  12  -3   14.11    1.00
   4  12  -3   11.94    1.33
   3  12  -3    1.09    0.30
  -3  12   3    1.63    0.47
   3  12  -3    1.33    0.39
   2 -12  -3    6.14    0.74
  -2  12   3    8.33    0.98
   2  12  -3    7.44    0.77
   2  12  -3    7.35    0.82
   1 -12  -3    0.01    0.14
   1  12  -3    0.02    0.13
   1  12  -3    0.15    0.15
  -1  12   3    0.05    0.16
   0 -12  -3    1.11    0.25
   0  12  -3    0.66    0.25
   0  12  -3    0.99    0.22
   0  12   3    1.29    0.33
  -1 -12  -3    2.24    0.33
   1 -12   3    2.37    0.40
  -1  12  -3    2.52    0.50
   1  12   3    2.42    0.43
   1  12   3    2.35    0.40
  -1  12  -3    2.01    0.30
   2 -12   3    0.14    0.19
   2  12   3   -0.10    0.13
   2  12   3    0.06    0.14
  -2  12  -3   -0.13    0.14
  -3 -12  -3    6.72    0.82
   3 -12   3    8.00    0.91
   3  12   3    5.96    0.73
  -3  12  -3    6.07    0.93
   3  12   3    7.37    0.98
  -4 -12  -3    1.68    0.48
   4  12   3    1.72    0.45
   4  12   3    1.47    0.51
  -4  12  -3    1.63    0.53
  -5 -12  -3    1.18    0.42
   5  12   3    0.40    0.41
   5  12   3    0.35    0.28
   5  13  -3    0.77    0.43
   5  13  -3    1.11    0.37
   4  13  -3    0.07    0.29
  -4  13   3   -0.32    0.22
   4  13  -3    0.44    0.27
   3  13  -3    0.00    0.19
   3  13  -3    0.18    0.25
  -3  13   3    0.12    0.26
   2 -13  -3    0.12    0.21
   2  13  -3    0.05    0.17
  -2  13   3   -0.04    0.22
   2  13  -3   -0.19    0.14
   1 -13  -3    1.69    0.35
   1  13  -3    1.69    0.39
  -1  13   3    2.96    0.55
   1  13  -3    2.39    0.39
   0 -13  -3    1.45    0.29
   0  13   3    1.16    0.34
   0  13  -3    0.87    0.31
   0  13  -3    1.49    0.28
  -1  13  -3   -0.10    0.16
   1  13   3    0.10    0.17
   2 -13   3    6.22    0.74
   2  13   3    5.08    0.66
   2  13   3    5.35    0.72
  -2  13  -3    3.63    0.70
  -3  13  -3    1.03    0.41
   3  13   3    1.08    0.42
   3  13   3    0.33    0.24
  -4 -13  -3    0.30    0.30
   4  13   3    0.35    0.28
   4  13   3    0.55    0.43
  -4  13  -3    0.79    0.41
  -5 -13  -3    0.43    0.34
   5  13   3    0.08    0.40
   5  13   3    0.18    0.27
   5  14  -3    0.39    0.37
   4  14  -3    1.08    0.35
  -4  14   3    2.37    0.68
   4  14  -3    1.58    0.51
  -3  14   3    0.19    0.29
   3  14  -3    0.04    0.25
   3  14  -3    0.14    0.21
  -2  14   3   -0.30    0.13
   2  14  -3    0.17    0.19
   2  14  -3    0.16    0.18
   1 -14  -3    0.10    0.18
   1  14  -3    0.23    0.21
  -1  14   3    0.44    0.31
   1  14  -3    0.10    0.16
   0  14  -3    5.49    0.74
   0  14   3    4.69    0.69
   1  14   3    0.25    0.20
  -1  14  -3    0.34    0.29
  -2  14  -3    0.59    0.35
   2  14   3    1.41    0.37
  -3  14  -3    0.06    0.22
   3  14   3    0.28    0.28
   3  14   3    0.20    0.22
  -4  14  -3    0.00    0.28
   4  14   3   -0.06    0.28
   4  14   3    0.03    0.20
   4  15  -3    0.42    0.38
   4  15  -3    0.20    0.27
  -4  15   3    0.62    0.39
   3  15  -3    1.22    0.41
  -3  15   3    0.92    0.46
   3  15  -3    1.28    0.38
   2  15  -3    1.14    0.34
  -2  15   3    0.44    0.32
   2  15  -3    0.52    0.24
  -1  15   3    6.04    0.87
   1  15  -3    4.51    0.69
   0  15   3    1.84    0.47
   0  15  -3    1.15    0.39
   1  15   3    0.05    0.19
  -1  15  -3    0.31    0.26
   2  15   3    0.76    0.30
  -2  15  -3    0.70    0.40
  -3  15  -3    0.33    0.36
   3  15   3   -0.14    0.21
  -3  16   3    0.40    0.41
   3  16  -3    1.72    0.46
   3  16  -3    1.72    0.43
  -2  16   3    2.26    0.62
   2  16  -3    3.12    0.62
   1  16  -3    1.03    0.36
  -1  16   3    2.16    0.57
   0  16   3    0.32    0.29
   0  16  -3    0.44    0.31
   1  16   3    0.57    0.32
  -1  16  -3   -0.23    0.22
   2  16   3    0.50    0.31
  -2  16  -3    0.20    0.33
   0  17  -3    0.31    0.36
   0  17   3    0.71    0.37
  -8   0   4    4.49    0.82
   8   0  -4    5.74    1.00
   8   0  -4    3.18    0.76
   7   0  -4   14.90    1.42
   7   0  -4   12.99    1.48
  -7   0   4   14.37    1.36
   7   0  -4   12.52    1.42
   6   0  -4   15.62    1.22
  -6   0   4   16.77    1.16
   6   0  -4   15.78    1.57
  -6   0   4   20.03    1.31
   6   0  -4   17.68    1.36
   5   0  -4    1.05    0.33
   5   0  -4    0.79    0.27
  -5   0   4    0.78    0.25
  -5   0   4    0.49    0.21
   5   0  -4    0.38    0.24
  -4   0   4  137.96    6.35
   4   0  -4  133.19    6.25
  -4   0   4  143.35    6.19
   4   0  -4  138.61    6.32
   4   0  -4  139.29    6.22
   3   0  -4   21.68    1.25
   3   0  -4   22.28    1.28
  -3   0   4   22.49    1.20
   3   0  -4   21.90    1.20
  -3   0   4   22.92    1.25
  -2   0   4   24.29    1.19
  -2   0   4   24.36    1.28
  -2   0   4   24.30    1.22
   2   0  -4   25.17    1.21
   2   0  -4   23.26    1.23
   1   0  -4    9.10    0.57
  -1   0   4    9.18    0.53
   1   0  -4    7.22    0.43
   1   0  -4    8.59    0.44
  -1   0   4    8.15    0.44
   0   0  -4    1.22    0.12
   0   0   4    1.47    0.17
   0   0   4    1.15    0.12
   0   0  -4    1.24    0.13
   0   0   4    1.12    0.12
   0   0  -4    1.21    0.15
  -1   0  -4  117.06    5.02
   1   0   4  115.36    5.02
  -1   0  -4  110.95    4.95
   1   0   4  116.88    4.99
   2   0   4    3.51    0.18
  -2   0  -4    3.72    0.44
  -2   0  -4    2.31    0.34
   2   0   4    3.10    0.38
   3   0   4  372.05   15.32
   3   0   4  350.77   15.17
  -3   0  -4  346.59   15.27
  -3   0  -4  339.44   15.07
  -4   0  -4   71.13    3.53
  -4   0  -4   73.15    3.65
  -5   0  -4   34.24    2.14
  -5   0  -4   33.11    2.01
   5   0   4   32.32    2.12
   6   0   4    2.14    0.59
  -6   0  -4    1.28    0.46
  -6   0  -4    2.43    0.59
   7   0   4    5.96    1.07
  -7   0  -4    6.68    1.00
   8   0   4    2.20    0.73
  -8   0  -4    1.90    0.66
   8  -1  -4    0.39    0.34
   8  -1  -4    0.15    0.38
  -8  -1   4   -0.01    0.28
  -8   1   4    0.70    0.36
   8   1  -4   -0.10    0.34
   8   1  -4    0.52    0.38
   7  -1  -4   13.60    1.45
   7  -1  -4   15.11    1.63
  -7  -1   4   14.16    1.40
   7   1  -4   11.96    1.42
   7   1  -4   15.06    1.59
   7   1  -4   13.71    1.33
  -7   1   4   15.30    1.40
  -6  -1   4    7.50    0.91
   6  -1  -4    8.39    0.94
  -6  -1   4    7.54    0.80
  -6   1   4    7.82    0.88
   6   1  -4    6.91    0.85
   6   1  -4    7.58    1.03
   6   1  -4    6.15    0.92
  -5  -1   4   24.49    1.42
   5  -1  -4   22.24    1.39
  -5  -1   4   21.26    1.30
   5   1  -4   18.56    1.41
  -5   1   4   21.28    1.32
   5   1  -4   20.51    1.31
  -5   1   4   19.77    1.29
   5   1  -4   21.47    1.47
   4  -1  -4   11.71    0.91
  -4  -1   4    9.67    0.75
   4  -1  -4   10.94    0.81
  -4  -1   4   11.57    0.82
   4   1  -4    9.61    0.96
   4   1  -4   10.39    0.81
   4   1  -4   10.64    0.76
   4   1  -4    9.71    0.83
  -4   1   4   11.96    0.81
  -4   1   4   11.31    0.77
   3  -1  -4   21.22    1.15
   3  -1  -4   17.92    1.10
  -3  -1   4   20.45    1.15
  -3  -1   4   19.84    1.12
   3  -1  -4   21.17    1.24
   3   1  -4   22.22    1.17
   3   1  -4   19.30    1.18
  -3   1   4   20.08    1.08
   3   1  -4   20.41    1.09
   3   1  -4   17.30    1.15
  -3   1   4   19.86    1.14
  -2  -1   4    0.86    0.17
   2  -1  -4    1.00    0.19
   2  -1  -4    0.85    0.16
  -2  -1   4    0.70    0.18
   2   1  -4    0.98    0.20
  -2   1   4    1.17    0.22
   2   1  -4    0.99    0.16
   2   1  -4    1.24    0.21
  -2   1   4    0.99    0.16
   2   1  -4    0.80    0.20
  -2   1   4    1.11    0.21
   1  -1  -4  394.29   16.22
  -1  -1   4  365.19   17.09
  -1  -1   4  394.11   16.78
   1  -1  -4  377.61   16.04
  -1  -1   4  394.57   16.19
   1   1  -4  353.24   16.56
  -1   1   4  388.59   16.78
  -1   1   4  384.30   17.13
  -1   1   4  408.11   16.07
   1   1  -4  383.03   16.10
   1   1  -4  388.87   17.09
  -1   1   4  379.27   16.23
   0  -1  -4   17.34    0.80
   0  -1   4   18.51    0.83
   0  -1  -4   18.17    0.86
   0  -1   4   15.06    0.79
   0  -1  -4   17.20    0.81
   0   1  -4   17.36    0.80
   0   1  -4   17.27    0.82
   0   1   4   17.72    0.86
   0   1   4   16.33    0.80
   0   1   4   16.71    0.83
   0   1   4   17.96    0.79
  -1  -1  -4   72.29    3.16
   1  -1   4   69.81    3.17
  -1  -1  -4   73.96    3.12
  -1  -1  -4   69.98    3.15
   1   1   4   69.65    3.13
   1   1   4   68.99    3.34
  -1   1  -4   71.22    3.12
  -1   1  -4   72.76    3.21
   2  -1   4   23.50    1.24
  -2  -1  -4   21.41    1.22
  -2  -1  -4   22.05    1.22
  -2   1  -4   25.15    1.31
  -2   1  -4   21.66    1.19
   2   1   4   22.55    1.31
   3  -1   4   13.63    0.70
  -3  -1  -4   11.69    0.89
   3  -1   4   13.01    0.91
  -3  -1  -4   12.71    0.92
   3   1   4   13.24    0.87
   3   1   4   12.96    0.97
  -3   1  -4   14.01    1.00
  -3   1  -4   15.71    0.94
  -4  -1  -4    0.78    0.31
  -4  -1  -4    0.58    0.26
  -4   1  -4    0.53    0.28
   4   1   4    0.25    0.21
  -4   1  -4    0.94    0.29
  -5  -1  -4    2.03    0.50
  -5  -1  -4    2.87    0.56
  -5   1  -4    3.03    0.65
   5   1   4    1.74    0.50
  -5   1  -4    2.48    0.51
  -6  -1  -4    3.57    0.76
  -6  -1  -4    3.84    0.72
   6  -1   4    4.41    0.85
  -6   1  -4    5.83    0.85
   6   1   4    5.33    0.94
  -6   1  -4    4.43    0.86
  -7  -1  -4    0.07    0.29
   7  -1   4   -0.12    0.28
   7   1   4   -0.04    0.28
  -7   1  -4   -0.10    0.21
  -8  -1  -4    0.07    0.29
   8  -1   4    0.45    0.46
  -8   1  -4   -0.20    0.29
   8   1   4    0.23    0.42
  -8  -2   4    0.54    0.40
   8  -2  -4    1.49    0.60
   8   2  -4   -0.27    0.32
   8   2  -4    0.19    0.40
  -7  -2   4    0.34    0.31
   7  -2  -4    0.94    0.43
   7   2  -4    0.97    0.46
   7   2  -4    0.28    0.29
  -7   2   4    0.76    0.32
   6  -2  -4    3.11    0.58
  -6  -2   4    2.65    0.53
  -6  -2   4    3.40    0.52
   6   2  -4    4.36    0.77
   6   2  -4    4.04    0.71
  -6   2   4    3.14    0.55
   6   2  -4    2.37    0.50
   5  -2  -4    0.10    0.17
  -5  -2   4    0.27    0.17
  -5  -2   4    0.22    0.17
   5   2  -4    0.29    0.24
   5   2  -4    0.17    0.16
   5   2  -4    0.04    0.17
  -5   2   4    0.00    0.16
  -4  -2   4    1.47    0.33
  -4  -2   4    1.71    0.34
   4  -2  -4    1.67    0.34
   4   2  -4    1.97    0.33
   4   2  -4    1.29    0.35
   4   2  -4    2.08    0.41
   4   2  -4    1.93    0.33
  -4   2   4    2.32    0.36
   3  -2  -4    4.93    0.64
   3  -2  -4    7.01    0.56
  -3  -2   4    6.99    0.54
  -3  -2   4    6.38    0.63
   3   2  -4    8.14    0.75
  -3   2   4    6.26    0.53
  -3   2   4    6.01    0.64
  -3   2   4    5.93    0.45
   3   2  -4    6.51    0.47
   3   2  -4    6.85    0.50
   3   2  -4    6.16    0.63
  -2  -2   4   29.61    1.44
   2  -2  -4   27.88    1.36
   2  -2  -4   27.90    1.44
  -2  -2   4   29.87    1.51
  -2   2   4   28.19    1.48
   2   2  -4   29.45    1.34
  -2   2   4   31.67    1.53
   2   2  -4   28.62    1.38
   2   2  -4   28.42    1.47
  -2   2   4   29.58    1.33
   1  -2  -4   40.48    1.64
  -1  -2   4   35.82    1.66
   1   2  -4   39.22    1.65
  -1   2   4   37.56    1.79
   1   2  -4   39.13    1.79
  -1   2   4   41.43    1.67
  -1   2   4   37.29    1.82
   1   2  -4   38.52    1.78
   0  -2  -4  111.52    4.64
   0  -2   4  105.08    4.67
   0  -2  -4  110.25    4.68
   0  -2  -4  107.46    4.85
   0   2   4  107.58    4.68
   0   2   4  111.71    4.92
   0   2  -4  108.51    4.64
   0   2   4  111.12    4.62
   0   2  -4  111.07    4.70
   0   2  -4  108.21    4.93
  -1  -2  -4    0.36    0.13
   1  -2   4    0.43    0.15
  -1  -2  -4    0.20    0.11
   1   2   4    0.07    0.08
   1   2   4    0.30    0.13
  -1   2  -4    0.12    0.13
  -1   2  -4    0.12    0.08
  -2  -2  -4    4.28    0.49
  -2  -2  -4    4.47    0.46
   2  -2   4    3.89    0.46
  -2   2  -4    5.56    0.59
  -2   2  -4    5.28    0.41
   2   2   4    4.37    0.42
   2   2   4    5.69    0.58
   3  -2   4    3.76    0.53
  -3  -2  -4    4.21    0.25
  -3  -2  -4    4.80    0.59
  -3  -2  -4    4.42    0.56
   3   2   4    5.62    0.67
  -3   2  -4    5.12    0.57
  -3   2  -4    4.78    0.65
  -4  -2  -4   33.64    1.98
  -4  -2  -4   33.47    1.99
  -4  -2  -4   36.52    1.61
   4   2   4   33.60    2.09
  -4   2  -4   34.97    1.93
  -4   2  -4   34.27    2.09
  -5  -2  -4   19.42    1.41
  -5  -2  -4   18.06    1.35
  -5   2  -4   20.13    1.35
   5   2   4   16.22    1.38
  -5   2  -4   19.62    1.52
  -6  -2  -4    0.77    0.39
  -6  -2  -4    0.04    0.27
   6   2   4    0.11    0.30
  -6   2  -4    0.36    0.28
  -7  -2  -4   -0.21    0.21
   7  -2   4    0.15    0.35
  -7   2  -4    0.02    0.26
   7   2   4    0.15    0.32
   8  -2   4    1.33    0.59
  -8  -2  -4    1.49    0.60
   8   2   4    1.79    0.67
  -8   2  -4    1.70    0.61
  -8  -3   4    0.07    0.29
   8   3  -4   -0.05    0.33
   8   3  -4    0.24    0.35
   7  -3  -4    3.68    0.69
  -7  -3   4    3.26    0.70
   7   3  -4    3.56    0.80
   7   3  -4    3.42    0.69
  -7   3   4    5.02    0.73
  -6  -3   4    9.91    0.95
  -6  -3   4    9.96    1.09
   6  -3  -4   10.30    1.12
   6   3  -4   10.53    1.17
  -6   3   4    8.11    0.90
   6   3  -4   10.60    1.01
   6   3  -4    7.95    1.13
  -5  -3   4   59.78    3.03
   5  -3  -4   60.93    3.12
  -5  -3   4   59.42    3.10
   5   3  -4   59.23    3.25
   5   3  -4   60.48    3.25
   5   3  -4   59.27    2.96
   5   3  -4   60.08    2.96
  -5   3   4   63.65    2.97
  -4  -3   4   16.00    1.07
   4  -3  -4   18.65    1.17
  -4  -3   4   18.25    1.16
  -4  -3   4   16.18    1.08
   4   3  -4   17.03    1.16
   4   3  -4   17.75    1.03
   4   3  -4   18.28    1.26
  -4   3   4   17.52    1.02
   4   3  -4   17.14    1.03
  -3  -3   4   16.90    1.04
  -3  -3   4   17.13    1.04
   3  -3  -4   16.44    1.16
   3  -3  -4   17.79    1.06
   3   3  -4   16.40    1.11
   3   3  -4   16.41    1.04
  -3   3   4   18.09    1.10
   3   3  -4   16.06    0.91
   3   3  -4   18.38    0.93
  -3   3   4   17.54    0.92
   2  -3  -4   84.40    3.62
   2  -3  -4   84.09    3.40
   2  -3  -4   76.81    3.41
   2   3  -4   77.73    3.70
  -2   3   4   75.98    3.74
   2   3  -4   82.10    3.41
   2   3  -4   79.37    3.42
   2   3  -4   70.78    3.60
  -2   3   4   79.21    3.39
  -2   3   4   81.15    3.64
   1  -3  -4   34.29    1.59
  -1   3   4   32.82    1.61
   1   3  -4   34.49    1.61
   1   3  -4   34.20    1.58
  -1   3   4   32.68    1.62
   0  -3  -4  125.92    5.39
   0  -3   4  123.11    5.39
   0  -3  -4  125.93    5.34
   0   3  -4  123.62    5.34
   0   3   4  125.81    5.40
   0   3  -4  125.05    5.42
   0   3   4  130.80    5.68
   0   3  -4  126.29    5.69
   0   3   4  125.09    5.33
   1  -3   4    6.20    0.45
  -1  -3  -4    6.27    0.44
  -1  -3  -4    6.19    0.39
  -1   3  -4    5.57    0.43
  -1   3  -4    5.36    0.36
  -1   3  -4    6.58    0.49
   1   3   4    5.31    0.35
   1   3   4    4.99    0.41
  -2  -3  -4    1.70    0.31
  -2  -3  -4    2.12    0.30
   2  -3   4    1.71    0.32
   2   3   4    2.44    0.37
  -2   3  -4    1.71    0.35
   2   3   4    2.06    0.26
  -2   3  -4    2.39    0.31
  -3  -3  -4   29.15    1.39
  -3  -3  -4   29.91    1.62
   3  -3   4   27.76    1.68
  -3  -3  -4   27.08    1.64
  -3   3  -4   29.25    1.76
   3   3   4   33.90    1.56
  -3   3  -4   29.31    1.58
   3   3   4   29.07    1.74
  -4  -3  -4    0.33    0.10
  -4  -3  -4    0.28    0.22
  -4  -3  -4   -0.02    0.16
  -4   3  -4    0.27    0.19
  -4   3  -4    0.25    0.26
   4   3   4    0.38    0.23
  -5  -3  -4   24.35    1.65
  -5  -3  -4   25.50    1.68
  -5   3  -4   21.64    1.52
   5   3   4   26.87    1.77
  -5   3  -4   22.73    1.75
  -6  -3  -4    7.87    1.11
  -6  -3  -4    7.73    1.06
  -6   3  -4    8.98    1.08
   6   3   4    7.99    1.11
  -7  -3  -4    0.97    0.45
  -7   3  -4    1.73    0.50
   7   3   4    2.24    0.65
  -8  -3  -4   -0.22    0.29
   8  -3   4    0.04    0.45
   8   3   4    0.43    0.44
  -8   3  -4   -0.07    0.28
  -8  -4   4    0.34    0.38
   8   4  -4    0.51    0.47
   8   4  -4    0.38    0.37
  -7  -4   4    1.02    0.41
   7   4  -4    1.03    0.47
   7   4  -4    2.17    0.59
  -6  -4   4   12.46    1.25
   6  -4  -4   10.98    1.20
  -6  -4   4   11.23    0.91
   6   4  -4   11.74    1.27
   6   4  -4   12.27    1.39
  -6   4   4   11.72    0.92
   5  -4  -4    0.36    0.24
  -5  -4   4    0.60    0.24
  -5  -4   4    0.30    0.21
  -5  -4   4    0.82    0.30
   5   4  -4    0.75    0.29
   5   4  -4    0.46    0.20
   5   4  -4    0.61    0.30
   5   4  -4    0.43    0.19
  -5   4   4    0.47    0.19
   4  -4  -4   30.11    1.68
  -4  -4   4   29.02    1.65
  -4  -4   4   27.21    1.54
  -4  -4   4   25.60    1.57
   4   4  -4   27.59    1.45
   4   4  -4   29.18    1.68
   4   4  -4   29.56    1.48
  -4   4   4   28.66    1.47
   4   4  -4   28.11    1.76
  -3  -4   4   15.70    1.02
   3  -4  -4   16.80    1.06
  -3  -4   4   16.34    0.92
   3  -4  -4   15.98    1.18
  -3   4   4   17.42    0.88
  -3   4   4   16.60    1.09
   3   4  -4   16.97    0.88
   3   4  -4   17.04    1.03
   3   4  -4   17.70    0.87
   2  -4  -4    4.52    0.22
   2  -4  -4    4.12    0.24
   2  -4  -4    4.23    0.45
  -2   4   4    4.16    0.46
   2   4  -4    4.27    0.35
  -2   4   4    3.82    0.23
   2   4  -4    3.98    0.49
   2   4  -4    4.06    0.21
  -2   4   4    4.79    0.52
   2   4  -4    4.39    0.23
   1  -4  -4  167.97    7.24
  -1   4   4  159.56    7.27
   1   4  -4  172.45    7.55
   1   4  -4  172.45    7.22
  -1   4   4  166.69    7.60
   0  -4  -4   16.67    0.85
   0  -4  -4   16.49    0.84
   0  -4   4   16.70    0.86
   0  -4   4   16.83    0.87
   0   4  -4   17.02    0.89
   0   4   4   16.68    0.87
   0   4   4   18.06    0.89
   0   4  -4   16.78    0.85
   0   4  -4   17.90    0.90
   1  -4   4   89.16    4.11
  -1  -4  -4   90.24    4.05
  -1   4  -4   95.35    3.95
  -1   4  -4   88.90    4.28
  -1   4  -4   87.78    4.14
   1   4   4   92.66    3.96
   1   4   4   92.72    4.25
   2  -4   4    7.03    0.70
  -2  -4  -4    5.89    0.48
  -2  -4  -4    5.90    0.62
  -2   4  -4    6.50    0.47
   2   4   4    6.95    0.56
  -2   4  -4    5.07    0.64
   2   4   4    7.61    0.46
  -3  -4  -4    4.36    0.58
  -3  -4  -4    4.19    0.51
   3   4   4    2.86    0.38
  -3   4  -4    4.24    0.66
   3   4   4    4.19    0.58
  -3   4  -4    3.72    0.46
  -4  -4  -4    2.93    0.30
  -4  -4  -4    3.43    0.58
  -4  -4  -4    2.73    0.49
  -4   4  -4    2.61    0.58
  -4   4  -4    3.52    0.52
   4   4   4    2.93    0.55
  -5  -4  -4    2.86    0.58
  -5  -4  -4    2.33    0.55
  -5   4  -4    2.10    0.59
  -5   4  -4    2.91    0.54
   5   4   4    2.38    0.58
  -6  -4  -4    3.75    0.72
  -6  -4  -4    4.33    0.82
  -6   4  -4    4.34    0.72
   6   4   4    3.95    0.79
  -7  -4  -4   10.22    1.35
  -7   4  -4   12.33    1.36
   7   4   4   10.61    1.39
  -8  -4  -4    0.63    0.43
   8   4   4    0.12    0.43
  -8   4  -4    0.21    0.37
  -8  -5   4    0.03    0.31
   8   5  -4   -0.29    0.31
   8   5  -4   -0.08    0.33
  -7  -5   4   -0.18    0.17
   7   5  -4   -0.22    0.28
   7   5  -4    0.30    0.34
  -6  -5   4    1.03    0.38
  -6  -5   4    1.04    0.34
   6   5  -4    1.32    0.44
   6   5  -4    1.53    0.52
  -5  -5   4    9.32    0.90
   5  -5  -4    9.98    1.04
  -5  -5   4    8.57    0.96
  -5  -5   4    7.80    0.83
   5   5  -4    8.16    0.95
  -5   5   4    9.65    0.71
   5   5  -4    8.52    1.06
   5   5  -4    8.75    0.69
  -4  -5   4   21.76    1.23
  -4  -5   4   22.76    1.39
   4  -5  -4   23.27    1.41
  -4  -5   4   19.26    1.28
   4   5  -4   22.17    1.12
  -4   5   4   20.25    1.14
   4   5  -4   23.65    1.39
   4   5  -4   20.61    1.47
   4   5  -4   20.60    1.15
  -3  -5   4    1.75    0.24
  -3  -5   4    1.47    0.31
   3  -5  -4    1.40    0.31
  -3   5   4    1.38    0.31
   3   5  -4    1.41    0.16
   3   5  -4    1.70    0.31
   3   5  -4    0.90    0.28
  -3   5   4    1.34    0.19
   2  -5  -4   93.59    4.23
  -2   5   4   91.75    4.28
   2   5  -4   96.14    4.28
   2   5  -4   91.53    4.31
  -2   5   4   91.96    4.42
  -1  -5   4   51.17    2.17
  -1  -5   4   48.91    2.20
   1  -5  -4   51.74    2.38
  -1   5   4   51.73    2.47
   1   5  -4   49.34    2.38
   1   5  -4   52.39    2.41
  -1   5   4   52.85    2.43
   0  -5   4   48.24    2.25
   0  -5  -4   47.98    2.18
   0  -5   4   47.96    2.22
   0  -5  -4   51.05    2.22
   0   5   4   48.40    2.22
   0   5   4   48.82    2.26
   0   5  -4   48.10    2.35
   0   5   4   50.54    2.34
   0   5  -4   49.11    2.20
   1  -5   4    4.60    0.52
  -1  -5  -4    4.15    0.32
   1  -5   4    3.91    0.43
  -1  -5  -4    4.77    0.46
   1   5   4    3.83    0.40
  -1   5  -4    4.31    0.31
  -1   5  -4    3.68    0.43
  -1   5  -4    3.44    0.48
   1   5   4    4.20    0.31
   2  -5   4   24.18    1.37
   2  -5   4   24.19    1.41
  -2  -5  -4   23.44    1.23
  -2  -5  -4   22.00    1.33
   2   5   4   24.77    1.37
   2   5   4   24.62    1.17
  -2   5  -4   23.29    1.21
  -2   5  -4   23.19    1.44
  -2   5  -4   21.38    1.37
  -3  -5  -4    5.53    0.68
  -3  -5  -4    4.82    0.57
   3  -5   4    4.64    0.65
   3   5   4    6.16    0.70
  -3   5  -4    6.46    0.63
  -3   5  -4    6.61    0.83
   3   5   4    6.41    0.47
  -4  -5  -4    0.32    0.12
  -4  -5  -4    0.23    0.20
   4  -5   4    0.48    0.26
  -4  -5  -4    0.15    0.18
   4   5   4    0.52    0.29
  -4   5  -4    0.42    0.21
  -4   5  -4    0.42    0.28
  -5  -5  -4    5.12    0.78
   5  -5   4    4.44    0.74
  -5  -5  -4    5.10    0.78
  -5   5  -4    4.39    0.87
   5   5   4    3.55    0.68
  -5   5  -4    3.62    0.61
  -6  -5  -4    0.80    0.35
  -6  -5  -4    0.74    0.38
   6   5   4    0.81    0.39
  -6   5  -4    1.33    0.44
  -7  -5  -4   -0.04    0.27
   7   5   4   -0.35    0.31
  -7   5  -4    0.04    0.24
  -8  -6   4    1.06    0.49
   8   6  -4    0.39    0.44
   8   6  -4    1.28    0.53
  -7  -6   4    0.12    0.28
   7   6  -4    0.38    0.39
   7   6  -4    0.25    0.33
  -6  -6   4   13.44    1.39
  -6  -6   4   13.51    1.07
   6   6  -4   16.55    1.28
   6   6  -4   14.46    1.63
  -5  -6   4    0.49    0.22
  -5  -6   4    0.26    0.23
   5  -6  -4    0.37    0.28
   5   6  -4    0.73    0.35
   5   6  -4    0.27    0.23
  -4  -6   4    0.36    0.20
  -4  -6   4   -0.07    0.14
   4  -6  -4    0.00    0.14
  -4  -6   4    0.12    0.13
   4   6  -4    0.55    0.28
   4   6  -4    0.27    0.19
  -4   6   4    0.36    0.14
   4   6  -4    0.23    0.11
  -3  -6   4   15.01    0.78
   3  -6  -4   15.08    1.01
  -3  -6   4   15.57    1.01
   3   6  -4   13.93    1.07
  -3   6   4   13.76    0.73
   3   6  -4   15.70    0.95
  -3   6   4   14.72    1.03
   3   6  -4   14.35    0.68
   2  -6  -4   75.24    3.51
   2   6  -4   77.95    3.56
  -2   6   4   76.64    3.60
   2   6  -4   76.79    3.57
  -2   6   4   69.68    3.65
   1  -6  -4   46.88    2.32
  -1  -6   4   49.70    2.12
  -1  -6   4   49.88    2.19
  -1   6   4   50.96    2.44
   1   6  -4   51.23    2.38
  -1   6   4   48.09    2.09
   1   6  -4   49.40    2.35
   0  -6  -4   47.62    2.17
   0  -6  -4   47.80    2.22
   0  -6   4   48.89    2.28
   0  -6   4   47.22    2.21
   0   6  -4   49.79    2.37
   0   6   4   48.63    2.34
   0   6  -4   48.43    2.20
   0   6   4   48.51    2.27
   0   6   4   48.49    2.22
  -1  -6  -4    1.03    0.18
  -1  -6  -4    1.08    0.23
   1  -6   4    1.56    0.31
   1  -6   4    0.93    0.23
  -1   6  -4    1.11    0.26
   1   6   4    1.39    0.24
  -1   6  -4    0.83    0.16
   1   6   4    1.08    0.18
   2  -6   4   54.22    2.69
   2  -6   4   50.39    2.61
  -2  -6  -4   50.35    2.44
  -2  -6  -4   51.55    2.58
   2   6   4   50.38    2.63
   2   6   4   54.52    2.39
  -2   6  -4   52.48    2.42
  -2   6  -4   55.94    2.77
  -2   6  -4   51.03    2.72
  -3  -6  -4    1.35    0.36
   3  -6   4    1.77    0.40
  -3  -6  -4    1.95    0.35
   3   6   4    1.33    0.33
   3   6   4    1.43    0.24
  -3   6  -4    1.39    0.43
  -3   6  -4    1.90    0.33
  -4  -6  -4    1.12    0.39
  -4  -6  -4    1.06    0.31
   4  -6   4    1.67    0.44
  -4   6  -4    1.27    0.46
  -4   6  -4    1.25    0.32
   4   6   4    0.63    0.31
   5  -6   4    9.32    1.13
  -5  -6  -4    9.69    1.16
  -5  -6  -4   10.87    1.14
  -5   6  -4   12.12    1.46
   5   6   4   10.20    1.17
  -5   6  -4    9.17    1.00
  -6  -6  -4    1.05    0.44
  -6  -6  -4    0.91    0.42
  -6   6  -4    0.95    0.36
   6   6   4    1.00    0.43
  -7  -6  -4    6.14    1.03
   7   6   4    7.29    1.12
  -7   6  -4    7.60    1.10
  -7  -7   4    0.21    0.32
   7   7  -4   -0.13    0.24
   7   7  -4    0.38    0.32
  -6  -7   4    1.12    0.40
  -6  -7   4    1.11    0.35
   6   7  -4    1.43    0.53
   6   7  -4    0.92    0.36
  -5  -7   4    0.08    0.17
   5  -7  -4    0.54    0.28
  -5  -7   4    0.30    0.21
   5   7  -4    0.23    0.26
   5   7  -4    0.19    0.21
  -4  -7   4    5.14    0.69
   4  -7  -4    3.74    0.61
   4   7  -4    6.20    0.67
   4   7  -4    4.61    0.76
  -3  -7   4   17.51    0.87
   3  -7  -4   16.81    1.14
  -3   7   4   17.65    0.83
   3   7  -4   16.56    1.06
  -3   7   4   17.16    1.19
   3   7  -4   17.58    0.80
   3   7  -4   18.02    1.25
  -2  -7   4   73.33    3.10
   2  -7  -4   72.75    3.43
   2   7  -4   73.92    3.46
   2   7  -4   73.71    3.48
  -2   7   4   68.91    3.58
  -1  -7   4    3.12    0.32
  -1  -7   4    3.53    0.22
   1  -7  -4    3.86    0.43
  -1   7   4    3.50    0.20
  -1   7   4    3.12    0.23
   1   7  -4    3.75    0.42
  -1   7   4    2.99    0.39
   1   7  -4    3.89    0.39
  -1   7   4    3.77    0.48
   0  -7   4    2.08    0.26
   0  -7   4    1.44    0.28
   0  -7  -4    1.86    0.25
   0  -7  -4    1.99    0.24
   0   7   4    1.77    0.28
   0   7   4    2.35    0.29
   0   7   4    1.74    0.26
   0   7  -4    1.87    0.29
   0   7  -4    1.87    0.25
   1  -7   4   11.58    0.79
  -1  -7  -4   12.01    0.70
  -1  -7  -4   13.34    0.80
   1  -7   4   13.15    0.89
   1   7   4   12.42    0.78
   1   7   4   11.66    0.83
  -1   7  -4   12.04    0.69
  -1   7  -4   12.30    0.85
   1   7   4   12.73    0.73
  -2  -7  -4    2.25    0.39
  -2  -7  -4    2.28    0.33
   2  -7   4    1.79    0.36
   2  -7   4    2.16    0.43
   2   7   4    2.70    0.30
   2   7   4    2.23    0.37
  -2   7  -4    1.77    0.38
  -2   7  -4    2.89    0.34
   3  -7   4    0.25    0.19
  -3  -7  -4    0.41    0.18
  -3  -7  -4    0.23    0.18
  -3   7  -4    0.32    0.15
   3   7   4    0.31    0.13
   3   7   4    0.40    0.20
   4  -7   4    9.50    1.05
  -4  -7  -4    8.75    0.90
  -4  -7  -4    8.66    1.00
   4   7   4    9.83    1.05
  -4   7  -4    9.93    0.92
  -5  -7  -4   10.69    1.23
  -5  -7  -4   10.00    1.12
   5   7   4   13.63    1.36
  -5   7  -4   11.99    1.13
  -6  -7  -4    0.11    0.27
  -6   7  -4    0.14    0.21
   6   7   4    0.18    0.32
  -7  -7  -4    0.24    0.30
   7   7   4    0.34    0.38
   7   7   4   -0.09    0.29
  -7  -8   4    1.15    0.52
   7   8  -4    0.85    0.53
   7   8  -4    1.62    0.54
  -6  -8   4    0.35    0.29
   6   8  -4    0.22    0.28
   6   8  -4   -0.05    0.28
  -5  -8   4    3.44    0.57
  -5  -8   4    3.24    0.60
   5   8  -4    3.22    0.70
   5   8  -4    3.02    0.56
   4  -8  -4    3.00    0.54
  -4  -8   4    2.80    0.52
  -4   8   4    2.30    0.51
   4   8  -4    2.49    0.58
   4   8  -4    3.33    0.49
  -3  -8   4    3.56    0.29
   3  -8  -4    4.96    0.63
  -3   8   4    3.82    0.59
   3   8  -4    4.84    0.53
   3   8  -4    4.86    0.69
  -2  -8   4    4.52    0.26
   2  -8  -4    4.00    0.52
   2   8  -4    4.00    0.45
   2   8  -4    3.76    0.54
  -2   8   4    4.03    0.54
   2   8  -4    4.17    0.26
   1  -8  -4    7.18    0.54
  -1  -8   4    6.65    0.48
  -1  -8   4    6.73    0.38
   1   8  -4    7.98    0.54
   1   8  -4    6.88    0.64
  -1   8   4    6.73    0.56
  -1   8   4    6.89    0.36
   0  -8  -4    0.00    0.07
   0  -8   4   -0.13    0.06
   0  -8   4    0.03    0.12
   0   8   4    0.12    0.11
   0   8  -4    0.03    0.10
   0   8  -4   -0.06    0.06
   0   8   4    0.06    0.08
   0   8   4   -0.02    0.09
  -1  -8  -4    0.31    0.14
  -1  -8  -4    0.43    0.14
   1  -8   4    0.13    0.15
   1  -8   4    0.65    0.20
   1   8   4    0.32    0.18
  -1   8  -4    0.46    0.13
   1   8   4    0.43    0.16
  -1   8  -4    0.65    0.23
   1   8   4    0.56    0.16
  -2  -8  -4    4.75    0.58
   2  -8   4    4.26    0.58
  -2  -8  -4    5.42    0.49
  -2   8  -4    2.68    0.49
  -2   8  -4    4.66    0.46
   2   8   4    3.56    0.48
   2   8   4    5.00    0.68
   2   8   4    4.30    0.42
  -3  -8  -4    6.90    0.69
  -3  -8  -4    7.33    0.83
   3  -8   4    7.37    0.85
   3   8   4    7.12    0.77
  -3   8  -4    8.07    0.61
  -3   8  -4    5.80    0.80
   3   8   4    7.29    0.92
  -4  -8  -4    7.69    0.84
  -4  -8  -4    8.27    0.98
   4  -8   4    8.53    1.02
   4   8   4    8.46    0.97
  -4   8  -4    9.70    0.90
  -5  -8  -4   12.07    1.35
  -5   8  -4   11.60    1.15
   5   8   4   14.93    1.21
  -6  -8  -4    0.14    0.30
   6   8   4    0.07    0.32
   6   8   4    0.20    0.27
  -7  -8  -4    0.17    0.38
   7   8   4    0.50    0.39
   7   8   4    1.42    0.64
  -7  -9   4   -0.15    0.19
   7   9  -4    0.08    0.28
   7   9  -4   -0.17    0.33
  -6  -9   4    2.35    0.58
   6   9  -4    2.76    0.59
   6   9  -4    0.91    0.49
  -5  -9   4    0.53    0.28
  -5  -9   4    0.69    0.30
   5   9  -4    0.84    0.43
   5   9  -4    0.80    0.32
   4  -9  -4   -0.05    0.17
   4   9  -4    0.12    0.17
   4   9  -4   -0.16    0.16
  -4   9   4   -0.22    0.13
   3  -9  -4    0.70    0.29
   3   9  -4    1.00    0.35
  -3   9   4    0.73    0.29
   3   9  -4    0.87    0.25
  -2  -9   4    1.94    0.19
   2  -9  -4    1.41    0.33
  -2   9   4    1.63    0.38
   2   9  -4    2.41    0.44
   2   9  -4    2.42    0.35
  -1  -9   4    6.61    0.51
   1  -9  -4    7.57    0.58
  -1  -9   4    6.63    0.39
   1   9  -4    6.63    0.55
  -1   9   4    7.18    0.60
   1   9  -4    7.27    0.68
  -1   9   4    6.89    0.38
   0  -9   4    1.70    0.33
   0  -9   4    1.33    0.22
   0  -9  -4    0.98    0.21
   0   9  -4    1.14    0.22
   0   9   4    1.31    0.27
   0   9  -4    1.03    0.25
   0   9   4    1.18    0.21
   1  -9   4   20.41    1.18
  -1  -9  -4   21.30    1.15
   1  -9   4   18.21    1.26
  -1  -9  -4   18.86    1.06
  -1   9  -4   19.76    1.04
   1   9   4   19.35    1.13
  -1   9  -4   20.27    1.28
   1   9   4   21.21    1.23
  -2  -9  -4    2.03    0.33
  -2  -9  -4    2.44    0.41
   2  -9   4    2.18    0.44
  -2   9  -4    2.46    0.48
   2   9   4    3.49    0.56
  -2   9  -4    2.51    0.33
   2   9   4    3.09    0.45
  -3  -9  -4   18.74    1.17
  -3  -9  -4   18.12    1.28
   3  -9   4   20.27    1.36
  -3   9  -4   20.12    1.16
   3   9   4   19.92    1.28
   3   9   4   19.56    1.44
  -3   9  -4   17.15    1.35
  -4  -9  -4    2.58    0.48
  -4  -9  -4    2.53    0.55
   4  -9   4    2.27    0.55
   4   9   4    3.14    0.57
  -4   9  -4    3.36    0.50
   4   9   4    2.86    0.67
  -5  -9  -4    0.03    0.27
   5   9   4   -0.28    0.21
   5   9   4    0.11    0.29
  -6  -9  -4    0.35    0.35
   6   9   4   -0.01    0.31
   6   9   4    0.13    0.26
   7   9   4    1.30    0.70
   7  10  -4    0.50    0.46
   6  10  -4   10.51    1.43
   6  10  -4   14.19    1.16
   5  10  -4    1.67    0.58
   5  10  -4    1.33    0.39
   4  10  -4    0.54    0.22
   4  10  -4    0.42    0.25
  -4  10   4    0.13    0.22
   3 -10  -4    8.80    0.88
  -3  10   4    7.73    0.95
   3  10  -4    7.13    0.89
   3  10  -4    8.13    0.66
   2 -10  -4    6.83    0.71
   2  10  -4    6.61    0.55
   2  10  -4    6.08    0.72
  -2  10   4    5.70    0.71
  -1 -10   4    5.31    0.36
   1 -10  -4    6.89    0.65
  -1  10   4    6.24    0.69
   1  10  -4    5.89    0.61
   1  10  -4    5.98    0.61
   0 -10   4   10.82    0.81
   0 -10   4   10.22    0.66
   0 -10  -4   11.03    0.69
   0  10  -4   10.20    0.78
   0  10   4    9.97    0.65
   0  10   4    9.87    0.75
   0  10  -4   10.20    0.67
  -1 -10  -4    6.08    0.54
   1 -10   4    5.80    0.76
   1 -10   4    5.33    0.59
   1  10   4    5.84    0.62
  -1  10  -4    5.12    0.67
  -1  10  -4    5.37    0.43
   1  10   4    6.31    0.66
  -2 -10  -4    6.91    0.55
   2 -10   4    6.39    0.75
  -2 -10  -4    6.91    0.74
   2  10   4    6.54    0.68
  -2  10  -4    6.32    0.83
  -2  10  -4    5.94    0.49
   2  10   4    8.67    0.92
   3 -10   4    0.41    0.28
  -3 -10  -4    0.29    0.22
  -3 -10  -4    0.71    0.23
   3  10   4    0.31    0.18
  -3  10  -4    0.40    0.28
   3  10   4    0.11    0.24
  -3  10  -4    0.36    0.19
  -4 -10  -4    2.67    0.57
   4  10   4    2.36    0.51
   4  10   4    3.85    0.77
  -5 -10  -4   -0.21    0.19
   5  10   4    0.17    0.27
   5  10   4   -0.15    0.23
  -6 -10  -4    0.80    0.46
   6  10   4    0.42    0.41
   6  10   4    2.27    0.59
   6  11  -4    2.02    0.70
   6  11  -4    2.10    0.51
   5  11  -4   -0.15    0.25
   5  11  -4    0.32    0.26
  -4  11   4    0.41    0.30
   4  11  -4    0.40    0.29
   4  11  -4    0.17    0.18
   3 -11  -4    4.19    0.63
  -3  11   4    4.04    0.69
   3  11  -4    5.00    0.59
   3  11  -4    4.39    0.68
   2 -11  -4   16.45    1.10
   2  11  -4   16.86    1.15
  -2  11   4   14.96    1.17
   2  11  -4   16.94    1.07
   1 -11  -4    0.56    0.22
   1  11  -4    0.52    0.20
   1  11  -4    0.24    0.16
  -1  11   4    0.57    0.24
   0 -11   4    0.24    0.14
   0 -11  -4    0.56    0.19
   0  11  -4    0.46    0.22
   0  11   4    0.35    0.14
   0  11   4    0.39    0.19
   0  11  -4    0.75    0.19
  -1 -11  -4    1.05    0.23
   1 -11   4    0.92    0.26
   1  11   4    2.04    0.37
   1  11   4    0.78    0.23
  -1  11  -4    0.40    0.22
  -1  11  -4    1.18    0.23
  -2 -11  -4    5.62    0.66
   2 -11   4    5.62    0.70
  -2 -11  -4    5.84    0.59
   2  11   4    5.24    0.62
  -2  11  -4    5.94    0.56
   2  11   4    5.64    0.75
  -2  11  -4    4.75    0.75
   3 -11   4    5.96    0.79
  -3 -11  -4    4.16    0.63
   3  11   4    3.53    0.69
  -3  11  -4    3.52    0.70
   3  11   4    4.62    0.62
  -4 -11  -4    2.56    0.55
   4  11   4    1.34    0.47
   4  11   4    2.03    0.49
  -5 -11  -4    0.17    0.26
   5  11   4   -0.15    0.26
   5  11   4    0.51    0.34
  -6 -11  -4   -0.08    0.25
   6  11   4   -0.08    0.28
   6  11   4    0.58    0.46
   6  12  -4    1.14    0.43
   6  12  -4    0.70    0.47
   5  12  -4    1.17    0.35
   5  12  -4    1.03    0.50
  -4  12   4    0.28    0.30
   4  12  -4    0.34    0.21
   4  12  -4    0.08    0.27
   3  12  -4    9.81    1.09
  -3  12   4   10.00    1.16
   3  12  -4    9.27    0.77
   2 -12  -4    4.02    0.58
   2  12  -4    3.66    0.52
   2  12  -4    3.49    0.55
  -2  12   4    2.98    0.58
   1 -12  -4    2.26    0.39
   1  12  -4    2.25    0.42
   1  12  -4    2.50    0.40
  -1  12   4    3.22    0.55
   0 -12  -4    1.68    0.32
   0  12  -4    1.50    0.27
   0  12  -4    1.70    0.39
   0  12   4    1.98    0.39
   1 -12   4    2.55    0.43
  -1 -12  -4    3.65    0.43
  -1  12  -4    4.09    0.65
  -1  12  -4    3.20    0.38
   1  12   4    2.89    0.46
   1  12   4    3.07    0.45
   2 -12   4    1.21    0.36
  -2  12  -4    1.66    0.46
   2  12   4    1.76    0.38
  -2  12  -4    1.67    0.31
   2  12   4    2.09    0.47
   3 -12   4    4.92    0.74
  -3 -12  -4    5.73    0.77
   3  12   4    4.68    0.80
   3  12   4    4.73    0.65
  -3  12  -4    4.23    0.76
  -4 -12  -4    1.84    0.51
   4  12   4    2.19    0.62
   4  12   4    2.61    0.54
  -5 -12  -4    0.82    0.39
   5  12   4   -0.06    0.20
   5  12   4    0.20    0.37
   5  13  -4    0.56    0.43
   5  13  -4    0.11    0.23
  -4  13   4    0.01    0.24
   4  13  -4    0.23    0.32
   4  13  -4   -0.08    0.16
   3  13  -4    0.54    0.29
  -3  13   4    0.49    0.31
   3  13  -4   -0.16    0.10
   2 -13  -4   13.42    1.01
  -2  13   4   11.78    1.26
   2  13  -4   13.42    1.02
   2  13  -4   13.54    1.00
   1 -13  -4    0.61    0.23
   1  13  -4    0.74    0.27
   1  13  -4    0.42    0.22
  -1  13   4    0.52    0.26
   0 -13  -4    2.15    0.36
   0  13   4    2.38    0.47
   0  13  -4    2.90    0.38
   0  13  -4    2.68    0.52
  -1  13  -4    0.24    0.16
  -1  13  -4    0.09    0.22
   1  13   4    0.26    0.19
  -2  13  -4    0.28    0.26
   2  13   4    0.03    0.15
   2  13   4   -0.13    0.17
   3  13   4    4.22    0.75
   3  13   4    3.86    0.61
  -3  13  -4    2.19    0.60
  -4 -13  -4   -0.07    0.19
   4  13   4   -0.03    0.23
   4  13   4    0.00    0.24
  -5 -13  -4   -0.33    0.29
   5  13   4    0.22    0.29
   5  13   4    0.40    0.41
  -4  14   4    0.36    0.38
   4  14  -4    0.16    0.25
   4  14  -4   -0.04    0.28
   3  14  -4    2.72    0.56
  -3  14   4    3.14    0.70
   3  14  -4    1.84    0.41
   2  14  -4    0.27    0.20
   2  14  -4    0.23    0.22
  -2  14   4   -0.15    0.24
   1 -14  -4    0.07    0.18
  -1  14   4    0.04    0.20
   1  14  -4    0.04    0.15
   1  14  -4    0.04    0.16
   0  14   4    0.04    0.19
   0  14  -4    0.54    0.28
   0  14  -4    0.16    0.13
   1  14   4    0.96    0.31
  -1  14  -4    1.58    0.45
   2  14   4    8.71    0.91
  -2  14  -4    5.95    0.93
   3  14   4   -0.03    0.21
   3  14   4    0.26    0.24
  -3  14  -4   -0.16    0.23
   4  14   4    0.02    0.20
   4  14   4   -0.07    0.29
  -4  14  -4   -0.04    0.25
  -4  15   4    0.22    0.38
   4  15  -4    0.70    0.32
   4  15  -4    1.42    0.50
   3  15  -4    0.24    0.22
   3  15  -4    0.77    0.35
  -3  15   4   -0.08    0.24
   2  15  -4    0.15    0.21
   2  15  -4    0.01    0.19
  -2  15   4   -0.36    0.16
  -1  15   4    2.48    0.59
   1  15  -4    2.57    0.55
   0  15   4    0.40    0.25
   0  15  -4    0.14    0.21
   1  15   4    0.19    0.25
  -1  15  -4   -0.11    0.20
   2  15   4    0.03    0.18
  -2  15  -4    0.09    0.23
  -3  15  -4    2.84    0.72
   3  15   4    2.04    0.49
   3  16  -4    2.53    0.54
  -2  16   4    1.98    0.58
   2  16  -4    2.24    0.52
   1  16  -4    0.20    0.25
  -1  16   4    0.01    0.26
   0  16  -4    1.05    0.41
   0  16   4    1.08    0.37
   1  16   4    0.27    0.24
  -1  16  -4    0.45    0.33
   2  16   4    0.09    0.22
  -2  16  -4   -0.14    0.25
   8   0  -5    0.35    0.33
   8   0  -5    0.21    0.37
  -8   0   5    0.79    0.36
   7   0  -5    0.00    0.26
   7   0  -5   -0.03    0.25
  -7   0   5   -0.05    0.20
   7   0  -5    0.07    0.26
  -6   0   5    0.16    0.20
   6   0  -5    0.17    0.22
   6   0  -5    0.11    0.22
   6   0  -5   -0.18    0.20
  -6   0   5   -0.02    0.16
   5   0  -5    0.32    0.22
   5   0  -5    0.07    0.14
   5   0  -5    0.17    0.19
  -5   0   5   -0.12    0.11
  -5   0   5    0.00    0.12
  -4   0   5    0.29    0.17
   4   0  -5    0.02    0.13
  -4   0   5    0.14    0.13
   4   0  -5    0.27    0.18
   4   0  -5   -0.07    0.07
  -3   0   5   -0.08    0.06
  -3   0   5    0.11    0.09
   3   0  -5   -0.04    0.06
   3   0  -5    0.09    0.11
   3   0  -5    0.02    0.07
  -2   0   5   -0.01    0.10
   2   0  -5    0.00    0.07
   2   0  -5   -0.04    0.05
  -2   0   5   -0.10    0.06
   1   0  -5   -0.01    0.04
   1   0  -5    0.20    0.07
   1   0  -5    0.01    0.02
  -1   0   5   -0.04    0.06
  -1   0   5    0.00    0.04
   0   0   5   -0.05    0.07
   0   0   5   -0.12    0.05
   0   0   5   -0.01    0.05
   0   0  -5   -0.16    0.06
   0   0  -5   -0.15    0.06
   0   0  -5   -0.17    0.04
  -1   0  -5   -0.16    0.08
   1   0   5   -0.11    0.06
   1   0   5   -0.12    0.03
  -1   0  -5   -0.08    0.06
  -2   0  -5    0.00    0.08
   2   0   5   -0.08    0.07
  -2   0  -5   -0.05    0.09
  -3   0  -5    0.15    0.15
  -3   0  -5    0.04    0.11
   3   0   5   -0.10    0.10
   4   0   5    0.04    0.17
  -4   0  -5    0.16    0.17
  -4   0  -5    0.09    0.14
   5   0   5    0.56    0.32
  -5   0  -5    0.28    0.25
  -5   0  -5    0.30    0.25
  -6   0  -5   -0.23    0.24
  -6   0  -5    0.00    0.19
   6   0   5   -0.25    0.26
  -7   0  -5    0.31    0.30
   7   0   5   -0.21    0.28
  -8   0  -5    0.32    0.37
   8   0   5   -0.11    0.33
   8  -1  -5    0.33    0.38
   8  -1  -5   -0.12    0.31
  -8  -1   5    0.30    0.35
  -8   1   5    0.15    0.35
   8   1  -5    0.85    0.45
   8   1  -5    0.12    0.31
  -7  -1   5   13.62    1.31
   7  -1  -5   11.09    1.28
   7  -1  -5    8.62    1.23
   7   1  -5   12.95    1.25
  -7   1   5   12.72    1.21
   7   1  -5   10.37    1.29
   7   1  -5   11.26    1.33
   6  -1  -5   22.93    1.59
   6  -1  -5   22.66    1.53
  -6  -1   5   21.72    1.51
  -6  -1   5   22.84    1.45
  -6   1   5   25.49    1.53
   6   1  -5   23.04    1.65
   6   1  -5   21.71    1.64
   6   1  -5   27.61    1.58
  -6   1   5   22.04    1.46
   5  -1  -5    1.14    0.33
  -5  -1   5    1.16    0.33
   5  -1  -5    0.87    0.29
  -5  -1   5    1.27    0.31
   5   1  -5    1.18    0.32
   5   1  -5    0.96    0.32
   5   1  -5    0.99    0.34
  -5   1   5    1.30    0.31
  -5   1   5    0.66    0.25
  -4  -1   5    3.32    0.47
  -4  -1   5    4.19    0.52
   4  -1  -5    4.03    0.60
   4  -1  -5    3.44    0.48
   4  -1  -5    4.38    0.55
   4   1  -5    3.80    0.52
   4   1  -5    4.87    0.62
  -4   1   5    3.74    0.47
   4   1  -5    3.79    0.54
   4   1  -5    4.32    0.51
  -4   1   5    3.96    0.52
  -3  -1   5    0.68    0.19
   3  -1  -5    0.64    0.19
   3  -1  -5    0.34    0.15
   3  -1  -5    0.16    0.14
  -3  -1   5    0.56    0.19
   3   1  -5    0.69    0.19
   3   1  -5    0.49    0.14
   3   1  -5    0.39    0.17
  -3   1   5    0.47    0.14
   3   1  -5    0.30    0.15
  -3   1   5    0.50    0.18
  -3   1   5    0.20    0.14
  -2  -1   5    1.23    0.19
  -2  -1   5    1.35    0.25
   2  -1  -5    1.02    0.17
   2  -1  -5    0.88    0.17
  -2   1   5    0.94    0.21
   2   1  -5    1.15    0.16
   2   1  -5    1.25    0.22
   2   1  -5    0.83    0.16
  -2   1   5    0.62    0.16
   1  -1  -5   91.92    3.55
  -1  -1   5   84.27    3.82
  -1  -1   5   79.53    3.58
   1  -1  -5   85.23    3.63
  -1  -1   5   74.75    3.75
   1   1  -5   82.33    3.62
  -1   1   5   83.41    3.65
  -1   1   5   83.54    3.78
   1   1  -5   81.81    3.74
  -1   1   5   83.71    3.82
   1   1  -5   82.66    3.57
  -1   1   5   90.49    3.58
   0  -1  -5    6.45    0.41
   0  -1   5    7.14    0.37
   0  -1  -5    6.94    0.38
   0  -1  -5    6.15    0.36
   0  -1   5    6.74    0.38
   0   1   5    6.53    0.37
   0   1  -5    6.73    0.37
   0   1   5    5.88    0.36
   0   1   5    6.33    0.40
   0   1  -5    6.08    0.38
  -1  -1  -5    5.47    0.29
  -1  -1  -5    5.01    0.38
  -1  -1  -5    4.77    0.37
   1  -1   5    5.05    0.38
  -1   1  -5    4.72    0.45
  -1   1  -5    5.31    0.37
   1   1   5    4.98    0.35
   1   1   5    4.90    0.40
   2  -1   5  101.07    4.54
  -2  -1  -5  102.43    4.55
  -2  -1  -5   98.23    4.51
   2   1   5   96.73    4.80
  -2   1  -5  100.02    4.49
   2   1   5  106.07    4.50
  -2   1  -5  100.95    4.60
  -3  -1  -5   78.01    3.70
   3  -1   5   76.67    3.48
   3  -1   5   79.11    3.71
  -3  -1  -5   79.20    3.75
   3   1   5   71.58    3.90
   3   1   5   80.29    3.65
  -3   1  -5   83.40    3.83
  -3   1  -5   78.80    3.67
  -4  -1  -5   24.67    1.56
  -4  -1  -5   27.57    1.57
   4   1   5   21.29    1.55
  -4   1  -5   24.44    1.49
  -4   1  -5   22.00    1.55
  -5  -1  -5   29.07    1.80
  -5  -1  -5   30.17    1.90
   5   1   5   23.66    1.81
  -5   1  -5   26.39    1.73
  -5   1  -5   28.50    1.92
   6  -1   5   31.19    2.23
  -6  -1  -5   36.11    2.20
  -6  -1  -5   33.50    2.26
   6   1   5   31.27    2.25
  -6   1  -5   33.60    2.13
   7  -1   5    2.29    0.71
  -7  -1  -5    4.78    0.89
  -7   1  -5    5.54    0.93
   7   1   5    3.98    0.90
   8  -1   5    1.25    0.61
  -8  -1  -5    1.90    0.66
   8   1   5    0.37    0.43
  -8   1  -5    0.95    0.50
  -8  -2   5    3.09    0.70
   8  -2  -5    2.05    0.68
   8   2  -5    2.54    0.71
   8   2  -5    0.99    0.54
   7  -2  -5    0.32    0.29
  -7  -2   5    1.07    0.41
   7   2  -5    1.12    0.48
  -7   2   5    1.63    0.43
   7   2  -5    0.90    0.43
   6  -2  -5    3.01    0.58
  -6  -2   5    3.67    0.62
   6  -2  -5    4.05    0.66
  -6  -2   5    3.84    0.60
  -6   2   5    3.19    0.54
   6   2  -5    4.83    0.66
   6   2  -5    3.62    0.67
   6   2  -5    5.13    0.82
  -5  -2   5    3.64    0.53
  -5  -2   5    4.39    0.62
   5  -2  -5    1.74    0.40
   5  -2  -5    2.32    0.46
   5   2  -5    2.59    0.44
   5   2  -5    3.31    0.56
   5   2  -5    3.72    0.63
  -5   2   5    3.11    0.48
   4  -2  -5   10.88    0.83
  -4  -2   5   12.51    0.86
  -4  -2   5   10.85    0.82
   4  -2  -5   10.48    0.80
   4   2  -5   12.09    0.89
   4   2  -5   12.61    0.95
  -4   2   5   11.38    0.84
   4   2  -5   12.79    0.84
   4   2  -5   11.38    0.77
  -4   2   5   10.79    0.75
   3  -2  -5   14.18    0.85
  -3  -2   5   15.72    0.94
  -3  -2   5   14.91    0.91
   3  -2  -5   14.66    1.02
   3  -2  -5   15.19    0.92
   3   2  -5   14.83    0.82
   3   2  -5   13.68    0.91
  -3   2   5   13.64    0.80
   3   2  -5   14.57    0.97
  -3   2   5   14.65    0.95
   3   2  -5   14.26    0.86
  -3   2   5   15.25    0.95
  -2  -2   5  141.57    6.42
   2  -2  -5  146.81    6.21
   2  -2  -5  136.98    6.04
  -2   2   5  144.98    6.43
   2   2  -5  145.00    6.21
   2   2  -5  140.95    6.06
   2   2  -5  140.55    6.46
  -2   2   5  141.50    6.24
   2   2  -5  142.43    6.13
   1  -2  -5    0.22    0.08
   1  -2  -5    0.29    0.05
  -1  -2   5    0.31    0.06
   1   2  -5    0.36    0.11
  -1   2   5    0.28    0.12
  -1   2   5    0.24    0.09
   1   2  -5    0.31    0.06
  -1   2   5    0.28    0.08
   1   2  -5    0.29    0.05
  -1   2   5    0.28    0.06
   0  -2  -5    1.92    0.20
   0  -2   5    1.77    0.19
   0  -2  -5    1.79    0.23
   0  -2  -5    1.71    0.19
   0   2  -5    2.10    0.21
   0   2  -5    2.06    0.20
   0   2   5    1.74    0.19
   0   2  -5    1.93    0.22
   0   2   5    1.78    0.18
  -1  -2  -5   67.31    2.89
   1  -2   5   64.87    2.92
  -1  -2  -5   63.34    2.90
  -1  -2  -5   64.32    2.88
  -1   2  -5   67.25    2.97
   1   2   5   62.07    2.85
  -1   2  -5   64.51    2.85
   1   2   5   61.70    3.05
  -2  -2  -5    0.16    0.04
  -2  -2  -5    0.09    0.11
   2  -2   5    0.13    0.13
  -2  -2  -5    0.16    0.14
  -2   2  -5    0.01    0.08
   2   2   5    0.26    0.16
  -2   2  -5    0.18    0.16
   2   2   5    0.10    0.10
   3  -2   5    6.10    0.68
  -3  -2  -5    8.13    0.76
  -3  -2  -5    5.73    0.66
  -3   2  -5    4.99    0.68
   3   2   5    6.88    0.78
  -3   2  -5    6.77    0.68
   3   2   5    6.28    0.60
  -4  -2  -5   41.14    2.41
  -4  -2  -5   46.86    2.46
  -4   2  -5   45.16    2.38
  -4   2  -5   48.57    2.60
   4   2   5   42.76    2.55
  -5  -2  -5   10.44    1.17
  -5  -2  -5   10.01    1.11
  -5   2  -5    9.29    1.17
  -5   2  -5   12.50    1.17
   5   2   5    8.92    1.11
  -6  -2  -5   -0.29    0.16
  -6  -2  -5    0.24    0.30
   6   2   5   -0.19    0.21
  -6   2  -5    0.14    0.24
  -7  -2  -5   -0.10    0.23
   7  -2   5    0.12    0.27
  -7   2  -5    0.18    0.25
   7   2   5    0.32    0.41
  -8  -2  -5   -0.28    0.26
   8  -2   5    0.39    0.42
   8   2   5   -0.02    0.41
  -8   2  -5    0.09    0.36
  -8  -3   5   -0.33    0.21
   8   3  -5   -0.15    0.24
   8   3  -5    0.33    0.37
  -7  -3   5    6.72    0.94
   7   3  -5    8.84    1.15
   7   3  -5    5.45    0.95
  -7   3   5    6.22    0.80
   6  -3  -5    7.95    0.99
  -6  -3   5    8.00    0.98
   6  -3  -5    9.49    0.99
  -6  -3   5    6.97    0.84
   6   3  -5    8.97    1.12
   6   3  -5    9.38    1.10
   6   3  -5    7.39    0.83
  -6   3   5    9.31    0.90
   5  -3  -5    5.45    0.67
  -5  -3   5    5.27    0.71
   5  -3  -5    4.91    0.67
  -5  -3   5    5.41    0.66
  -5   3   5    5.54    0.62
   5   3  -5    7.11    0.84
   5   3  -5    5.62    0.64
   5   3  -5    5.35    0.63
   5   3  -5    4.70    0.76
  -4  -3   5    3.72    0.50
   4  -3  -5    2.78    0.40
   4  -3  -5    2.96    0.48
  -4  -3   5    3.24    0.50
   4   3  -5    3.51    0.43
   4   3  -5    3.15    0.41
  -4   3   5    3.31    0.40
   4   3  -5    3.84    0.61
   4   3  -5    3.90    0.54
  -3  -3   5    4.44    0.51
   3  -3  -5    4.78    0.52
   3  -3  -5    4.56    0.43
  -3  -3   5    3.38    0.46
   3   3  -5    4.47    0.34
  -3   3   5    4.04    0.53
   3   3  -5    4.87    0.59
  -3   3   5    4.51    0.34
   3   3  -5    4.45    0.42
   3   3  -5    3.80    0.45
   2  -3  -5    0.08    0.05
   2  -3  -5    0.09    0.09
   2  -3  -5    0.08    0.05
   2   3  -5    0.05    0.05
  -2   3   5    0.08    0.10
  -2   3   5    0.12    0.10
   2   3  -5    0.11    0.08
   2   3  -5    0.29    0.14
   2   3  -5    0.08    0.04
   1  -3  -5    0.65    0.07
   1  -3  -5    1.17    0.18
   1   3  -5    0.79    0.08
   1   3  -5    0.85    0.11
   1   3  -5    0.97    0.17
  -1   3   5    0.90    0.15
  -1   3   5    0.67    0.07
  -1   3   5    0.64    0.15
   0  -3  -5   24.36    1.11
   0  -3  -5   23.52    1.11
   0  -3   5   21.90    1.10
   0   3  -5   23.47    1.10
   0   3   5   23.79    1.12
   0   3  -5   24.40    1.17
   0   3  -5   21.56    1.13
   0   3   5   23.14    1.14
  -1  -3  -5    0.06    0.07
  -1  -3  -5    0.22    0.11
   1  -3   5    0.19    0.11
  -1   3  -5    0.16    0.13
  -1   3  -5    0.06    0.09
  -1   3  -5    0.03    0.05
   1   3   5    0.12    0.07
   1   3   5   -0.04    0.06
   2  -3   5  125.86    5.66
  -2  -3  -5  127.35    5.57
  -2  -3  -5  127.97    5.62
   2   3   5  111.34    5.47
   2   3   5  129.01    5.93
  -2   3  -5  135.82    5.53
  -2   3  -5  125.73    5.73
  -3  -3  -5   10.22    0.77
  -3  -3  -5   10.86    0.83
  -3  -3  -5    9.49    0.51
   3   3   5   12.26    0.73
  -3   3  -5   10.57    1.05
   3   3   5   10.52    0.85
  -3   3  -5    8.93    0.72
  -4  -3  -5    0.15    0.05
  -4  -3  -5    0.00    0.15
  -4  -3  -5    0.12    0.16
   4   3   5    0.16    0.19
  -4   3  -5    0.09    0.15
  -4   3  -5   -0.08    0.18
  -5  -3  -5    8.76    1.07
  -5  -3  -5   10.26    1.12
  -5   3  -5    8.62    0.99
   5   3   5    9.54    1.15
  -5   3  -5   11.37    1.31
  -6  -3  -5    0.44    0.32
  -6  -3  -5   -0.12    0.21
  -6   3  -5   -0.09    0.20
   6   3   5    0.16    0.28
  -7  -3  -5   -0.21    0.24
  -7   3  -5    0.41    0.34
   7   3   5    0.17    0.32
  -8  -3  -5   -0.15    0.27
   8  -3   5    0.56    0.50
   8   3   5   -0.09    0.36
  -8   3  -5   -0.49    0.27
  -8  -4   5   -0.04    0.27
   8   4  -5    0.05    0.37
   8   4  -5   -0.29    0.28
  -7  -4   5    5.55    0.85
   7   4  -5    4.08    0.78
   7   4  -5    7.85    1.14
   6  -4  -5    0.33    0.25
  -6  -4   5    0.26    0.27
  -6  -4   5    0.41    0.26
   6  -4  -5    0.33    0.25
  -6   4   5    0.79    0.29
   6   4  -5   -0.13    0.20
   6   4  -5    0.35    0.30
   5  -4  -5    0.57    0.28
  -5  -4   5    0.64    0.29
  -5  -4   5    0.62    0.27
   5   4  -5    0.81    0.31
   5   4  -5    0.81    0.25
   5   4  -5    0.80    0.34
  -5   4   5    0.78    0.24
   4  -4  -5    0.87    0.27
  -4  -4   5    1.11    0.30
  -4  -4   5    1.75    0.35
   4   4  -5    2.05    0.38
  -4   4   5    1.02    0.22
   4   4  -5    1.40    0.25
   4   4  -5    1.65    0.26
   4   4  -5    1.02    0.35
   3  -4  -5   22.85    1.16
   3  -4  -5   23.66    1.34
  -3  -4   5   23.22    1.35
  -3   4   5   23.25    1.13
   3   4  -5   23.37    1.31
   3   4  -5   23.48    1.13
   3   4  -5   24.16    1.14
   2  -4  -5   33.37    1.42
   2  -4  -5   35.91    1.42
   2  -4  -5   34.06    1.68
   2   4  -5   30.85    1.63
   2   4  -5   32.46    1.72
  -2   4   5   32.54    1.72
  -2   4   5   31.11    1.71
   1  -4  -5  100.45    4.53
  -1   4   5  102.34    4.58
   1   4  -5  104.45    4.69
  -1   4   5  105.52    4.74
   1   4  -5  103.16    4.53
   0  -4   5   30.47    1.46
   0  -4  -5   30.96    1.46
   0  -4  -5   30.99    1.45
   0   4  -5   32.51    1.51
   0   4  -5   32.70    1.46
   0   4   5   31.43    1.52
   0   4  -5   29.87    1.54
   0   4   5   30.70    1.48
   1  -4   5   10.44    0.69
  -1  -4  -5   10.09    0.67
  -1  -4  -5   10.40    0.61
  -1   4  -5    9.76    0.59
   1   4   5   10.28    0.66
   1   4   5   11.56    0.60
  -1   4  -5   10.06    0.69
  -1   4  -5   11.82    0.75
  -2  -4  -5   34.90    1.69
  -2  -4  -5   33.95    1.78
   2  -4   5   33.17    1.79
   2   4   5   33.87    1.82
  -2   4  -5   32.26    1.84
   2   4   5   34.06    1.62
  -2   4  -5   32.32    1.65
  -3  -4  -5   11.41    0.81
  -3  -4  -5   11.90    0.89
  -3   4  -5   11.04    0.77
   3   4   5   10.32    0.85
  -3   4  -5   11.22    1.12
   3   4   5    9.78    0.69
  -4  -4  -5    1.48    0.18
  -4  -4  -5    1.05    0.33
  -4  -4  -5    0.90    0.31
  -4   4  -5    1.32    0.42
  -4   4  -5    0.74    0.27
   4   4   5    1.27    0.38
  -5  -4  -5    0.28    0.25
  -5  -4  -5    0.57    0.34
  -5   4  -5    0.35    0.36
   5   4   5    0.76    0.33
  -5   4  -5    0.82    0.34
  -6  -4  -5    3.97    0.79
  -6  -4  -5    2.15    0.59
   6   4   5    2.64    0.67
  -6   4  -5    2.79    0.60
  -7  -4  -5   -0.02    0.26
   7   4   5    0.31    0.34
  -7   4  -5   -0.24    0.25
  -8  -5   5    0.47    0.35
   8   5  -5    0.50    0.50
   8   5  -5    0.30    0.38
  -7  -5   5    0.45    0.35
   7   5  -5    0.41    0.39
   7   5  -5    0.71    0.48
  -6  -5   5    2.57    0.55
  -6  -5   5    3.29    0.55
   6   5  -5    2.57    0.65
   6   5  -5    3.53    0.66
   5  -5  -5    0.26    0.23
  -5  -5   5    0.25    0.20
  -5  -5   5    0.46    0.22
   5   5  -5    0.42    0.22
  -5   5   5    0.16    0.14
   5   5  -5    0.24    0.24
   4  -5  -5    0.19    0.19
  -4  -5   5   -0.09    0.10
  -4  -5   5    0.24    0.19
  -4   5   5   -0.18    0.07
   4   5  -5    0.04    0.11
   4   5  -5    0.01    0.10
   4   5  -5   -0.02    0.11
   4   5  -5    0.14    0.17
   3  -5  -5   13.67    0.73
   3  -5  -5   13.53    0.94
  -3  -5   5   15.60    0.98
   3   5  -5   14.09    1.03
   3   5  -5   15.19    0.72
  -3   5   5   14.50    0.98
  -3   5   5   13.42    0.70
   3   5  -5   14.98    0.69
   3   5  -5   13.71    0.89
   2  -5  -5    4.48    0.48
   2   5  -5    4.43    0.35
   2   5  -5    4.08    0.51
  -2   5   5    5.21    0.57
  -2   5   5    3.82    0.46
   1  -5  -5  181.53    7.72
  -1  -5   5  172.95    7.50
  -1   5   5  175.00    7.77
   1   5  -5  179.17    7.69
   1   5  -5  182.94    8.06
  -1   5   5  180.76    8.11
   0  -5   5   26.45    1.27
   0  -5  -5   25.33    1.23
   0  -5   5   24.63    1.25
   0  -5  -5   25.84    1.25
   0   5   5   26.54    1.29
   0   5  -5   26.02    1.31
   0   5   5   26.71    1.31
   0   5  -5   24.21    1.32
   0   5  -5   25.56    1.24
  -1  -5  -5    0.07    0.10
   1  -5   5    0.01    0.10
  -1  -5  -5    0.31    0.10
  -1   5  -5    0.04    0.06
  -1   5  -5    0.21    0.14
   1   5   5    0.48    0.14
   1   5   5    0.08    0.07
  -1   5  -5    0.27    0.14
  -2  -5  -5   67.88    3.31
  -2  -5  -5   73.70    3.45
   2  -5   5   74.25    3.51
  -2   5  -5   71.99    3.57
  -2   5  -5   68.36    3.59
  -2   5  -5   70.61    3.28
   2   5   5   75.49    3.58
   2   5   5   79.40    3.27
  -3  -5  -5   17.19    1.11
  -3  -5  -5   18.32    1.22
   3   5   5   19.00    1.04
  -3   5  -5   17.28    1.09
  -3   5  -5   19.76    1.37
   3   5   5   18.57    1.24
  -4  -5  -5   24.18    1.64
  -4  -5  -5   28.97    1.65
  -4  -5  -5   25.09    1.29
  -4   5  -5   25.44    1.80
   4   5   5   25.61    1.70
  -4   5  -5   26.72    1.56
   5  -5   5    0.17    0.24
  -5  -5  -5    0.01    0.21
  -5  -5  -5    0.41    0.29
  -5   5  -5    0.04    0.18
  -5   5  -5    0.34    0.37
   5   5   5    0.22    0.23
  -6  -5  -5    0.37    0.32
  -6  -5  -5    1.35    0.48
   6   5   5    0.65    0.38
  -6   5  -5    1.17    0.42
  -7  -5  -5    0.86    0.42
  -7   5  -5    0.12    0.30
   7   5   5    0.18    0.34
  -8  -6   5   -0.14    0.26
   8   6  -5   -0.14    0.34
   8   6  -5    0.55    0.41
  -7  -6   5    0.36    0.32
   7   6  -5    0.49    0.38
   7   6  -5   -0.18    0.27
  -6  -6   5    4.61    0.76
  -6  -6   5    5.18    0.73
   6   6  -5    5.18    0.90
   6   6  -5    4.44    0.74
  -5  -6   5    0.27    0.20
   5  -6  -5    0.61    0.30
  -5  -6   5    0.64    0.29
   5   6  -5    1.10    0.36
   5   6  -5    0.78    0.35
  -4  -6   5    4.31    0.59
   4  -6  -5    3.27    0.54
  -4  -6   5    4.27    0.59
   4   6  -5    3.50    0.50
   4   6  -5    3.77    0.37
   4   6  -5    3.63    0.63
  -4   6   5    3.64    0.36
   3  -6  -5   -0.04    0.02
   3  -6  -5    0.00    0.11
   3  -6  -5    0.05    0.05
   3   6  -5   -0.05    0.04
   3   6  -5    0.01    0.03
  -3   6   5    0.04    0.04
   3   6  -5    0.07    0.14
  -3   6   5    0.09    0.12
   3   6  -5    0.03    0.10
   2  -6  -5    2.90    0.40
  -2   6   5    3.03    0.41
   2   6  -5    2.61    0.42
   2   6  -5    2.61    0.31
  -1  -6   5    1.06    0.09
   1  -6  -5    1.12    0.21
  -1  -6   5    0.81    0.11
   1   6  -5    1.34    0.20
  -1   6   5    0.93    0.23
  -1   6   5    0.78    0.19
  -1   6   5    0.65    0.06
  -1   6   5    0.90    0.08
   1   6  -5    0.89    0.20
   0  -6  -5    2.10    0.25
   0  -6   5    1.70    0.24
   0  -6   5    1.32    0.23
   0  -6  -5    1.65    0.22
   0   6  -5    1.67    0.26
   0   6   5    1.74    0.24
   0   6   5    1.42    0.23
   0   6  -5    1.71    0.24
   0   6   5    1.72    0.26
   1  -6   5    1.14    0.28
  -1  -6  -5    0.96    0.22
   1  -6   5    1.16    0.24
  -1  -6  -5    1.22    0.21
  -1   6  -5    1.42    0.32
   1   6   5    1.19    0.20
  -1   6  -5    1.91    0.33
   1   6   5    1.83    0.28
  -1   6  -5    1.68    0.22
   2  -6   5   16.99    1.14
  -2  -6  -5   18.02    1.03
   2  -6   5   18.65    1.20
  -2  -6  -5   19.58    1.17
  -2   6  -5   17.53    1.00
   2   6   5   18.97    0.98
  -2   6  -5   16.55    1.16
  -2   6  -5   18.56    1.26
   2   6   5   19.62    1.15
  -3  -6  -5    1.30    0.32
   3  -6   5    1.60    0.40
  -3  -6  -5    2.03    0.42
  -3   6  -5    1.86    0.50
   3   6   5    2.28    0.45
  -3   6  -5    2.33    0.36
  -4  -6  -5   38.51    2.22
  -4  -6  -5   33.77    2.06
   4  -6   5   36.09    2.20
  -4   6  -5   40.83    2.09
   4   6   5   35.96    2.23
  -4   6  -5   41.83    2.45
   5  -6   5    1.89    0.54
  -5  -6  -5    1.23    0.42
  -5  -6  -5    1.62    0.43
   5   6   5    1.51    0.47
  -5   6  -5    1.73    0.43
  -5   6  -5    1.32    0.52
  -6  -6  -5    1.12    0.48
  -6  -6  -5    0.94    0.40
   6   6   5    0.71    0.42
  -6   6  -5    1.28    0.43
  -7  -6  -5    0.01    0.23
   7   6   5   -0.17    0.28
  -7   6  -5   -0.14    0.21
  -7  -7   5    0.11    0.29
   7   7  -5    1.90    0.53
   7   7  -5    0.67    0.43
  -6  -7   5    3.20    0.69
  -6  -7   5    3.03    0.56
   6   7  -5    2.83    0.73
   6   7  -5    3.23    0.62
  -5  -7   5    0.02    0.20
  -5  -7   5    0.13    0.21
   5  -7  -5    0.13    0.25
   5   7  -5   -0.01    0.21
   5   7  -5    0.66    0.28
  -4  -7   5    6.78    0.82
   4  -7  -5    8.16    0.87
   4   7  -5    6.78    0.94
   4   7  -5    8.04    0.67
   3  -7  -5    0.76    0.27
   3   7  -5    1.11    0.34
   3   7  -5    1.21    0.25
  -3   7   5    0.92    0.30
   2  -7  -5   34.20    1.81
   2   7  -5   34.16    1.86
   2   7  -5   36.39    1.78
  -2   7   5   33.84    1.89
  -1  -7   5    2.00    0.22
   1  -7  -5    2.76    0.36
  -1  -7   5    1.99    0.15
  -1   7   5    2.18    0.13
  -1   7   5    3.31    0.44
  -1   7   5    2.16    0.32
   1   7  -5    2.50    0.30
   1   7  -5    1.96    0.31
  -1   7   5    1.88    0.17
   0  -7   5   20.62    1.13
   0  -7  -5   19.35    1.03
   0  -7   5   20.49    1.07
   0  -7  -5   22.98    1.11
   0   7   5   22.13    1.16
   0   7   5   21.91    1.10
   0   7  -5   21.89    1.09
   0   7  -5   18.78    1.15
   0   7   5   19.26    1.14
  -1  -7  -5   11.98    0.80
  -1  -7  -5   13.21    0.75
   1  -7   5   13.41    0.86
   1  -7   5   14.00    0.91
  -1   7  -5   12.80    0.73
  -1   7  -5   12.64    0.88
   1   7   5   12.61    0.76
   1   7   5   13.64    0.82
  -2  -7  -5    2.98    0.39
   2  -7   5    2.73    0.45
  -2  -7  -5    4.61    0.56
  -2   7  -5    3.29    0.39
   2   7   5    4.60    0.52
   2   7   5    2.77    0.33
  -2   7  -5    2.23    0.44
  -3  -7  -5    5.37    0.68
   3  -7   5    4.71    0.67
  -3  -7  -5    5.10    0.60
   3   7   5    4.48    0.61
  -3   7  -5    3.97    0.70
  -3   7  -5    4.06    0.50
  -4  -7  -5    0.29    0.25
   4  -7   5    0.24    0.25
  -4  -7  -5    0.02    0.19
  -4   7  -5    0.03    0.23
   4   7   5   -0.02    0.18
  -4   7  -5    0.00    0.13
  -5  -7  -5    1.54    0.45
  -5  -7  -5    1.93    0.51
  -5   7  -5    1.56    0.41
   5   7   5    1.74    0.50
  -6  -7  -5    4.55    0.85
  -6   7  -5    4.35    0.73
   6   7   5    4.35    0.84
  -7  -7  -5    5.54    1.06
   7   7   5    6.72    1.08
  -7  -8   5   17.06    1.74
   7   8  -5   23.49    1.63
   7   8  -5   14.60    1.82
  -6  -8   5    1.23    0.44
  -6  -8   5    1.29    0.41
   6   8  -5    2.16    0.67
   6   8  -5    1.87    0.47
  -5  -8   5    3.37    0.60
  -5  -8   5    3.47    0.61
   5   8  -5    1.76    0.55
   5   8  -5    3.49    0.56
   4  -8  -5    6.59    0.83
  -4   8   5    6.57    0.88
   4   8  -5    8.24    1.00
   4   8  -5    7.90    0.78
   3  -8  -5   10.31    0.95
  -3   8   5    8.85    0.93
   3   8  -5    8.35    0.95
   3   8  -5    8.69    0.66
   2  -8  -5    5.69    0.63
   2   8  -5    6.16    0.68
   2   8  -5    6.71    0.51
  -2   8   5    7.98    0.77
  -1  -8   5    2.56    0.18
  -1  -8   5    2.07    0.26
   1  -8  -5    1.81    0.31
   1   8  -5    2.27    0.32
  -1   8   5    1.80    0.32
  -1   8   5    2.56    0.16
   1   8  -5    2.30    0.35
  -1   8   5    2.31    0.22
   0  -8   5   41.23    2.16
   0  -8   5   45.07    2.09
   0  -8  -5   47.34    2.05
   0  -8  -5   42.53    2.10
   0   8   5   45.00    2.21
   0   8  -5   42.48    2.26
   0   8   5   47.96    2.26
   0   8   5   43.27    2.09
   0   8  -5   43.87    2.09
  -1  -8  -5    0.36    0.14
   1  -8   5    0.25    0.15
   1  -8   5    0.33    0.20
  -1  -8  -5    0.17    0.13
  -1   8  -5    0.23    0.17
   1   8   5    0.22    0.16
   1   8   5    0.41    0.16
   1   8   5    0.27    0.14
  -1   8  -5    0.12    0.09
  -2  -8  -5    0.26    0.17
   2  -8   5    0.78    0.26
  -2  -8  -5    0.64    0.20
   2   8   5    1.29    0.34
  -2   8  -5    0.81    0.20
   2   8   5    0.93    0.24
  -2   8  -5    0.84    0.28
  -3  -8  -5    5.34    0.59
  -3  -8  -5    3.29    0.57
   3  -8   5    4.17    0.65
  -3   8  -5    4.18    0.51
   3   8   5    3.00    0.51
  -4  -8  -5    6.27    0.76
  -4  -8  -5    6.91    0.92
   4  -8   5    4.88    0.77
  -4   8  -5    5.91    0.69
   4   8   5    5.79    0.78
  -5  -8  -5    1.39    0.51
  -5  -8  -5    1.61    0.46
  -5   8  -5    1.04    0.35
   5   8   5    1.19    0.45
  -6  -8  -5    0.08    0.35
   6   8   5    0.19    0.31
  -7  -8  -5    0.26    0.37
   7   8   5    1.98    0.65
   7   8   5    1.38    0.59
  -7  -9   5    0.42    0.36
   7   9  -5    1.66    0.66
   7   9  -5    1.15    0.45
  -6  -9   5    0.41    0.28
   6   9  -5    0.61    0.32
   6   9  -5    0.03    0.34
  -5  -9   5    0.33    0.30
   5   9  -5    0.49    0.33
   5   9  -5    0.48    0.27
   4  -9  -5    0.08    0.18
   4   9  -5    0.10    0.17
  -4   9   5    0.08    0.20
   4   9  -5    0.54    0.31
   3  -9  -5    8.77    0.90
   3   9  -5    9.65    0.71
   3   9  -5   10.30    1.04
  -3   9   5   10.31    1.04
   2  -9  -5   -0.03    0.12
   2   9  -5    0.06    0.15
  -2   9   5    0.21    0.18
   2   9  -5    0.04    0.11
   1  -9  -5    4.95    0.52
  -1  -9   5    5.38    0.31
  -1  -9   5    4.88    0.45
  -1   9   5    4.77    0.28
   1   9  -5    5.15    0.54
   1   9  -5    5.21    0.55
  -1   9   5    5.75    0.62
   0  -9   5    4.62    0.54
   0  -9  -5    4.32    0.47
   0  -9   5    4.93    0.39
   0   9  -5    4.14    0.43
   0   9   5    4.71    0.45
   0   9   5    4.31    0.50
   0   9  -5    4.62    0.55
   1  -9   5    7.96    0.73
  -1  -9  -5    6.89    0.52
  -1  -9  -5    7.86    0.59
   1  -9   5    6.52    0.74
   1   9   5    6.80    0.58
  -1   9  -5    6.64    0.50
   1   9   5    8.29    0.78
  -1   9  -5    8.89    0.86
  -2  -9  -5    2.57    0.37
  -2  -9  -5    2.44    0.42
   2  -9   5    3.33    0.54
   2   9   5    1.74    0.43
  -2   9  -5    2.94    0.38
  -2   9  -5    3.15    0.54
   2   9   5    2.62    0.41
  -3  -9  -5   12.57    1.00
  -3  -9  -5   11.94    0.89
   3  -9   5   14.43    1.09
   3   9   5   11.24    1.26
   3   9   5   14.21    1.00
  -3   9  -5   11.65    1.23
  -3   9  -5   12.60    0.87
  -4  -9  -5    0.19    0.22
   4  -9   5   -0.26    0.16
  -4  -9  -5    0.21    0.27
   4   9   5    0.17    0.19
   4   9   5    0.70    0.36
  -4   9  -5    0.12    0.16
  -5  -9  -5    1.01    0.43
   5   9   5    1.14    0.43
   5   9   5    0.71    0.42
  -6  -9  -5    3.86    0.80
   6   9   5    2.12    0.68
   6   9   5    3.44    0.74
   6  10  -5    7.77    1.21
   6  10  -5    7.34    0.93
   5  10  -5    0.80    0.40
   5  10  -5    0.56    0.26
   4  10  -5    0.09    0.16
   4  10  -5   -0.14    0.17
  -4  10   5   -0.05    0.20
   3 -10  -5    2.81    0.52
  -3  10   5    3.69    0.61
   3  10  -5    3.75    0.61
   3  10  -5    3.12    0.46
   2 -10  -5    2.19    0.40
  -2  10   5    2.39    0.47
   2  10  -5    3.04    0.48
   2  10  -5    1.92    0.33
  -1 -10   5    1.43    0.17
   1 -10  -5    1.19    0.28
  -1  10   5    0.63    0.24
   1  10  -5    1.16    0.26
   1  10  -5    1.36    0.28
   0 -10  -5    6.84    0.55
   0 -10   5    8.33    0.77
   0 -10   5    7.41    0.53
   0  10  -5    7.53    0.54
   0  10   5    7.53    0.53
   0  10   5    6.78    0.69
   0  10  -5    7.71    0.65
   1 -10   5    0.05    0.13
  -1 -10  -5    0.20    0.14
  -1 -10  -5    0.40    0.17
   1 -10   5    0.47    0.26
   1  10   5    0.19    0.16
   1  10   5    0.10    0.14
  -1  10  -5    0.32    0.14
  -1  10  -5    0.11    0.20
   2 -10   5    0.44    0.25
  -2 -10  -5    0.62    0.21
  -2 -10  -5    0.36    0.21
   2  10   5    0.13    0.16
  -2  10  -5    0.04    0.15
  -2  10  -5    0.26    0.14
   2  10   5    0.68    0.28
  -3 -10  -5    0.18    0.20
   3 -10   5    0.27    0.23
  -3 -10  -5   -0.12    0.15
   3  10   5    0.04    0.20
  -3  10  -5    0.03    0.12
   3  10   5   -0.13    0.12
  -3  10  -5    0.00    0.18
  -4 -10  -5    0.00    0.20
   4  10   5    0.06    0.26
  -4  10  -5    0.03    0.15
   4  10   5    0.01    0.18
  -5 -10  -5    0.96    0.43
   5  10   5    0.57    0.44
   5  10   5    0.16    0.27
  -6 -10  -5    0.34    0.33
   6  10   5    0.68    0.40
   6  10   5    1.58    0.67
   6  11  -5    0.18    0.24
   6  11  -5    0.02    0.35
   5  11  -5    1.91    0.59
   5  11  -5    1.88    0.43
  -4  11   5   -0.15    0.20
   4  11  -5   -0.03    0.23
   4  11  -5   -0.11    0.14
   3 -11  -5    1.08    0.33
  -3  11   5    1.16    0.39
   3  11  -5    1.79    0.36
   3  11  -5    1.09    0.36
   2 -11  -5    0.66    0.27
   2  11  -5    1.36    0.34
  -2  11   5    1.32    0.37
   2  11  -5    1.27    0.31
   1 -11  -5    2.39    0.38
   1  11  -5    1.57    0.33
  -1  11   5    3.04    0.49
   1  11  -5    2.08    0.37
   0 -11   5   10.83    0.69
   0 -11  -5   10.69    0.72
   0  11  -5    9.06    0.67
   0  11  -5   10.41    0.84
   0  11   5   11.49    0.83
   1 -11   5    3.75    0.50
  -1 -11  -5    3.54    0.43
   1  11   5    4.44    0.57
  -1  11  -5    4.29    0.65
  -1  11  -5    3.97    0.43
   1  11   5    3.72    0.51
  -2 -11  -5    4.61    0.61
   2 -11   5    3.58    0.55
  -2 -11  -5    3.89    0.50
  -2  11  -5    4.39    0.49
   2  11   5    5.05    0.62
   2  11   5    4.55    0.70
  -2  11  -5    4.02    0.68
  -3 -11  -5   17.16    1.23
   3 -11   5   17.51    1.29
   3  11   5   17.66    1.39
  -3  11  -5   14.19    1.48
   3  11   5   16.69    1.18
  -3  11  -5   16.08    1.06
  -4 -11  -5    0.42    0.30
   4  11   5   -0.02    0.27
   4  11   5    0.54    0.29
  -5 -11  -5    1.66    0.53
   5  11   5    0.98    0.39
   5  11   5    0.14    0.40
  -6 -11  -5    0.33    0.35
   6  11   5    0.50    0.39
   6  11   5    0.24    0.38
   6  12  -5    0.96    0.49
   6  12  -5    2.35    0.53
   5  12  -5   -0.15    0.19
   5  12  -5    0.39    0.26
  -4  12   5    0.47    0.34
   4  12  -5    0.35    0.23
   4  12  -5    0.52    0.35
  -3  12   5    0.86    0.36
   3  12  -5    0.52    0.23
   3  12  -5    0.73    0.31
   2 -12  -5    4.25    0.57
  -2  12   5    4.54    0.71
   2  12  -5    4.79    0.63
   2  12  -5    4.88    0.59
   1 -12  -5    3.49    0.47
  -1  12   5    3.12    0.52
   1  12  -5    3.43    0.52
   1  12  -5    2.95    0.45
   0 -12  -5   25.90    1.39
   0  12  -5   24.89    1.35
   0  12  -5   24.23    1.58
   0  12   5   25.85    1.56
  -1 -12  -5   10.83    0.78
   1  12   5   13.07    0.94
  -1  12  -5   12.80    0.79
   1  12   5   12.33    0.88
  -1  12  -5   11.74    1.00
  -2 -12  -5    0.34    0.21
   2 -12   5   -0.03    0.16
   2  12   5    0.34    0.24
   2  12   5   -0.01    0.15
  -2  12  -5    0.11    0.23
  -2  12  -5   -0.03    0.10
   3 -12   5   15.46    1.21
  -3 -12  -5   14.45    1.13
   3  12   5   14.18    1.42
   3  12   5   15.73    1.12
  -3  12  -5   11.97    1.39
  -4 -12  -5    5.62    0.86
   4  12   5    5.75    0.81
   4  12   5    3.38    0.76
  -5 -12  -5    0.32    0.33
   5  12   5    1.28    0.54
   5  12   5    0.97    0.42
   5  13  -5    0.31    0.36
   5  13  -5    0.04    0.22
   4  13  -5    0.12    0.21
  -4  13   5    0.12    0.27
   4  13  -5    0.35    0.30
  -3  13   5    7.90    1.08
   3  13  -5    6.23    0.73
   3  13  -5    6.81    0.87
   2  13  -5    0.46    0.24
  -2  13   5    1.36    0.44
   2  13  -5    1.39    0.36
   1 -13  -5    0.40    0.20
  -1  13   5    0.50    0.25
   1  13  -5    0.55    0.24
   1  13  -5    0.41    0.21
   0 -13  -5    0.85    0.25
   0  13  -5    0.39    0.17
   0  13  -5    0.37    0.24
   0  13   5    0.56    0.27
  -1 -13  -5    2.68    0.45
   1  13   5    3.14    0.51
  -1  13  -5    2.09    0.49
  -1  13  -5    2.20    0.35
  -2  13  -5    5.11    0.83
   2  13   5    3.97    0.61
   2  13   5    6.10    0.78
  -3 -13  -5    4.86    0.70
   3  13   5    4.44    0.67
  -3  13  -5    2.99    0.68
   3  13   5    5.48    0.84
  -4 -13  -5   -0.03    0.25
   4  13   5   -0.05    0.26
   4  13   5    0.36    0.37
  -5 -13  -5    0.18    0.31
   5  13   5    0.83    0.52
   5  13   5    0.69    0.38
  -4  14   5    0.43    0.38
   4  14  -5    0.08    0.21
   4  14  -5    0.04    0.26
  -3  14   5    4.99    0.87
   3  14  -5    6.37    0.85
   3  14  -5    5.79    0.74
   2  14  -5    0.05    0.20
  -2  14   5    0.25    0.25
   2  14  -5    0.43    0.24
   1  14  -5    0.98    0.26
  -1  14   5    1.08    0.38
   1  14  -5    0.61    0.30
   0  14   5    5.49    0.75
   0  14  -5    3.68    0.47
   0  14  -5    2.56    0.54
   1  14   5    0.97    0.33
  -1  14  -5    0.81    0.36
  -2  14  -5    1.50    0.50
   2  14   5    1.27    0.36
  -3  14  -5    0.70    0.40
   3  14   5    1.81    0.46
  -4 -14  -5    0.36    0.32
   4  14   5    1.24    0.52
   4  14   5    1.05    0.39
   4  15  -5    1.33    0.47
   4  15  -5    1.59    0.42
  -4  15   5    1.24    0.50
   3  15  -5   -0.07    0.19
   3  15  -5    0.37    0.30
  -3  15   5    0.19    0.28
  -2  15   5    0.15    0.26
   2  15  -5    0.08    0.17
   2  15  -5    0.23    0.22
   1  15  -5    0.34    0.28
   1  15  -5    0.79    0.26
  -1  15   5    0.62    0.32
   0  15   5   -0.01    0.17
   0  15  -5    0.11    0.23
   1  15   5    0.14    0.23
  -1  15  -5    0.33    0.30
   2  15   5    1.04    0.35
  -2  15  -5    0.76    0.45
  -3  15  -5    2.44    0.67
   3  15   5    2.96    0.59
   2  16  -5    3.27    0.63
   2  16  -5    3.54    0.57
  -2  16   5    3.37    0.74
  -1  16   5    0.57    0.34
   1  16  -5    0.26    0.24
   0  16   5   -0.05    0.19
   0  16  -5    0.23    0.32
   1  16   5    6.30    0.84
  -1  16  -5    4.23    0.81
  -2  16  -5    0.71    0.44
   2  16   5    0.62    0.34
  -8   0   6    0.35    0.33
   8   0  -6   -0.21    0.30
   8   0  -6    0.37    0.35
   7   0  -6    6.52    1.00
  -7   0   6    8.23    0.98
   7   0  -6    9.29    1.15
   7   0  -6    8.23    0.99
  -7   0   6    8.17    0.93
  -6   0   6   60.05    3.15
   6   0  -6   59.89    3.25
   6   0  -6   53.94    3.32
   6   0  -6   63.13    3.15
  -6   0   6   66.88    3.17
  -5   0   6    0.07    0.12
   5   0  -6    0.03    0.14
   5   0  -6   -0.05    0.14
  -5   0   6   -0.01    0.15
   5   0  -6   -0.04    0.16
   4   0  -6    0.02    0.14
   4   0  -6    0.16    0.14
  -4   0   6    0.22    0.15
   4   0  -6    0.22    0.17
  -4   0   6    0.27    0.18
  -3   0   6   22.25    1.06
  -3   0   6   17.96    1.12
   3   0  -6   17.12    1.06
   3   0  -6   18.22    1.02
  -3   0   6   18.54    1.07
   3   0  -6   17.52    1.12
   2   0  -6   39.67    1.65
  -2   0   6   32.14    1.63
  -2   0   6   32.65    1.75
   2   0  -6   32.39    1.59
  -1   0   6  223.58   10.06
  -1   0   6  246.19   10.50
   1   0  -6  234.99    9.97
   1   0  -6  237.21   10.04
   1   0  -6  245.48   10.53
   0   0  -6   33.59    1.58
   0   0   6   36.38    1.59
   0   0   6   32.94    1.64
   0   0  -6   35.58    1.60
   0   0   6   35.42    1.69
   0   0  -6   37.52    1.69
  -1   0  -6    9.79    0.59
   1   0   6   10.27    0.52
  -1   0  -6    9.40    0.61
   1   0   6   10.31    0.59
   1   0   6    8.40    0.61
  -2   0  -6   97.75    4.49
   2   0   6  101.62    4.44
  -2   0  -6   96.32    4.42
   3   0   6   32.66    1.73
  -3   0  -6   31.55    1.80
  -3   0  -6   30.53    1.73
  -4   0  -6   12.10    1.20
   4   0   6   12.10    1.04
  -4   0  -6   14.15    1.03
   5   0   6   80.52    4.44
  -5   0  -6   86.78    4.37
  -5   0  -6   83.76    4.20
   6   0   6    2.97    0.69
  -6   0  -6    5.08    0.79
   7   0   6    1.18    0.52
  -7   0  -6    2.21    0.62
  -8   0  -6    3.11    0.80
   8   0   6    1.52    0.64
   8  -1  -6    0.36    0.35
  -8  -1   6    0.59    0.39
   8  -1  -6    0.15    0.32
   8   1  -6    0.35    0.36
   8   1  -6   -0.14    0.29
  -8   1   6    0.61    0.36
   7  -1  -6    2.34    0.57
  -7  -1   6    1.86    0.47
  -7  -1   6    1.66    0.43
   7  -1  -6    1.63    0.53
  -7   1   6    1.77    0.46
   7   1  -6    3.31    0.71
   7   1  -6    2.01    0.55
   6  -1  -6    0.13    0.22
  -6  -1   6    0.41    0.23
   6  -1  -6    0.42    0.27
  -6  -1   6    0.00    0.20
   6   1  -6    0.40    0.23
   6   1  -6   -0.01    0.23
  -6   1   6    0.03    0.20
  -6   1   6   -0.29    0.13
   6   1  -6    0.10    0.22
  -5  -1   6   10.80    0.85
   5  -1  -6   10.76    1.00
   5  -1  -6    8.87    0.96
  -5  -1   6    9.76    0.82
  -5   1   6   10.92    0.82
  -5   1   6    9.71    0.83
   5   1  -6   11.41    1.11
   5   1  -6   11.82    0.84
   5   1  -6   11.90    1.14
   4  -1  -6   27.66    1.56
  -4  -1   6   30.45    1.59
   4  -1  -6   27.58    1.58
   4  -1  -6   28.81    1.72
  -4  -1   6   26.54    1.61
   4   1  -6   26.83    1.65
   4   1  -6   29.50    1.64
   4   1  -6   28.01    1.52
  -4   1   6   28.41    1.63
  -4   1   6   29.09    1.52
   4   1  -6   33.35    1.73
   3  -1  -6   79.05    3.70
  -3  -1   6   83.52    3.72
   3  -1  -6   86.24    3.75
  -3  -1   6   84.68    3.93
   3   1  -6   77.08    3.77
  -3   1   6   84.75    3.92
   3   1  -6   80.17    3.93
  -3   1   6   79.33    3.79
   3   1  -6   81.55    3.68
  -3   1   6   81.40    3.65
   3   1  -6   86.48    3.82
  -2  -1   6    3.13    0.31
  -2  -1   6    3.72    0.43
   2  -1  -6    2.37    0.27
   2  -1  -6    2.84    0.31
   2   1  -6    2.56    0.32
  -2   1   6    3.15    0.40
   2   1  -6    2.71    0.29
   2   1  -6    2.98    0.24
  -2   1   6    2.38    0.32
  -1  -1   6   20.48    0.98
   1  -1  -6   21.18    1.02
  -1  -1   6   21.39    1.14
   1  -1  -6   21.85    0.97
  -1   1   6   19.73    1.03
   1   1  -6   22.03    0.96
  -1   1   6   21.23    1.01
   1   1  -6   22.30    1.03
   1   1  -6   20.73    0.97
  -1   1   6   21.34    1.14
   0  -1  -6    9.95    0.60
   0  -1   6   12.19    0.56
   0  -1  -6   10.34    0.55
   0  -1  -6   10.46    0.56
   0   1  -6   10.93    0.56
   0   1   6   10.39    0.55
   0   1  -6   10.38    0.57
   0   1   6   10.26    0.60
   0   1   6   10.16    0.55
  -1  -1  -6   21.98    1.12
   1  -1   6   22.20    1.11
  -1  -1  -6   22.71    1.03
  -1  -1  -6   21.23    1.12
  -1   1  -6   21.43    1.09
   1   1   6   24.83    1.10
   1   1   6   20.12    1.02
   1   1   6   20.90    1.17
  -1   1  -6   19.62    1.13
   2  -1   6    6.92    0.53
  -2  -1  -6    6.73    0.63
  -2  -1  -6    5.24    0.58
   2   1   6    7.59    0.60
  -2   1  -6    7.21    0.70
  -2   1  -6    6.36    0.51
   2   1   6    6.10    0.48
   3  -1   6   37.62    1.71
  -3  -1  -6   37.38    2.03
  -3   1  -6   37.14    2.08
   3   1   6   39.47    1.96
  -3   1  -6   36.19    1.97
   3   1   6   36.76    2.12
  -4  -1  -6    5.13    0.70
  -4  -1  -6    4.69    0.69
  -4   1  -6    4.42    0.64
   4   1   6    4.19    0.67
  -4   1  -6    4.42    0.70
  -5  -1  -6    7.07    0.91
  -5  -1  -6    6.80    0.96
   5   1   6    6.55    0.97
  -5   1  -6    4.52    0.82
  -5   1  -6    5.97    0.83
  -6  -1  -6    9.00    1.12
   6  -1   6    6.77    1.06
   6   1   6    8.25    1.14
  -6   1  -6    6.63    0.97
   7  -1   6    0.29    0.41
  -7  -1  -6    0.24    0.36
   7   1   6    0.44    0.42
  -7   1  -6    0.80    0.43
  -8  -1  -6    2.79    0.80
   8  -1   6    2.61    0.84
   8   1   6    1.72    0.65
  -8   1  -6    3.29    0.81
   8  -2  -6    0.87    0.48
  -8  -2   6    0.84    0.38
   8   2  -6    0.89    0.47
   8   2  -6    0.76    0.47
   7  -2  -6    3.63    0.68
  -7  -2   6    4.49    0.74
  -7  -2   6    4.70    0.70
   7   2  -6    4.51    0.85
  -7   2   6    6.45    0.82
   7   2  -6    5.07    0.85
   6  -2  -6    3.49    0.61
  -6  -2   6    4.85    0.68
  -6  -2   6    4.66    0.70
   6  -2  -6    4.65    0.69
   6   2  -6    4.92    0.78
   6   2  -6    4.01    0.75
   6   2  -6    5.02    0.65
  -6   2   6    4.25    0.62
   5  -2  -6    0.30    0.19
  -5  -2   6    0.39    0.22
   5  -2  -6    0.29    0.19
  -5  -2   6    0.02    0.14
   5   2  -6    0.38    0.23
   5   2  -6   -0.03    0.17
  -5   2   6    0.09    0.15
  -5   2   6    0.17    0.18
   5   2  -6   -0.07    0.12
   5   2  -6    0.04    0.16
  -4  -2   6    5.64    0.64
   4  -2  -6    7.66    0.73
   4  -2  -6    7.50    0.70
  -4  -2   6    5.98    0.70
  -4   2   6    7.45    0.76
   4   2  -6    6.43    0.77
  -4   2   6    6.34    0.60
   4   2  -6    6.05    0.64
   4   2  -6    8.47    0.82
   4   2  -6    6.59    0.61
  -3  -2   6    5.49    0.54
   3  -2  -6    6.19    0.45
   3  -2  -6    6.66    0.52
  -3  -2   6    6.50    0.66
   3   2  -6    5.64    0.54
   3   2  -6    5.50    0.47
   3   2  -6    5.52    0.41
  -3   2   6    4.97    0.57
  -3   2   6    6.10    0.62
  -3   2   6    5.92    0.41
   3   2  -6    4.84    0.59
   2  -2  -6    2.11    0.28
   2  -2  -6    2.01    0.21
  -2  -2   6    1.67    0.29
  -2  -2   6    1.87    0.22
   2   2  -6    1.88    0.22
   2   2  -6    2.24    0.30
  -2   2   6    1.93    0.32
  -2   2   6    1.47    0.26
   2   2  -6    2.04    0.19
  -2   2   6    1.66    0.24
  -1  -2   6   24.23    1.05
   1  -2  -6   24.22    1.04
   1  -2  -6   24.00    1.14
  -1   2   6   23.92    1.17
  -1   2   6   21.10    1.05
   1   2  -6   20.34    1.04
  -1   2   6   24.24    1.25
  -1   2   6   24.60    1.14
   1   2  -6   24.99    1.09
   1   2  -6   23.38    1.15
   0  -2  -6   34.78    1.63
   0  -2   6   35.19    1.62
   0  -2  -6   36.01    1.63
   0   2   6   37.09    1.69
   0   2   6   35.98    1.72
   0   2   6   36.13    1.64
   0   2  -6   36.98    1.66
   0   2  -6   37.60    1.63
   0   2  -6   33.09    1.69
  -1  -2  -6    8.56    0.53
  -1  -2  -6    8.99    0.48
  -1  -2  -6    7.57    0.55
   1  -2   6    8.71    0.56
  -1   2  -6    8.50    0.59
  -1   2  -6    9.12    0.53
   1   2   6    8.33    0.56
   1   2   6    7.38    0.49
   2  -2   6   39.79    2.01
  -2  -2  -6   39.95    2.02
  -2  -2  -6   39.91    1.99
  -2  -2  -6   40.70    1.77
   2   2   6   40.41    2.13
   2   2   6   38.55    1.91
  -2   2  -6   39.43    1.95
  -2   2  -6   40.45    2.09
  -3  -2  -6    0.39    0.19
  -3  -2  -6    0.13    0.18
   3   2   6    0.36    0.17
  -3   2  -6    0.14    0.13
   3   2   6    0.30    0.21
  -3   2  -6    0.35    0.22
  -4  -2  -6    0.49    0.23
  -4  -2  -6    0.39    0.24
  -4   2  -6    1.01    0.37
  -4   2  -6    0.89    0.30
   4   2   6    0.52    0.27
  -5  -2  -6    9.80    1.14
  -5  -2  -6    7.96    0.97
  -5   2  -6    7.13    0.92
  -5   2  -6    9.01    1.15
   5   2   6    8.06    1.06
  -6  -2  -6    4.71    0.85
  -6  -2  -6    5.58    1.04
  -6   2  -6    3.81    0.71
   6   2   6    4.14    0.83
  -7  -2  -6    0.18    0.34
   7  -2   6    0.26    0.35
   7   2   6    1.03    0.52
  -7   2  -6    1.51    0.54
   8  -2   6    0.73    0.53
  -8  -2  -6    1.29    0.57
  -8   2  -6    0.89    0.49
   8   2   6    0.21    0.40
   8  -3  -6    3.48    0.81
  -8  -3   6    5.21    0.86
   8   3  -6    5.07    0.99
   8   3  -6    6.11    0.99
  -7  -3   6    0.26    0.30
   7   3  -6    0.08    0.29
   7   3  -6   -0.33    0.21
  -6  -3   6    0.21    0.22
   6  -3  -6    0.21    0.23
   6  -3  -6    0.13    0.23
  -6  -3   6    0.04    0.22
  -6   3   6    0.05    0.18
   6   3  -6    0.10    0.27
   6   3  -6    0.23    0.26
  -5  -3   6   15.25    1.09
  -5  -3   6   15.94    1.13
   5  -3  -6   16.50    1.14
   5  -3  -6   14.67    1.04
   5   3  -6   16.49    1.25
   5   3  -6   16.60    1.18
  -5   3   6   15.51    0.99
   5   3  -6   14.64    0.98
   5   3  -6   14.28    1.01
   4  -3  -6    9.40    0.68
   4  -3  -6    9.18    0.74
  -4  -3   6    8.29    0.83
  -4  -3   6    9.70    0.75
   4   3  -6   10.13    0.76
   4   3  -6    9.13    0.67
  -4   3   6    9.43    0.63
   4   3  -6    9.71    0.97
   4   3  -6    8.86    0.62
  -3  -3   6   15.36    0.98
   3  -3  -6   13.72    0.80
   3  -3  -6   15.04    0.94
  -3  -3   6   14.23    0.92
   3   3  -6   15.96    0.79
   3   3  -6   15.12    0.84
   3   3  -6   14.45    0.90
  -3   3   6   14.33    0.98
   2  -3  -6   17.74    0.86
  -2  -3   6   19.35    1.10
   2  -3  -6   18.56    0.84
   2  -3  -6   18.74    1.01
  -2   3   6   18.86    1.07
   2   3  -6   17.55    0.88
  -2   3   6   17.70    1.01
   2   3  -6   19.00    0.82
   2   3  -6   17.40    0.94
   2   3  -6   17.35    1.04
   1  -3  -6   17.46    0.91
  -1  -3   6   17.70    0.78
   1  -3  -6   17.22    0.79
  -1   3   6   16.51    0.94
   1   3  -6   17.27    0.81
   1   3  -6   17.03    0.92
  -1   3   6   18.53    0.79
   1   3  -6   17.63    0.86
  -1   3   6   17.75    0.91
   0  -3  -6    2.17    0.23
   0  -3   6    2.17    0.23
   0  -3  -6    2.13    0.23
   0   3  -6    1.40    0.22
   0   3   6    2.60    0.24
   0   3  -6    1.70    0.21
   0   3  -6    1.79    0.22
   0   3   6    2.20    0.24
   1  -3   6    0.03    0.10
  -1  -3  -6    0.05    0.08
  -1  -3  -6    0.15    0.10
   1   3   6    0.05    0.06
   1   3   6    0.24    0.11
  -1   3  -6    0.22    0.15
  -1   3  -6    0.13    0.08
  -2  -3  -6    1.87    0.33
  -2  -3  -6    1.81    0.30
   2  -3   6    1.23    0.28
  -2   3  -6    1.77    0.29
   2   3   6    1.45    0.32
   2   3   6    2.13    0.28
  -2   3  -6    1.70    0.35
  -3  -3  -6    1.85    0.38
  -3  -3  -6    1.77    0.35
  -3  -3  -6    1.03    0.09
  -3   3  -6    1.45    0.36
  -3   3  -6    2.43    0.39
   3   3   6    1.18    0.32
  -4  -3  -6    3.34    0.57
  -4  -3  -6    3.81    0.60
  -4   3  -6    3.63    0.55
  -4   3  -6    2.66    0.58
   4   3   6    3.15    0.59
  -5  -3  -6   12.65    1.31
  -5  -3  -6   14.99    1.46
  -5   3  -6   15.89    1.58
  -5   3  -6   12.71    1.25
   5   3   6   13.39    1.43
  -6  -3  -6    9.99    1.22
  -6  -3  -6    7.35    1.07
   6   3   6    8.30    1.18
  -6   3  -6    8.05    1.05
  -7  -3  -6    0.57    0.35
   7   3   6    0.39    0.42
  -7   3  -6    0.39    0.34
  -8  -4   6    0.54    0.35
   8   4  -6    0.01    0.29
   8   4  -6    0.00    0.33
  -7  -4   6    0.25    0.31
   7   4  -6    0.02    0.31
   7   4  -6    0.66    0.40
   6  -4  -6    0.78    0.33
  -6  -4   6    1.30    0.40
  -6  -4   6    1.14    0.36
   6   4  -6    0.46    0.28
   6   4  -6    0.33    0.33
  -5  -4   6    0.47    0.24
   5  -4  -6    0.87    0.27
  -5  -4   6    0.28    0.23
   5  -4  -6    0.50    0.27
   5   4  -6    1.17    0.33
  -5   4   6    0.84    0.22
   5   4  -6    0.85    0.24
   5   4  -6    0.32    0.27
   4  -4  -6    3.60    0.52
   4  -4  -6    2.58    0.35
  -4  -4   6    1.73    0.37
  -4  -4   6    1.90    0.38
   4   4  -6    3.14    0.55
  -4   4   6    2.58    0.31
   4   4  -6    2.13    0.30
   4   4  -6    2.86    0.35
   4   4  -6    2.42    0.41
   3  -4  -6   18.63    1.00
   3  -4  -6   20.56    1.21
  -3  -4   6   19.35    1.23
   3   4  -6   21.24    1.02
   3   4  -6   21.94    0.99
   3   4  -6   21.48    1.17
   3   4  -6   20.55    1.29
  -3   4   6   20.51    0.98
   2  -4  -6   48.45    1.92
   2  -4  -6   44.82    1.94
   2  -4  -6   43.94    2.19
   2   4  -6   43.63    2.17
  -2   4   6   45.40    2.28
   2   4  -6   47.06    2.25
  -1  -4   6    1.41    0.09
   1  -4  -6    1.53    0.23
   1  -4  -6    1.59    0.12
   1   4  -6    1.45    0.14
  -1   4   6    1.39    0.24
  -1   4   6    1.63    0.10
  -1   4   6    1.38    0.20
   1   4  -6    1.57    0.18
   1   4  -6    1.44    0.23
   0  -4   6   54.33    2.50
   0  -4  -6   54.47    2.51
   0  -4  -6   55.24    2.50
   0   4   6   54.82    2.53
   0   4  -6   54.58    2.55
   0   4   6   56.53    2.63
   0   4  -6   59.94    2.51
   0   4  -6   57.81    2.66
  -1  -4  -6   36.97    1.89
   1  -4   6   39.49    1.92
  -1  -4  -6   37.13    1.83
  -1   4  -6   38.00    1.98
   1   4   6   38.79    1.95
  -1   4  -6   40.30    1.82
   1   4   6   39.58    1.81
  -1   4  -6   40.94    1.99
   2  -4   6   16.00    1.02
  -2  -4  -6   14.72    0.99
  -2  -4  -6   13.74    0.90
  -2   4  -6   16.07    1.09
   2   4   6   16.69    0.88
  -2   4  -6   16.47    0.92
   2   4   6   15.39    1.01
  -3  -4  -6   16.99    1.22
  -3  -4  -6   20.29    1.21
  -3   4  -6   17.98    1.34
   3   4   6   20.41    1.31
  -3   4  -6   20.32    1.19
  -4  -4  -6    3.22    0.54
  -4  -4  -6    3.04    0.56
  -4   4  -6    2.83    0.49
   4   4   6    2.59    0.53
  -4   4  -6    2.11    0.52
  -5  -4  -6    5.36    0.81
  -5  -4  -6    5.70    0.86
   5   4   6    5.28    0.83
  -5   4  -6    3.82    0.67
  -5   4  -6    5.81    0.98
  -6  -4  -6    0.08    0.27
  -6  -4  -6   -0.01    0.25
  -6   4  -6   -0.04    0.19
   6   4   6    0.04    0.28
  -7  -4  -6   -0.17    0.23
   7   4   6    0.73    0.47
  -7   4  -6   -0.30    0.25
  -8  -5   6    1.32    0.52
   8   5  -6    1.35    0.56
   8   5  -6    1.90    0.68
  -7  -5   6    0.00    0.25
   7   5  -6    0.21    0.31
   7   5  -6    0.16    0.28
  -6  -5   6    1.54    0.40
  -6  -5   6    1.61    0.46
   6   5  -6    1.19    0.40
   6   5  -6    1.36    0.50
  -5  -5   6    0.78    0.33
   5  -5  -6    1.28    0.36
  -5  -5   6    1.49    0.37
   5   5  -6    1.42    0.38
   5   5  -6    1.25    0.43
  -5   5   6    1.25    0.27
   4  -5  -6    5.95    0.45
  -4  -5   6    3.86    0.57
   4  -5  -6    5.15    0.66
  -4  -5   6    4.55    0.62
   4   5  -6    5.01    0.39
   4   5  -6    6.26    0.65
   4   5  -6    4.32    0.70
   4   5  -6    6.39    0.42
  -4   5   6    5.83    0.41
   3  -5  -6    5.34    0.32
   3  -5  -6    5.30    0.31
   3  -5  -6    5.92    0.63
   3   5  -6    5.49    0.29
  -3   5   6    5.15    0.60
   3   5  -6    5.26    0.29
   3   5  -6    6.02    0.47
   3   5  -6    4.88    0.65
   2  -5  -6   50.78    2.41
   2   5  -6   47.64    2.42
  -2   5   6   50.23    2.48
   2   5  -6   49.81    2.37
  -2   5   6   48.63    2.45
   1  -5  -6   30.68    1.54
  -1  -5   6   30.62    1.35
  -1   5   6   31.54    1.58
  -1   5   6   32.04    1.31
   1   5  -6   31.64    1.53
  -1   5   6   32.17    1.61
   1   5  -6   29.27    1.54
   0  -5  -6    0.17    0.09
   0  -5  -6    0.23    0.10
   0  -5   6    0.14    0.10
   0   5   6    0.06    0.07
   0   5  -6    0.04    0.10
   0   5  -6    0.15    0.08
   0   5  -6    0.11    0.08
   0   5   6    0.12    0.09
  -1  -5  -6   25.42    1.35
  -1  -5  -6   25.96    1.28
   1  -5   6   25.29    1.37
   1   5   6   27.21    1.27
   1   5   6   25.21    1.35
  -1   5  -6   24.04    1.24
  -1   5  -6   25.24    1.43
  -1   5  -6   24.15    1.40
   2  -5   6    9.59    0.75
  -2  -5  -6    9.84    0.74
  -2  -5  -6    8.90    0.64
   2   5   6    9.71    0.60
  -2   5  -6    9.58    0.64
   2   5   6    8.86    0.70
  -2   5  -6    8.75    0.90
  -3  -5  -6    6.10    0.67
  -3  -5  -6    6.07    0.74
  -3   5  -6    5.59    0.63
   3   5   6    7.55    0.82
  -3   5  -6    7.02    0.88
  -4  -5  -6    7.72    0.94
  -4  -5  -6    8.80    0.92
  -4   5  -6    7.47    0.83
   4   5   6    7.81    0.96
  -4   5  -6    9.40    1.14
  -5  -5  -6   16.03    1.58
  -5  -5  -6   19.48    1.43
  -5   5  -6   20.28    1.95
   5   5   6   19.88    1.51
  -5   5  -6   17.84    1.33
  -6  -5  -6    0.05    0.25
  -6  -5  -6    0.16    0.32
   6   5   6    0.36    0.35
  -6   5  -6   -0.02    0.17
  -7  -5  -6    0.13    0.30
   7   5   6    0.60    0.44
  -7   5  -6   -0.14    0.25
   8   6  -6    0.06    0.35
  -7  -6   6    1.00    0.41
   7   6  -6    2.83    0.74
   7   6  -6    1.59    0.48
  -6  -6   6    8.95    1.01
  -6  -6   6    9.48    1.10
   6   6  -6   10.19    1.27
   6   6  -6    7.48    0.96
   5  -6  -6    0.22    0.23
  -5  -6   6    0.61    0.29
  -5  -6   6    0.05    0.18
   5   6  -6    0.80    0.38
   5   6  -6    0.05    0.16
  -4  -6   6    2.91    0.50
   4  -6  -6    3.26    0.53
   4   6  -6    2.69    0.44
   4   6  -6    3.13    0.60
   3  -6  -6    1.32    0.31
   3   6  -6    2.35    0.43
  -3   6   6    1.52    0.35
   3   6  -6    1.22    0.25
   2  -6  -6   32.18    1.67
   2   6  -6   33.19    1.60
  -2   6   6   31.02    1.71
   2   6  -6   29.80    1.69
   1  -6  -6   75.51    3.37
  -1  -6   6   73.54    3.15
  -1  -6   6   76.26    3.14
  -1   6   6   71.66    3.43
  -1   6   6   74.38    3.09
   1   6  -6   68.07    3.34
  -1   6   6   74.28    3.51
   1   6  -6   75.24    3.46
   0  -6   6    3.12    0.33
   0  -6  -6    2.52    0.29
   0  -6   6    3.46    0.35
   0  -6  -6    2.95    0.33
   0   6   6    3.50    0.36
   0   6  -6    2.76    0.30
   0   6  -6    2.98    0.35
   0   6   6    3.08    0.37
  -1  -6  -6    2.44    0.30
   1  -6   6    1.02    0.25
   1  -6   6    1.67    0.31
  -1  -6  -6    1.21    0.26
  -1   6  -6    2.27    0.38
   1   6   6    1.85    0.26
  -1   6  -6    1.58    0.35
   1   6   6    1.97    0.29
  -1   6  -6    2.13    0.27
  -2  -6  -6    3.04    0.45
  -2  -6  -6    2.72    0.38
   2  -6   6    2.76    0.46
   2   6   6    2.79    0.41
   2   6   6    3.03    0.34
  -2   6  -6    3.46    0.40
  -2   6  -6    2.77    0.51
  -2   6  -6    2.77    0.46
  -3  -6  -6    9.04    0.91
  -3  -6  -6    7.71    0.79
  -3   6  -6    8.14    0.97
  -3   6  -6    9.04    0.70
   3   6   6    9.43    0.79
  -4  -6  -6   32.89    1.97
  -4  -6  -6   32.47    1.86
   4  -6   6   31.42    1.96
   4   6   6   32.09    1.98
  -4   6  -6   28.34    1.75
  -4   6  -6   29.61    2.08
  -5  -6  -6    5.31    0.81
  -5  -6  -6    5.93    0.89
   5   6   6    4.85    0.80
  -5   6  -6    6.63    0.85
  -6  -6  -6    0.97    0.42
  -6   6  -6    0.56    0.32
   6   6   6    0.10    0.28
  -7  -6  -6    0.71    0.44
   7   6   6    0.38    0.42
  -7   6  -6    0.68    0.40
  -7  -7   6    0.69    0.37
   7   7  -6    1.04    0.42
   7   7  -6    0.95    0.47
  -6  -7   6    6.00    0.81
  -6  -7   6    7.09    0.95
   6   7  -6    7.12    0.92
   6   7  -6    8.42    1.18
   5  -7  -6   24.83    1.68
  -5  -7   6   28.26    1.73
  -5  -7   6   24.55    1.63
   5   7  -6   27.42    1.64
   5   7  -6   22.97    1.77
   4  -7  -6    0.56    0.26
   4   7  -6    0.69    0.30
   4   7  -6    0.29    0.19
   3  -7  -6    2.64    0.44
   3   7  -6    2.73    0.38
   3   7  -6    2.54    0.48
  -3   7   6    2.79    0.49
   2  -7  -6   65.17    3.13
  -2   7   6   64.09    3.28
   2   7  -6   65.61    3.17
   2   7  -6   68.30    3.15
  -1  -7   6    2.13    0.15
  -1  -7   6    2.03    0.19
   1  -7  -6    1.85    0.30
  -1   7   6    1.91    0.13
   1   7  -6    2.29    0.30
  -1   7   6    2.22    0.33
  -1   7   6    2.15    0.13
   1   7  -6    2.24    0.33
   0  -7   6    0.72    0.17
   0  -7   6    0.97    0.21
   0  -7  -6    0.85    0.17
   0  -7  -6    0.55    0.15
   0   7   6    0.75    0.22
   0   7  -6    0.60    0.16
   0   7   6    0.67    0.17
   0   7  -6    0.82    0.21
   0   7   6    0.58    0.16
  -1  -7  -6    3.60    0.44
   1  -7   6    4.45    0.50
   1  -7   6    3.39    0.48
  -1  -7  -6    4.01    0.40
  -1   7  -6    4.21    0.41
   1   7   6    3.94    0.44
  -1   7  -6    4.14    0.52
   1   7   6    4.34    0.44
  -2  -7  -6   21.46    1.31
   2  -7   6   21.85    1.34
  -2  -7  -6   19.57    1.17
  -2   7  -6   20.40    1.36
   2   7   6   23.18    1.31
  -2   7  -6   22.25    1.18
  -2   7  -6   20.14    1.41
  -3  -7  -6    2.81    0.46
  -3  -7  -6    3.24    0.56
   3  -7   6    3.24    0.56
   3   7   6    2.71    0.49
  -3   7  -6    3.76    0.68
  -3   7  -6    3.33    0.46
  -4  -7  -6    0.52    0.28
   4  -7   6    0.52    0.30
  -4  -7  -6    0.93    0.32
  -4   7  -6    0.65    0.25
  -4   7  -6    0.97    0.41
   4   7   6    0.72    0.31
  -5  -7  -6    1.02    0.38
  -5  -7  -6    0.75    0.39
  -5   7  -6    0.57    0.30
   5   7   6    0.60    0.35
  -6  -7  -6    2.38    0.63
  -6   7  -6    2.78    0.64
   6   7   6    2.66    0.69
  -7  -7  -6   -0.43    0.23
   7   7   6    0.05    0.31
  -7  -8   6    0.70    0.40
   7   8  -6    0.73    0.48
   7   8  -6    0.64    0.36
  -6  -8   6    0.00    0.21
   6   8  -6    0.40    0.28
   6   8  -6    0.28    0.33
  -5  -8   6    5.41    0.76
   5   8  -6    6.01    0.94
   5   8  -6    6.06    0.74
   4  -8  -6    5.22    0.71
  -4   8   6    4.93    0.74
   4   8  -6    4.78    0.75
   4   8  -6    6.32    0.66
   3  -8  -6   11.35    0.87
   3   8  -6   10.11    1.05
  -3   8   6   10.60    1.05
   3   8  -6   11.45    0.76
   2  -8  -6    2.36    0.39
   2   8  -6    2.28    0.40
  -2   8   6    1.67    0.35
   2   8  -6    2.01    0.29
   1  -8  -6    0.15    0.12
  -1  -8   6    0.36    0.08
  -1  -8   6    0.30    0.09
  -1   8   6    0.20    0.13
   1   8  -6    0.23    0.12
  -1   8   6    0.37    0.06
   1   8  -6    0.32    0.15
  -1   8   6    0.21    0.06
   0  -8   6   59.00    3.01
   0  -8  -6   63.49    2.98
   0  -8  -6   65.08    2.91
   0  -8   6   63.50    2.96
   0   8  -6   69.13    3.22
   0   8  -6   64.89    2.96
   0   8   6   70.89    3.18
   0   8   6   64.55    2.96
  -1  -8  -6    0.28    0.13
   1  -8   6    0.52    0.22
  -1  -8  -6    0.82    0.22
   1  -8   6    0.44    0.18
   1   8   6    0.71    0.19
   1   8   6    0.37    0.18
  -1   8  -6    0.38    0.14
  -1   8  -6    0.56    0.21
  -2  -8  -6    0.21    0.16
  -2  -8  -6    0.15    0.16
   2  -8   6   -0.12    0.15
  -2   8  -6    0.16    0.10
  -2   8  -6    0.00    0.16
   2   8   6    0.11    0.13
  -3  -8  -6    9.24    0.98
   3  -8   6    8.42    0.98
  -3  -8  -6    8.18    0.81
   3   8   6    9.90    0.97
  -3   8  -6    7.96    0.78
  -4  -8  -6    2.03    0.50
  -4  -8  -6    2.66    0.50
   4  -8   6    1.73    0.46
   4   8   6    2.22    0.49
  -4   8  -6    2.42    0.46
  -5  -8  -6   13.22    1.42
  -5  -8  -6   13.24    1.33
   5   8   6   13.92    1.44
  -5   8  -6   14.27    1.32
  -6  -8  -6    0.55    0.39
   6   8   6    0.86    0.42
  -7  -8  -6    0.19    0.30
   7   8   6    1.50    0.59
   7   9  -6    1.07    0.44
   7   9  -6    1.02    0.52
  -6  -9   6    2.61    0.59
   6   9  -6    4.04    0.67
   6   9  -6    3.31    0.76
  -5  -9   6    2.65    0.57
   5   9  -6    3.20    0.54
   5   9  -6    2.32    0.60
   4  -9  -6    9.27    1.00
  -4   9   6    8.67    1.05
   4   9  -6    8.09    1.04
   4   9  -6   11.11    0.79
   3  -9  -6    6.06    0.70
  -3   9   6    5.10    0.72
   3   9  -6    5.44    0.72
   3   9  -6    6.59    0.54
   2  -9  -6    7.47    0.73
  -2   9   6    6.11    0.73
   2   9  -6    6.47    0.72
   2   9  -6    8.08    0.58
   1  -9  -6    4.38    0.50
  -1  -9   6    4.14    0.33
  -1  -9   6    4.50    0.27
  -1   9   6    4.82    0.56
   1   9  -6    3.78    0.46
   1   9  -6    3.83    0.47
  -1   9   6    4.14    0.24
   0  -9  -6    0.47    0.15
   0  -9   6    0.54    0.19
   0  -9   6    0.56    0.15
   0   9   6    0.43    0.14
   0   9   6    0.45    0.17
   0   9  -6    0.32    0.13
   0   9  -6    0.65    0.21
   1  -9   6   32.73    1.79
  -1  -9  -6   34.46    1.70
   1  -9   6   31.35    1.85
  -1  -9  -6   34.60    1.76
  -1   9  -6   35.45    1.96
   1   9   6   33.88    1.85
  -1   9  -6   33.16    1.67
   1   9   6   35.59    1.83
  -2  -9  -6    0.18    0.16
  -2  -9  -6    0.29    0.19
   2  -9   6    0.25    0.20
  -2   9  -6    0.38    0.24
   2   9   6    0.40    0.21
  -2   9  -6    0.47    0.17
   2   9   6    0.45    0.25
   3  -9   6   11.62    1.15
  -3  -9  -6   13.99    1.05
  -3  -9  -6   11.56    0.90
  -3   9  -6   11.58    1.24
  -3   9  -6   12.90    0.90
   3   9   6   13.45    0.99
  -4  -9  -6   -0.21    0.14
  -4  -9  -6    0.08    0.20
   4  -9   6    0.56    0.31
  -4   9  -6   -0.13    0.14
   4   9   6   -0.11    0.18
  -5  -9  -6    7.27    1.04
   5   9   6    9.93    1.16
  -5   9  -6    9.45    1.04
  -6  -9  -6    8.82    1.23
   6   9   6    9.77    1.27
   6   9   6    9.42    1.40
  -6 -10   6    0.00    0.27
   6  10  -6   -0.16    0.26
   6  10  -6    0.62    0.34
   5  10  -6    0.14    0.22
   5  10  -6    0.92    0.38
   4  10  -6   11.48    1.24
   4  10  -6   13.22    0.92
  -4  10   6   10.44    1.21
   3 -10  -6    7.36    0.83
   3  10  -6    9.14    0.70
  -3  10   6    9.13    1.01
   3  10  -6   10.17    1.04
   2 -10  -6    4.25    0.55
  -2  10   6    3.56    0.57
   2  10  -6    3.33    0.51
   2  10  -6    3.68    0.45
   1 -10  -6    5.04    0.58
   1  10  -6    5.99    0.61
  -1  10   6    6.83    0.71
   1  10  -6    6.53    0.65
   0 -10  -6    0.96    0.24
   0 -10   6    1.25    0.23
   0  10   6    1.47    0.25
   0  10   6    1.10    0.26
   0  10  -6    1.27    0.32
   0  10  -6    1.09    0.22
  -1 -10  -6    0.42    0.16
   1 -10   6    0.26    0.23
   1 -10   6    0.37    0.18
  -1 -10  -6    0.36    0.17
  -1  10  -6    0.32    0.13
   1  10   6    0.21    0.15
  -1  10  -6    0.10    0.16
   1  10   6    0.47    0.21
  -2 -10  -6   -0.09    0.12
   2 -10   6   -0.06    0.14
  -2 -10  -6    0.00    0.15
  -2  10  -6   -0.09    0.08
   2  10   6    0.14    0.15
  -2  10  -6    0.00    0.17
   2  10   6   -0.01    0.15
  -3 -10  -6    5.55    0.66
  -3 -10  -6    6.43    0.79
   3 -10   6    4.87    0.72
  -3  10  -6    4.84    0.60
  -3  10  -6    4.18    0.73
   3  10   6    5.52    0.71
   3  10   6    5.96    0.88
  -4 -10  -6    0.08    0.23
   4  10   6    0.18    0.26
   4  10   6    0.15    0.21
  -4  10  -6    0.11    0.19
  -5 -10  -6    0.40    0.30
   5  10   6    0.93    0.46
   5  10   6    0.90    0.39
  -6 -10  -6    5.55    0.99
   6  10   6    8.04    1.13
   6  10   6    8.49    1.36
   6  11  -6    0.52    0.44
   6  11  -6    0.03    0.24
   5  11  -6    1.82    0.41
   5  11  -6    1.74    0.54
  -4  11   6    1.59    0.49
   4  11  -6    2.22    0.56
   4  11  -6    1.95    0.39
   3  11  -6    0.91    0.33
   3  11  -6    1.94    0.36
  -3  11   6    1.52    0.44
   2 -11  -6    6.32    0.72
   2  11  -6    4.87    0.63
   2  11  -6    5.78    0.63
  -2  11   6    6.03    0.76
   1 -11  -6   13.75    0.90
   1  11  -6   12.68    0.92
   1  11  -6   13.73    0.89
  -1  11   6   11.86    0.95
   0 -11  -6    6.26    0.61
   0  11  -6    5.57    0.71
   0  11  -6    5.17    0.53
   0  11   6    5.94    0.66
  -1 -11  -6    3.57    0.46
   1 -11   6    2.41    0.41
  -1 -11  -6    3.50    0.44
   1  11   6    3.15    0.46
  -1  11  -6    3.60    0.59
  -1  11  -6    2.50    0.36
   1  11   6    2.65    0.46
   2 -11   6    0.12    0.18
  -2 -11  -6    0.09    0.16
  -2 -11  -6    0.01    0.16
  -2  11  -6   -0.02    0.10
  -2  11  -6    0.14    0.19
   2  11   6    0.12    0.21
   2  11   6    0.13    0.16
  -3 -11  -6    2.49    0.45
  -3 -11  -6    2.37    0.51
   3 -11   6    2.14    0.50
   3  11   6    2.24    0.55
  -3  11  -6    2.13    0.40
  -3  11  -6    1.60    0.48
   3  11   6    2.21    0.45
  -4 -11  -6    0.01    0.24
   4  11   6    0.11    0.26
   4  11   6   -0.12    0.20
  -5 -11  -6    0.70    0.36
   5  11   6    0.22    0.38
   5  11   6    0.69    0.38
  -6 -11  -6    0.56    0.36
   6  11   6    0.12    0.39
   6  11   6    1.02    0.45
   6  12  -6    0.35    0.29
   6  12  -6   -0.05    0.34
   5  12  -6   -0.12    0.19
   5  12  -6   -0.22    0.18
   4  12  -6    2.37    0.44
  -4  12   6    1.81    0.56
   4  12  -6    1.68    0.46
   3  12  -6   11.87    1.20
   3  12  -6   15.41    1.01
  -3  12   6   11.37    1.29
   2 -12  -6    2.73    0.48
  -2  12   6    2.59    0.55
   2  12  -6    2.49    0.46
   2  12  -6    2.77    0.45
   1 -12  -6    0.11    0.15
   1  12  -6    0.10    0.15
  -1  12   6    0.39    0.22
   1  12  -6    0.00    0.16
   0 -12  -6    1.56    0.31
   0  12  -6    1.02    0.31
   0  12   6    1.00    0.29
   0  12  -6    0.81    0.23
  -1 -12  -6    0.25    0.18
   1  12   6    0.35    0.19
  -1  12  -6    0.29    0.26
  -1  12  -6    0.17    0.14
   2 -12   6   -0.01    0.20
  -2 -12  -6    0.08    0.19
  -2 -12  -6   -0.09    0.14
  -2  12  -6   -0.14    0.14
  -2  12  -6    0.08    0.13
   2  12   6   -0.09    0.19
   2  12   6    0.14    0.17
  -3 -12  -6   -0.07    0.17
   3 -12   6    0.27    0.27
   3  12   6   -0.09    0.21
  -3  12  -6    0.19    0.25
   3  12   6    0.06    0.20
  -4 -12  -6   -0.17    0.19
   4  12   6   -0.32    0.22
   4  12   6    0.40    0.27
  -5 -12  -6    0.09    0.27
   5  12   6    0.03    0.24
   5  12   6    0.16    0.30
   5  13  -6    1.00    0.37
   5  13  -6    1.44    0.51
   4  13  -6    1.36    0.47
  -4  13   6    3.30    0.73
   4  13  -6    2.72    0.51
  -3  13   6    0.01    0.26
   3  13  -6   -0.02    0.16
   3  13  -6    0.43    0.27
   2  13  -6    2.41    0.45
   2  13  -6    2.33    0.44
  -2  13   6    3.59    0.65
   1 -13  -6    7.49    0.74
   1  13  -6    6.86    0.83
   1  13  -6    6.03    0.67
  -1  13   6    7.35    0.88
   0 -13  -6    5.18    0.60
   0  13  -6    5.22    0.57
   0  13  -6    5.94    0.79
   0  13   6    6.61    0.76
  -1 -13  -6    3.72    0.49
  -1  13  -6    3.51    0.45
   1  13   6    3.31    0.54
  -1  13  -6    2.66    0.57
  -2  13  -6    3.02    0.65
   2  13   6    4.54    0.63
  -3 -13  -6   -0.05    0.22
  -3  13  -6    0.15    0.28
   3  13   6   -0.28    0.23
   3  13   6    0.09    0.19
  -4 -13  -6   -0.29    0.18
   4  13   6    0.00    0.22
   4  13   6    0.16    0.33
  -5 -13  -6    1.93    0.56
   5  13   6    1.61    0.49
   5  13   6    1.27    0.59
   4  14  -6    1.32    0.37
   4  14  -6    0.55    0.37
  -4  14   6    0.98    0.43
   3  14  -6    1.57    0.43
   3  14  -6    2.24    0.44
  -3  14   6    1.21    0.47
   2  14  -6    0.02    0.18
   2  14  -6    0.13    0.19
  -2  14   6   -0.11    0.17
  -1  14   6    3.23    0.59
   1  14  -6    1.55    0.34
   1  14  -6    1.29    0.37
   0 -14  -6   -0.19    0.13
   0  14  -6    0.33    0.17
   0  14  -6   -0.18    0.15
   0  14   6   -0.16    0.12
  -1  14  -6    3.13    0.64
   1  14   6    3.75    0.61
  -2  14  -6    0.56    0.34
   2  14   6    1.30    0.38
  -3  14  -6    0.01    0.26
   3  14   6    0.01    0.22
  -4 -14  -6    1.63    0.46
   4  14   6    2.09    0.63
   4  14   6    1.78    0.47
   3  15  -6    1.05    0.34
   3  15  -6    1.57    0.41
  -3  15   6    1.07    0.48
   2  15  -6    0.41    0.25
   2  15  -6    0.59    0.30
  -2  15   6    0.44    0.32
   1  15  -6    0.61    0.30
   1  15  -6    0.20    0.18
  -1  15   6    0.81    0.36
   0  15   6    0.51    0.28
   0  15  -6    0.54    0.29
   1  15   6    1.37    0.39
  -1  15  -6    2.44    0.59
  -2  15  -6    2.96    0.71
   2  15   6    3.58    0.60
  -3  15  -6   -0.27    0.27
   3  15   6   -0.09    0.21
  -2  16   6    3.29    0.74
   2  16  -6    3.28    0.53
   2  16  -6    2.36    0.54
  -1  16   6   -0.07    0.21
   1  16  -6    0.00    0.18
   0  16  -6    0.36    0.30
   0  16   6    0.24    0.27
   1  16   6   -0.23    0.15
  -1  16  -6    0.05    0.30
  -2  16  -6   -0.13    0.28
   2  16   6    0.52    0.30
   8   0  -7   -0.02    0.30
  -8   0   7   -0.19    0.22
   8   0  -7   -0.01    0.26
   7   0  -7   -0.14    0.22
  -7   0   7   -0.26    0.18
   7   0  -7    0.19    0.28
  -7   0   7    0.08    0.22
   7   0  -7    0.12    0.27
  -6   0   7    0.30    0.24
   6   0  -7    0.36    0.29
   6   0  -7    0.05    0.22
   6   0  -7    0.07    0.16
  -6   0   7   -0.14    0.14
   5   0  -7   -0.04    0.13
  -5   0   7   -0.03    0.11
   5   0  -7   -0.09    0.11
  -5   0   7    0.06    0.17
   5   0  -7    0.11    0.17
  -4   0   7    0.02    0.15
  -4   0   7   -0.08    0.09
   4   0  -7    0.06    0.12
   4   0  -7    0.08    0.16
   4   0  -7    0.13    0.13
   3   0  -7    0.04    0.10
   3   0  -7    0.04    0.09
  -3   0   7   -0.05    0.08
  -3   0   7   -0.09    0.10
  -2   0   7    0.04    0.08
  -2   0   7    0.02    0.11
   2   0  -7    0.02    0.06
   2   0  -7    0.14    0.07
   1   0  -7   -0.04    0.03
   1   0  -7    0.00    0.05
  -1   0   7   -0.02    0.08
  -1   0   7   -0.02    0.05
   0   0   7    0.14    0.07
   0   0  -7    0.04    0.07
   0   0   7    0.07    0.06
   0   0  -7    0.15    0.07
   0   0   7    0.07    0.09
  -1   0  -7   -0.15    0.07
  -1   0  -7    0.02    0.07
   1   0   7    0.08    0.09
   1   0   7    0.00    0.09
   1   0   7   -0.07    0.05
  -2   0  -7   -0.10    0.07
   2   0   7    0.01    0.11
  -2   0  -7   -0.04    0.12
   2   0   7   -0.06    0.09
   2   0   7    0.00    0.04
  -3   0  -7   -0.06    0.10
   3   0   7    0.10    0.15
  -3   0  -7    0.12    0.12
   4   0   7   -0.02    0.19
  -4   0  -7   -0.15    0.11
  -4   0  -7   -0.11    0.14
  -5   0  -7    0.03    0.17
  -5   0  -7    0.08    0.29
   5   0   7    0.22    0.23
   6   0   7    0.02    0.23
  -6   0  -7    0.09    0.26
  -7   0  -7    2.54    0.62
   7   0   7    1.80    0.58
  -8  -1   7    1.45    0.47
   8  -1  -7    1.30    0.53
   8   1  -7    1.01    0.50
   8   1  -7    0.96    0.48
  -7  -1   7   11.75    1.18
   7  -1  -7   11.29    1.23
   7  -1  -7   10.99    1.34
  -7  -1   7   10.18    1.12
  -7   1   7   12.04    1.16
   7   1  -7    9.36    1.22
   7   1  -7   10.64    1.26
   6  -1  -7    0.11    0.20
  -6  -1   7   -0.07    0.16
  -6  -1   7    0.05    0.18
   6  -1  -7   -0.03    0.17
  -6   1   7    0.22    0.19
   6   1  -7    0.14    0.19
   6   1  -7    0.03    0.22
   6   1  -7   -0.06    0.20
  -6   1   7   -0.23    0.14
  -5  -1   7    0.15    0.17
   5  -1  -7    0.09    0.16
  -5  -1   7   -0.11    0.08
   5  -1  -7   -0.12    0.13
   5   1  -7    0.32    0.20
   5   1  -7    0.06    0.14
   5   1  -7   -0.13    0.13
  -5   1   7   -0.08    0.12
  -5   1   7    0.09    0.17
  -4  -1   7   83.16    3.66
   4  -1  -7   78.61    3.66
  -4  -1   7   76.10    3.81
   4  -1  -7   76.48    3.85
   4  -1  -7   80.55    3.67
  -4   1   7   85.03    3.60
   4   1  -7   78.78    3.74
   4   1  -7   73.89    3.72
  -4   1   7   74.30    3.81
   4   1  -7   78.75    3.60
   4   1  -7   71.12    3.83
   3  -1  -7   10.76    0.68
  -3  -1   7   10.64    0.77
   3  -1  -7    9.40    0.64
  -3  -1   7   11.20    0.69
   3   1  -7   10.46    0.72
   3   1  -7    9.93    0.62
   3   1  -7    9.20    0.66
  -3   1   7    9.41    0.75
  -3   1   7   10.12    0.72
   3   1  -7    8.86    0.69
   2  -1  -7   37.66    1.67
  -2  -1   7   35.09    1.88
   2  -1  -7   36.79    1.72
  -2  -1   7   35.27    1.70
  -2   1   7   35.28    1.76
  -2   1   7   37.46    1.89
   2   1  -7   33.43    1.72
   2   1  -7   39.15    1.76
   2   1  -7   36.97    1.65
  -1  -1   7    0.18    0.06
  -1  -1   7    0.13    0.11
   1  -1  -7    0.07    0.04
   1  -1  -7    0.06    0.05
  -1   1   7    0.06    0.04
   1   1  -7    0.11    0.05
  -1   1   7    0.00    0.05
  -1   1   7    0.05    0.08
   1   1  -7    0.10    0.06
   0  -1   7    2.55    0.24
   0  -1  -7    2.30    0.24
   0  -1   7    2.89    0.32
   0  -1  -7    2.49    0.25
   0   1   7    1.99    0.18
   0   1  -7    2.51    0.26
   0   1  -7    2.60    0.25
   0   1   7    2.08    0.26
   0   1   7    2.31    0.23
  -1  -1  -7   29.97    1.59
  -1  -1  -7   30.97    1.60
   1  -1   7   33.60    1.60
  -1  -1  -7   34.69    1.54
  -1   1  -7   34.82    1.60
   1   1   7   29.58    1.67
  -1   1  -7   34.62    1.66
   1   1   7   33.48    1.57
   1   1   7   33.70    1.54
  -2  -1  -7    0.58    0.21
   2  -1   7    0.46    0.17
  -2  -1  -7    0.67    0.20
  -2   1  -7    0.30    0.14
   2   1   7    0.49    0.19
   2   1   7    0.64    0.18
  -2   1  -7    0.63    0.22
   3  -1   7    0.24    0.07
  -3  -1  -7    0.28    0.19
  -3  -1  -7    0.11    0.14
  -3   1  -7    0.46    0.23
  -3   1  -7    0.38    0.17
   3   1   7    0.28    0.19
  -4  -1  -7    4.74    0.73
  -4  -1  -7    5.18    0.72
  -4   1  -7    6.23    0.84
  -4   1  -7    6.40    0.78
   4   1   7    5.98    0.83
  -5  -1  -7    5.54    0.81
  -5  -1  -7    5.64    0.86
   5   1   7    5.06    0.82
  -5   1  -7    4.51    0.82
  -5   1  -7    5.21    0.77
   6  -1   7   -0.16    0.20
  -6  -1  -7    0.19    0.24
   6   1   7    0.40    0.32
  -6   1  -7   -0.02    0.19
  -7  -1  -7   22.29    1.84
  -7   1  -7   26.56    1.93
  -8  -2   7    0.32    0.32
   8  -2  -7    0.07    0.32
   8   2  -7    0.00    0.30
   8   2  -7    0.18    0.33
  -7  -2   7    1.51    0.42
  -7  -2   7    2.41    0.54
   7  -2  -7    1.91    0.51
   7   2  -7    1.79    0.55
   7   2  -7    1.60    0.51
  -7   2   7    1.84    0.47
   6  -2  -7    2.08    0.47
  -6  -2   7    3.76    0.62
   6  -2  -7    3.63    0.61
  -6  -2   7    4.10    0.64
  -6   2   7    4.38    0.60
   6   2  -7    3.66    0.67
   6   2  -7    2.88    0.51
   6   2  -7    3.52    0.69
   5  -2  -7    1.01    0.29
  -5  -2   7    1.23    0.34
  -5  -2   7    0.70    0.27
   5  -2  -7    0.91    0.29
   5   2  -7    0.92    0.30
   5   2  -7    1.03    0.33
   5   2  -7    0.62    0.26
  -5   2   7    1.12    0.35
  -5   2   7    0.46    0.20
   5   2  -7    0.47    0.21
   4  -2  -7    0.22    0.13
  -4  -2   7    0.09    0.12
  -4  -2   7    0.19    0.16
   4  -2  -7    0.05    0.11
  -4   2   7   -0.13    0.11
   4   2  -7   -0.01    0.12
   4   2  -7   -0.05    0.08
   4   2  -7   -0.04    0.09
  -4   2   7   -0.11    0.06
   4   2  -7    0.09    0.15
   3  -2  -7    6.18    0.45
   3  -2  -7    5.64    0.56
  -3  -2   7    6.30    0.67
   3   2  -7    5.84    0.41
  -3   2   7    6.53    0.68
   3   2  -7    5.66    0.61
  -3   2   7    5.83    0.63
   3   2  -7    6.12    0.48
   3   2  -7    5.72    0.55
  -2  -2   7    8.53    0.63
   2  -2  -7   10.06    0.58
   2  -2  -7    6.62    0.44
  -2  -2   7    8.67    0.49
  -2   2   7    8.00    0.52
   2   2  -7    8.14    0.44
  -2   2   7    8.55    0.59
  -2   2   7    8.88    0.64
   2   2  -7    8.47    0.48
   2   2  -7    8.61    0.58
   1  -2  -7    0.11    0.08
  -1  -2   7    0.08    0.05
   1  -2  -7    0.01    0.03
  -1  -2   7    0.13    0.11
  -1   2   7    0.05    0.05
   1   2  -7    0.03    0.03
  -1   2   7   -0.04    0.06
   1   2  -7    0.06    0.06
   1   2  -7    0.03    0.04
  -1   2   7    0.04    0.09
   0  -2   7  156.80    6.48
   0  -2  -7  149.39    6.45
   0  -2  -7  159.34    6.51
   0   2  -7  148.87    6.52
   0   2  -7  157.77    6.46
   0   2   7  144.39    6.49
   0   2   7  150.54    6.82
   0   2   7  144.84    6.74
  -1  -2  -7  138.66    6.04
  -1  -2  -7  137.07    5.95
  -1  -2  -7  134.69    5.95
  -1   2  -7  134.69    5.89
   1   2   7  133.10    6.28
   1   2   7  139.48    5.92
  -1   2  -7  138.82    6.04
  -2  -2  -7   15.74    0.72
  -2  -2  -7   15.10    0.95
  -2  -2  -7   16.16    1.00
   2  -2   7   16.29    0.98
  -2   2  -7   14.90    1.02
  -2   2  -7   15.41    0.93
   2   2   7   14.40    0.88
   2   2   7   16.30    1.03
  -3  -2  -7   13.98    1.03
  -3  -2  -7   14.64    1.03
  -3   2  -7   15.81    1.02
   3   2   7   14.37    1.08
  -3   2  -7   16.06    1.14
  -4  -2  -7   32.94    2.05
  -4  -2  -7   34.59    2.06
  -4   2  -7   37.33    2.05
  -4   2  -7   39.79    2.25
   4   2   7   34.73    2.17
  -5  -2  -7    5.05    0.83
  -5  -2  -7    5.44    0.83
  -5   2  -7    5.29    0.89
   5   2   7    3.37    0.70
  -5   2  -7    5.05    0.79
  -6  -2  -7    0.18    0.27
   6   2   7    0.33    0.32
  -6   2  -7    0.11    0.20
  -7  -2  -7    1.60    0.59
   7  -2   7    2.01    0.74
   7   2   7    1.97    0.67
  -7   2  -7    2.85    0.69
  -8  -3   7    2.52    0.64
   8  -3  -7    2.66    0.71
   8   3  -7    3.15    0.74
   8   3  -7    2.27    0.69
  -7  -3   7    2.00    0.50
  -7  -3   7    4.40    0.71
   7   3  -7    4.10    0.76
   7   3  -7    3.18    0.70
  -6  -3   7    5.39    0.76
   6  -3  -7    4.95    0.71
  -6  -3   7    7.87    0.91
   6  -3  -7    7.69    0.89
   6   3  -7    7.78    1.03
   6   3  -7    6.96    0.90
  -6   3   7    6.58    0.72
   5  -3  -7    0.99    0.31
  -5  -3   7    1.26    0.37
  -5  -3   7    0.94    0.30
   5  -3  -7    1.85    0.37
   5   3  -7    1.24    0.31
  -5   3   7    1.00    0.26
   5   3  -7    1.11    0.36
   5   3  -7    1.37    0.30
   5   3  -7    1.45    0.38
   4  -3  -7    8.05    0.62
  -4  -3   7    8.34    0.81
  -4  -3   7   10.19    0.95
   4  -3  -7   10.04    0.75
   4   3  -7    8.78    0.66
   4   3  -7    9.81    0.95
  -4   3   7    9.57    0.60
   4   3  -7    8.78    0.60
   4   3  -7    8.58    0.70
   3  -3  -7   12.59    0.83
  -3  -3   7   11.62    0.87
  -3   3   7   12.19    0.88
   3   3  -7   12.14    0.74
   3   3  -7   14.28    0.69
  -3   3   7   12.20    0.89
   3   3  -7   13.56    0.80
   3   3  -7   10.82    0.85
   2  -3  -7    3.52    0.25
  -2  -3   7    3.11    0.43
   2  -3  -7    3.30    0.21
   2  -3  -7    2.79    0.35
  -2  -3   7    3.96    0.26
  -2   3   7    3.98    0.44
   2   3  -7    3.78    0.27
  -2   3   7    3.86    0.48
   2   3  -7    2.89    0.38
  -2   3   7    3.15    0.36
   2   3  -7    3.56    0.20
   1  -3  -7    0.03    0.07
   1  -3  -7   -0.03    0.03
  -1  -3   7    0.06    0.03
  -1   3   7   -0.05    0.04
  -1   3   7   -0.03    0.03
   1   3  -7    0.02    0.05
   1   3  -7   -0.01    0.06
   1   3  -7    0.04    0.04
  -1   3   7   -0.01    0.07
   0  -3  -7    0.87    0.16
   0  -3   7    0.82    0.14
   0  -3  -7    1.07    0.17
   0   3  -7    0.84    0.16
   0   3  -7    0.92    0.16
   0   3  -7    0.71    0.17
   0   3   7    0.61    0.13
   0   3   7    0.85    0.14
  -1  -3  -7  111.51    4.94
   1  -3   7  113.43    4.96
  -1  -3  -7  112.12    4.92
  -1   3  -7  112.62    4.87
  -1   3  -7  114.25    5.04
   1   3   7  108.20    5.19
   1   3   7  111.43    4.87
  -2  -3  -7    8.88    0.67
  -2  -3  -7    9.45    0.52
   2  -3   7   10.47    0.74
  -2  -3  -7    9.13    0.71
  -2   3  -7   10.82    0.69
  -2   3  -7    9.61    0.91
   2   3   7    8.82    0.72
   2   3   7   10.79    0.65
  -3  -3  -7    1.36    0.33
  -3  -3  -7    1.77    0.37
  -3   3  -7    1.42    0.37
  -3   3  -7    1.38    0.32
   3   3   7    1.32    0.35
  -4  -3  -7    2.03    0.46
  -4  -3  -7    2.21    0.49
  -4   3  -7    2.29    0.53
  -4   3  -7    2.97    0.51
   4   3   7    3.07    0.60
  -5  -3  -7    0.61    0.31
  -5  -3  -7    0.52    0.29
   5   3   7    0.39    0.32
  -5   3  -7    0.73    0.32
  -5   3  -7    0.61    0.37
  -6  -3  -7    0.01    0.21
  -6   3  -7    0.62    0.33
   6   3   7    0.42    0.38
  -7  -3  -7    0.69    0.46
  -7   3  -7    0.45    0.36
   7   3   7    0.16    0.34
  -8  -4   7    0.17    0.32
   8   4  -7    0.18    0.37
   8   4  -7    0.61    0.41
  -7  -4   7    1.43    0.42
  -7  -4   7    2.20    0.55
   7   4  -7    1.88    0.57
   7   4  -7    2.00    0.53
  -6  -4   7    0.04    0.21
  -6  -4   7   -0.08    0.20
   6  -4  -7    0.03    0.19
   6   4  -7   -0.08    0.21
   6   4  -7    0.28    0.25
  -5  -4   7   15.96    1.23
   5  -4  -7   16.24    1.21
  -5  -4   7   20.38    1.31
   5  -4  -7   17.35    1.11
   5   4  -7   19.59    1.28
  -5   4   7   17.72    1.05
   5   4  -7   20.63    1.44
   5   4  -7   19.38    1.10
   4  -4  -7   13.91    0.96
   4  -4  -7   10.62    0.75
  -4  -4   7   14.39    1.00
  -4   4   7   13.03    0.74
   4   4  -7   12.79    0.79
   4   4  -7   14.38    0.77
   4   4  -7   13.43    0.91
   4   4  -7   13.28    1.03
   3  -4  -7   12.87    0.85
   3  -4  -7   12.82    0.65
  -3  -4   7   11.89    0.88
  -3   4   7    9.89    0.80
   3   4  -7   13.42    0.92
   3   4  -7   13.22    0.63
   3   4  -7   11.82    0.76
   3   4  -7   12.71    0.67
   2  -4  -7   16.13    0.68
   2  -4  -7   14.70    0.70
   2  -4  -7   15.79    0.91
   2   4  -7   15.47    0.82
   2   4  -7   15.51    0.94
  -2   4   7   15.21    0.91
  -2   4   7   14.39    0.95
   1  -4  -7    0.77    0.11
   1  -4  -7    0.81    0.17
  -1  -4   7    0.73    0.08
   1   4  -7    0.87    0.14
   1   4  -7    0.71    0.11
  -1   4   7    0.73    0.15
   1   4  -7    0.68    0.16
  -1   4   7    0.83    0.08
  -1   4   7    0.23    0.12
   0  -4  -7   23.96    1.19
   0  -4  -7   23.47    1.19
   0  -4   7   23.01    1.17
   0   4   7   24.69    1.22
   0   4  -7   24.30    1.25
   0   4   7   25.32    1.23
   0   4  -7   24.98    1.19
   0   4  -7   23.52    1.23
  -1  -4  -7  136.40    5.97
  -1  -4  -7  136.38    6.00
   1  -4   7  137.01    6.03
  -1   4  -7  137.84    5.91
  -1   4  -7  127.32    6.32
  -1   4  -7  142.79    6.13
   1   4   7  137.53    5.93
   1   4   7  139.97    6.31
  -2  -4  -7    0.33    0.16
  -2  -4  -7    0.39    0.18
   2  -4   7    0.20    0.14
   2   4   7    0.36    0.13
  -2   4  -7    0.64    0.25
  -2   4  -7    0.82    0.21
   2   4   7    0.45    0.21
  -3  -4  -7   10.35    0.87
  -3  -4  -7   13.08    0.99
   3   4   7   13.43    1.01
  -3   4  -7   14.84    0.94
  -3   4  -7   14.55    1.11
  -4  -4  -7    0.86    0.32
  -4  -4  -7    0.10    0.18
  -4   4  -7    0.81    0.38
   4   4   7    0.90    0.33
  -4   4  -7    0.81    0.29
  -5  -4  -7    8.16    1.06
  -5  -4  -7    6.57    0.94
  -5   4  -7    8.10    0.97
  -5   4  -7    9.16    1.22
   5   4   7    9.24    1.12
  -6  -4  -7    0.24    0.29
   6   4   7    0.63    0.37
  -6   4  -7   -0.13    0.19
  -7  -4  -7   -0.06    0.26
   7   4   7    0.44    0.38
  -7   4  -7   -0.07    0.26
  -8  -5   7    3.30    0.74
   8   5  -7    3.76    0.81
   8   5  -7    2.53    0.75
  -7  -5   7    7.37    0.99
   7   5  -7    5.70    0.89
   7   5  -7    4.48    0.88
  -6  -5   7    3.45    0.60
  -6  -5   7    5.00    0.76
   6   5  -7    4.16    0.68
   6   5  -7    3.06    0.69
  -5  -5   7    2.72    0.52
   5  -5  -7    4.66    0.65
  -5  -5   7    2.86    0.54
   5   5  -7    3.68    0.56
   5   5  -7    2.97    0.62
   4  -5  -7    5.04    0.38
  -4  -5   7    4.85    0.64
   4  -5  -7    4.73    0.62
   4   5  -7    4.07    0.65
   4   5  -7    4.94    0.39
   4   5  -7    3.94    0.32
   4   5  -7    4.23    0.52
  -4   5   7    4.48    0.34
   3  -5  -7    0.26    0.06
   3  -5  -7    0.22    0.06
   3  -5  -7    0.51    0.20
   3   5  -7    0.14    0.11
  -3   5   7    0.23    0.15
   3   5  -7    0.28    0.17
   2  -5  -7    0.29    0.13
   2   5  -7    0.25    0.14
   2   5  -7    0.35    0.10
  -2   5   7    0.46    0.22
  -2   5   7    0.18    0.12
  -1  -5   7   12.02    0.59
   1  -5  -7   12.95    0.74
  -1  -5   7   11.87    0.55
   1  -5  -7   12.08    0.57
  -1   5   7   11.68    0.77
   1   5  -7   13.14    0.69
  -1   5   7   12.01    0.54
   1   5  -7   11.14    0.72
  -1   5   7   12.77    0.73
   0  -5   7    0.04    0.08
   0  -5  -7    0.14    0.09
   0  -5  -7    0.28    0.11
   0   5   7    0.33    0.11
   0   5  -7    0.18    0.09
   0   5  -7    0.24    0.11
   0   5  -7    0.23    0.13
   0   5   7    0.28    0.11
  -1  -5  -7   42.02    2.03
   1  -5   7   41.38    2.03
   1   5   7   40.71    2.06
  -1   5  -7   40.42    1.92
  -1   5  -7   38.92    2.11
  -1   5  -7   39.66    2.10
   1   5   7   42.84    1.94
   2  -5   7   19.12    1.20
  -2  -5  -7   19.35    1.20
  -2  -5  -7   18.39    1.09
  -2   5  -7   18.68    1.28
   2   5   7   18.39    1.17
  -2   5  -7   18.25    1.07
   2   5   7   21.00    1.05
  -3  -5  -7    7.31    0.82
  -3  -5  -7    8.03    0.78
   3   5   7    5.01    0.68
  -3   5  -7    6.32    0.84
  -3   5  -7    5.99    0.66
  -4  -5  -7    1.47    0.42
  -4  -5  -7    1.75    0.42
  -4   5  -7    2.13    0.44
   4   5   7    2.22    0.51
  -4   5  -7    1.83    0.51
  -5  -5  -7    0.05    0.24
  -5  -5  -7    0.59    0.33
  -5   5  -7    0.04    0.21
   5   5   7    0.56    0.35
  -5   5  -7    0.23    0.35
  -6  -5  -7    0.46    0.34
   6   5   7    0.43    0.33
  -6   5  -7    0.55    0.35
  -7  -5  -7    0.35    0.42
   7   5   7    0.25    0.34
  -7   5  -7   -0.22    0.29
  -7  -6   7    1.92    0.55
   7   6  -7    2.33    0.56
   7   6  -7    1.24    0.50
  -6  -6   7    3.61    0.65
  -6  -6   7    3.68    0.64
   6   6  -7    6.03    0.80
   6   6  -7    3.48    0.75
  -5  -6   7    0.93    0.34
   5  -6  -7    0.65    0.30
   5   6  -7    1.19    0.41
   5   6  -7    0.14    0.20
  -4  -6   7    1.14    0.31
   4  -6  -7    0.42    0.23
   4   6  -7    1.45    0.40
   4   6  -7    1.84    0.33
   3  -6  -7    0.00    0.12
  -3   6   7    0.25    0.16
   3   6  -7    0.09    0.15
   3   6  -7    0.05    0.09
   2  -6  -7    0.26    0.14
   2   6  -7    0.40    0.17
  -2   6   7    0.34    0.15
   2   6  -7    0.50    0.14
   1  -6  -7    1.47    0.26
  -1  -6   7    1.20    0.11
  -1  -6   7    1.21    0.12
   1  -6  -7    1.36    0.10
  -1   6   7    0.78    0.22
  -1   6   7    1.18    0.08
   1   6  -7    1.21    0.23
   1   6  -7    1.16    0.19
  -1   6   7    1.14    0.11
  -1   6   7    1.13    0.22
   0  -6   7   91.24    4.19
   0  -6   7   95.29    4.22
   0  -6  -7   95.77    4.21
   0  -6  -7   90.41    4.15
   0   6   7   92.68    4.26
   0   6   7   99.00    4.43
   0   6  -7   94.55    4.28
   0   6  -7   99.33    4.18
   0   6  -7   96.57    4.47
  -1  -6  -7   89.95    3.72
   1  -6   7   78.10    3.78
  -1  -6  -7   82.05    3.75
   1   6   7   82.41    3.68
   1   6   7   82.22    3.90
  -1   6  -7   84.53    3.90
  -1   6  -7   74.47    3.95
  -1   6  -7   82.00    3.65
   2  -6   7    6.69    0.74
  -2  -6  -7    6.38    0.62
  -2  -6  -7    6.33    0.71
  -2   6  -7    7.51    0.87
  -2   6  -7    5.95    0.58
   2   6   7    7.64    0.62
  -3  -6  -7    2.08    0.48
  -3  -6  -7    2.84    0.46
  -3   6  -7    2.39    0.41
   3   6   7    2.58    0.47
  -3   6  -7    2.33    0.54
  -4  -6  -7   16.84    1.30
  -4  -6  -7   15.37    1.18
  -4   6  -7   16.18    1.16
   4   6   7   17.76    1.31
  -4   6  -7   16.29    1.64
  -5  -6  -7    4.54    0.82
  -5  -6  -7    7.51    0.97
   5   6   7    6.92    1.00
  -5   6  -7    8.18    0.95
  -6  -6  -7    0.61    0.37
   6   6   7    0.26    0.31
  -6   6  -7    0.49    0.33
  -7  -6  -7    0.41    0.39
  -7   6  -7    0.91    0.43
   7   6   7    1.34    0.57
   7   7  -7    0.67    0.39
   7   7  -7    0.54    0.44
  -6  -7   7    7.04    0.91
   6   7  -7    8.19    0.95
   6   7  -7    5.73    0.98
  -5  -7   7    7.57    0.92
   5   7  -7    9.65    0.81
   5   7  -7    8.10    1.09
  -4  -7   7    0.84    0.32
   4  -7  -7    0.61    0.26
   4   7  -7    0.40    0.19
  -4   7   7    0.11    0.20
   4   7  -7    0.12    0.20
   3  -7  -7    0.25    0.18
   3   7  -7    0.42    0.23
   3   7  -7    0.59    0.19
  -3   7   7    0.82    0.29
   2  -7  -7    0.80    0.23
  -2   7   7    0.71    0.21
   2   7  -7    0.86    0.18
   2   7  -7    0.57    0.23
  -1  -7   7    0.65    0.10
  -1  -7   7    0.84    0.10
   1  -7  -7    0.41    0.16
  -1   7   7    0.69    0.08
  -1   7   7    0.60    0.18
   1   7  -7    0.66    0.19
   1   7  -7    0.63    0.17
  -1   7   7    0.67    0.07
   0  -7   7    7.33    0.53
   0  -7  -7    7.16    0.50
   0  -7  -7    7.83    0.53
   0  -7   7    7.81    0.54
   0   7  -7    7.76    0.58
   0   7   7    7.77    0.55
   0   7  -7    8.02    0.53
   1  -7   7    7.61    0.72
  -1  -7  -7    7.40    0.54
  -1  -7  -7    7.35    0.59
   1  -7   7    7.08    0.70
  -1   7  -7    8.11    0.83
  -1   7  -7    7.42    0.52
  -1   7  -7    8.82    0.68
   1   7   7    7.55    0.57
  -2  -7  -7    5.88    0.69
  -2  -7  -7    6.33    0.62
   2  -7   7    5.36    0.69
  -2   7  -7    6.94    0.54
   2   7   7    7.74    0.62
  -2   7  -7    8.25    0.91
  -2   7  -7    6.68    0.76
  -3  -7  -7    2.52    0.44
  -3  -7  -7    2.72    0.51
   3  -7   7    3.13    0.55
  -3   7  -7    2.64    0.59
  -3   7  -7    3.00    0.47
   3   7   7    3.49    0.56
   4  -7   7    0.03    0.23
  -4  -7  -7   -0.05    0.18
  -4  -7  -7    0.08    0.20
  -4   7  -7    0.02    0.27
   4   7   7   -0.16    0.16
  -4   7  -7    0.12    0.17
  -5  -7  -7    0.41    0.30
  -5  -7  -7    0.43    0.33
  -5   7  -7    0.38    0.28
   5   7   7    0.00    0.21
  -6  -7  -7    1.24    0.51
   6   7   7    1.60    0.54
  -6   7  -7    1.22    0.45
  -7  -7  -7    0.59    0.46
   7   7   7    0.70    0.46
   7   8  -7    0.31    0.30
   7   8  -7    1.03    0.52
  -6  -8   7    0.00    0.20
   6   8  -7    0.00    0.20
   6   8  -7   -0.30    0.25
  -5  -8   7    5.53    0.80
   5   8  -7    7.70    0.80
   5   8  -7    4.92    0.83
   4  -8  -7    1.38    0.36
   4   8  -7    0.45    0.19
  -4   8   7    1.28    0.38
   4   8  -7    0.09    0.23
   3  -8  -7    9.40    0.90
  -3   8   7    7.96    0.90
   3   8  -7   10.81    0.71
   3   8  -7    9.70    0.98
   2  -8  -7   21.49    1.25
   2   8  -7   22.01    1.31
   2   8  -7   21.71    1.19
  -2   8   7   20.05    1.30
   1  -8  -7   22.39    1.22
  -1  -8   7   22.20    1.03
  -1  -8   7   21.52    0.99
  -1   8   7   22.61    0.98
  -1   8   7   20.89    1.26
   1   8  -7   21.32    1.22
  -1   8   7   21.71    0.96
   1   8  -7   21.45    1.22
   0  -8   7    1.59    0.26
   0  -8   7    1.10    0.24
   0  -8  -7    1.19    0.21
   0  -8  -7    1.50    0.26
   0   8  -7    1.58    0.25
   0   8   7    1.70    0.28
   0   8   7    0.90    0.21
   0   8  -7    1.61    0.30
  -1  -8  -7    7.06    0.65
   1  -8   7    5.79    0.64
  -1  -8  -7    6.36    0.49
   1  -8   7    5.63    0.63
  -1   8  -7    5.87    0.46
   1   8   7    5.74    0.50
  -1   8  -7    5.94    0.69
  -2  -8  -7    3.23    0.49
  -2  -8  -7    2.09    0.37
   2  -8   7    4.35    0.60
  -2   8  -7    3.32    0.56
  -2   8  -7    3.47    0.43
   2   8   7    3.64    0.48
  -3  -8  -7    9.94    0.83
  -3  -8  -7   12.41    1.15
   3  -8   7   12.82    1.19
   3   8   7   11.30    0.91
  -3   8  -7   10.98    0.82
  -3   8  -7   10.18    1.22
   4  -8   7    0.13    0.22
  -4  -8  -7    0.00    0.15
  -4  -8  -7   -0.06    0.22
  -4   8  -7    0.33    0.22
   4   8   7    0.14    0.23
  -4   8  -7   -0.13    0.24
  -5  -8  -7    1.78    0.53
  -5  -8  -7    1.21    0.42
  -5   8  -7    1.85    0.48
   5   8   7    1.08    0.48
  -6  -8  -7    2.36    0.65
  -6   8  -7    2.57    0.59
   6   8   7    1.98    0.58
   7   9  -7    2.10    0.69
   7   9  -7    2.81    0.63
  -6  -9   7    0.49    0.32
   6   9  -7    0.20    0.32
   6   9  -7    0.22    0.23
  -5  -9   7    0.39    0.30
   5   9  -7    0.31    0.30
   5   9  -7    0.22    0.20
  -4   9   7    1.86    0.50
   4   9  -7    1.28    0.30
   4   9  -7    2.06    0.50
   3  -9  -7   -0.02    0.16
   3   9  -7    0.03    0.13
  -3   9   7    0.17    0.20
   3   9  -7   -0.01    0.19
   2  -9  -7    0.43    0.20
   2   9  -7    0.46    0.17
   2   9  -7    0.52    0.22
  -2   9   7    0.18    0.18
   1  -9  -7    2.99    0.41
  -1  -9   7    2.86    0.20
  -1   9   7    2.82    0.43
   1   9  -7    3.60    0.44
   1   9  -7    2.83    0.40
   0  -9   7    0.78    0.22
   0  -9  -7    0.70    0.19
   0  -9  -7    0.89    0.18
   0  -9   7    0.76    0.19
   0   9   7    0.61    0.21
   0   9  -7    1.00    0.27
   0   9  -7    1.08    0.22
   0   9   7    0.68    0.19
   1  -9   7   22.47    1.42
  -1  -9  -7   24.38    1.31
  -1  -9  -7   24.65    1.35
   1  -9   7   24.82    1.40
  -1   9  -7   24.40    1.28
   1   9   7   25.38    1.40
  -1   9  -7   22.65    1.48
   1   9   7   23.45    1.42
   2  -9   7   26.31    1.62
  -2  -9  -7   25.82    1.57
  -2   9  -7   27.49    1.46
  -2   9  -7   24.46    1.68
   2   9   7   29.78    1.61
  -3  -9  -7    1.83    0.38
   3  -9   7    1.39    0.43
  -3  -9  -7    1.44    0.39
   3   9   7    1.72    0.39
  -3   9  -7    2.60    0.43
   4  -9   7    0.15    0.25
  -4  -9  -7   -0.11    0.20
  -4  -9  -7    0.45    0.25
   4   9   7    0.21    0.25
  -4   9  -7    0.02    0.16
  -5  -9  -7    0.41    0.32
  -5   9  -7    0.73    0.33
   5   9   7    0.06    0.21
  -6  -9  -7    0.57    0.43
   6   9   7    1.42    0.53
  -6 -10   7   -0.13    0.26
   6  10  -7    0.08    0.24
   6  10  -7    0.05    0.23
  -5 -10   7    4.51    0.76
   5  10  -7    4.79    0.63
   5  10  -7    3.35    0.73
   4  10  -7    4.40    0.56
   4  10  -7    5.66    0.84
  -4  10   7    4.79    0.80
   3 -10  -7    7.79    0.83
  -3  10   7    7.53    0.92
   3  10  -7    6.68    0.84
   3  10  -7    9.06    0.67
   2 -10  -7    0.92    0.27
   2  10  -7    0.92    0.24
  -2  10   7    0.76    0.28
   2  10  -7    1.17    0.31
   1 -10  -7    0.72    0.24
   1  10  -7    0.91    0.25
   1  10  -7    0.83    0.23
  -1  10   7    0.44    0.22
   0 -10  -7   12.75    0.79
   0 -10   7   11.25    0.72
   0  10  -7   13.18    0.91
   0  10  -7   12.51    0.77
   0  10   7    9.66    0.70
   0  10   7   11.77    0.84
  -1 -10  -7   11.05    0.77
   1 -10   7   10.95    0.87
   1 -10   7   10.77    0.80
  -1 -10  -7   10.56    0.74
  -1  10  -7    9.70    0.86
   1  10   7   10.78    0.79
  -1  10  -7   10.86    0.71
   1  10   7   10.59    0.83
  -2 -10  -7    3.80    0.56
  -2 -10  -7    4.38    0.53
   2 -10   7    5.09    0.67
  -2  10  -7    3.76    0.47
   2  10   7    4.05    0.65
   2  10   7    5.46    0.63
  -2  10  -7    3.94    0.63
   3 -10   7    0.98    0.38
  -3 -10  -7   -0.16    0.20
  -3 -10  -7    0.32    0.21
   3  10   7    0.31    0.31
  -3  10  -7    0.23    0.16
  -3  10  -7    0.00    0.22
   3  10   7    0.59    0.28
  -4 -10  -7    4.98    0.80
  -4 -10  -7    4.16    0.67
   4  10   7    4.57    0.85
  -4  10  -7    4.25    0.64
   4  10   7    3.82    0.69
  -5 -10  -7    4.91    0.87
   5  10   7    6.06    1.06
   5  10   7    4.45    0.79
  -6 -10  -7   -0.40    0.23
   6  10   7   -0.38    0.35
   6  10   7    0.05    0.31
  -6 -11   7    1.23    0.47
   6  11  -7    1.12    0.53
   6  11  -7    0.93    0.36
   5  11  -7    0.71    0.27
   5  11  -7    1.33    0.50
  -4  11   7    1.23    0.43
   4  11  -7    1.41    0.46
   4  11  -7    1.85    0.39
  -3  11   7    7.31    0.94
   3  11  -7    5.08    0.74
   3  11  -7    4.53    0.56
   2 -11  -7    0.05    0.14
  -2  11   7    0.07    0.17
   2  11  -7   -0.09    0.10
   2  11  -7    0.09    0.15
   1 -11  -7    7.73    0.72
  -1  11   7    7.27    0.79
   1  11  -7    7.57    0.72
   1  11  -7    6.43    0.71
   0 -11  -7   12.43    0.81
   0  11  -7   12.44    0.79
   0  11  -7   11.23    0.90
   0  11   7   10.62    0.84
  -1 -11  -7    1.81    0.33
   1 -11   7    1.38    0.32
  -1 -11  -7    1.49    0.31
  -1  11  -7    1.38    0.39
   1  11   7    1.97    0.39
   1  11   7    1.58    0.36
  -1  11  -7    1.25    0.26
  -2 -11  -7    9.31    0.73
  -2 -11  -7   10.06    0.93
   2 -11   7    9.40    0.95
   2  11   7    9.04    1.00
  -2  11  -7    7.03    0.93
  -2  11  -7    7.71    0.74
   2  11   7    8.74    0.75
  -3 -11  -7    1.73    0.47
   3 -11   7    1.63    0.45
  -3 -11  -7    0.79    0.30
   3  11   7    1.99    0.44
   3  11   7    1.52    0.47
  -3  11  -7    1.27    0.42
  -3  11  -7    1.05    0.31
  -4 -11  -7   -0.07    0.23
   4  11   7    0.08    0.21
   4  11   7    0.67    0.40
  -5 -11  -7    0.39    0.32
   5  11   7    0.03    0.34
   5  11   7    0.04    0.31
   6  12  -7    2.65    0.69
   5  12  -7    0.22    0.33
   5  12  -7    0.97    0.32
   4  12  -7    3.93    0.74
   4  12  -7    3.10    0.50
  -4  12   7    2.69    0.66
   3  12  -7    0.42    0.28
   3  12  -7    0.27    0.19
  -3  12   7    0.37    0.30
   2  12  -7    0.09    0.16
   2  12  -7    0.37    0.21
  -2  12   7    0.07    0.19
   1 -12  -7    0.72    0.24
   1  12  -7    0.29    0.21
  -1  12   7    0.89    0.32
   1  12  -7    1.15    0.29
   0 -12  -7    0.13    0.15
   0  12  -7    0.05    0.10
   0  12  -7    0.14    0.20
   0  12   7    0.34    0.21
  -1 -12  -7    0.74    0.25
  -1  12  -7    1.50    0.44
  -1  12  -7    1.25    0.27
   1  12   7    1.50    0.35
  -2 -12  -7    7.03    0.74
   2 -12   7    6.91    0.90
  -2 -12  -7    6.88    0.77
   2  12   7    8.48    0.86
  -2  12  -7    6.08    0.66
   2  12   7    7.79    0.93
  -2  12  -7    5.31    0.85
  -3 -12  -7    2.37    0.51
   3 -12   7    3.50    0.65
  -3  12  -7    1.63    0.50
   3  12   7    2.71    0.53
   3  12   7    3.24    0.66
  -4 -12  -7    0.37    0.31
   4  12   7    0.37    0.37
   4  12   7    0.30    0.29
  -5 -12  -7    0.31    0.38
   5  12   7    0.27    0.31
   5  12   7   -0.21    0.30
   5  13  -7    1.92    0.61
   5  13  -7    1.90    0.46
  -5  13   7    1.67    0.58
   4  13  -7    0.48    0.24
   4  13  -7   -0.25    0.18
  -4  13   7   -0.09    0.20
  -3  13   7    0.70    0.40
   3  13  -7    1.13    0.40
   3  13  -7    1.88    0.40
   2  13  -7    2.76    0.49
   2  13  -7    2.40    0.46
  -2  13   7    1.59    0.45
   1  13  -7    0.01    0.17
  -1  13   7    0.17    0.21
   1  13  -7    0.16    0.15
   0 -13  -7    6.74    0.69
   0  13   7    6.10    0.76
   0  13  -7    6.11    0.64
   0  13  -7    8.15    0.91
  -1 -13  -7    0.73    0.27
  -1  13  -7    0.49    0.20
  -1  13  -7    0.55    0.31
   1  13   7    0.66    0.30
  -2  13  -7   15.32    1.34
   2  13   7   17.83    1.22
  -3 -13  -7   -0.03    0.20
  -3  13  -7   -0.31    0.25
   3  13   7    0.43    0.29
   3  13   7    0.03    0.21
  -4 -13  -7    0.60    0.36
   4  13   7    1.18    0.54
   4  13   7    0.92    0.40
   4  14  -7    3.29    0.67
   4  14  -7    4.50    0.64
  -4  14   7    3.30    0.77
   3  14  -7    1.51    0.38
  -3  14   7    0.60    0.37
   3  14  -7    1.09    0.36
   2  14  -7    0.62    0.29
  -2  14   7    1.16    0.41
   2  14  -7    0.80    0.30
   1  14  -7    0.33    0.25
  -1  14   7   -0.25    0.15
   1  14  -7    0.15    0.17
   0  14   7    1.84    0.43
   0  14  -7    1.71    0.46
   0  14  -7    1.42    0.31
  -1  14  -7    3.62    0.70
   1  14   7    3.95    0.62
   2  14   7    4.27    0.65
  -2  14  -7    4.09    0.77
  -3  14  -7    2.37    0.64
   3  14   7    2.15    0.50
   4  14   7    0.22    0.29
   3  15  -7    0.39    0.28
   3  15  -7    0.27    0.28
  -3  15   7    0.22    0.31
  -2  15   7    0.10    0.25
   2  15  -7    0.34    0.26
   2  15  -7    0.28    0.25
  -1  15   7    0.91    0.37
   1  15  -7    0.81    0.33
   1  15  -7    0.60    0.24
   0  15   7   -0.13    0.16
   0  15  -7    0.53    0.28
  -1  15  -7    3.20    0.68
   1  15   7    3.02    0.57
   2  15   7    2.61    0.54
  -2  15  -7    2.09    0.60
  -3  15  -7    2.86    0.74
   3  15   7    3.33    0.59
  -2  16   7    0.04    0.28
   2  16  -7    0.41    0.29
   2  16  -7    0.04    0.19
   1  16  -7    1.16    0.44
  -1  16   7    1.42    0.49
   0  16   7    1.57    0.45
   0  16  -7    1.77    0.50
   1  16   7    5.30    0.80
  -1  16  -7    5.01    0.87
   8   0  -8    1.66    0.57
   8   0  -8    1.87    0.56
  -8   0   8    1.38    0.47
   7   0  -8    0.63    0.33
   7   0  -8    1.20    0.38
  -7   0   8    0.89    0.34
  -7   0   8    1.16    0.39
   7   0  -8    0.93    0.41
  -6   0   8    0.27    0.23
   6   0  -8    0.06    0.19
   6   0  -8    0.38    0.27
  -6   0   8    0.34    0.24
   6   0  -8    0.32    0.23
  -5   0   8    0.61    0.27
   5   0  -8    0.61    0.24
  -5   0   8    0.76    0.25
   5   0  -8    0.58    0.26
   5   0  -8    0.48    0.25
   4   0  -8   49.00    2.39
   4   0  -8   48.89    2.58
  -4   0   8   49.26    2.59
   4   0  -8   48.35    2.46
  -3   0   8   10.12    0.68
   3   0  -8    9.32    0.60
   3   0  -8    7.32    0.59
  -3   0   8   10.16    0.75
  -2   0   8    4.76    0.39
   2   0  -8    6.14    0.40
   2   0  -8    4.75    0.35
  -2   0   8    4.65    0.54
   1   0  -8   45.69    2.09
  -1   0   8   46.65    2.12
  -1   0   8   47.04    2.31
   1   0  -8   48.64    2.09
   0   0  -8   32.00    1.46
   0   0  -8   29.34    1.46
   0   0   8   28.99    1.48
   0   0   8   33.07    1.57
   0   0   8   32.10    1.45
  -1   0  -8    0.39    0.13
   1   0   8    0.51    0.12
   1   0   8    0.32    0.12
  -1   0  -8    0.75    0.18
   1   0   8    0.33    0.14
  -2   0  -8   22.91    1.32
   2   0   8   22.31    1.39
  -2   0  -8   24.80    1.38
   2   0   8   24.77    1.11
   2   0   8   23.48    1.29
  -3   0  -8   13.36    0.99
  -3   0  -8   17.37    1.12
   3   0   8   13.29    1.04
   4   0   8    0.14    0.22
  -4   0  -8    0.17    0.17
  -4   0  -8    0.26    0.22
  -5   0  -8   31.04    2.03
   5   0   8   26.65    1.95
  -5   0  -8   30.20    1.91
  -6   0  -8   -0.31    0.18
   6   0   8   -0.36    0.20
   7   0   8   12.49    1.59
  -7   0  -8   12.88    1.51
  -8  -1   8    7.60    0.99
   8  -1  -8    4.56    0.92
   8   1  -8    6.75    1.06
   8   1  -8    6.62    1.05
   7  -1  -8    0.43    0.35
   7  -1  -8    0.28    0.27
  -7  -1   8    0.28    0.28
  -7  -1   8    0.64    0.32
  -7   1   8    0.81    0.32
   7   1  -8   -0.05    0.25
   7   1  -8    0.70    0.35
  -6  -1   8    0.42    0.23
  -6  -1   8    0.23    0.21
   6  -1  -8    0.97    0.36
   6  -1  -8    0.69    0.32
   6  -1  -8    0.73    0.30
   6   1  -8    1.10    0.38
  -6   1   8    0.94    0.29
  -6   1   8    1.02    0.35
   6   1  -8    0.66    0.32
   6   1  -8    0.34    0.24
  -5  -1   8    8.74    0.91
  -5  -1   8    8.01    0.80
   5  -1  -8    8.05    0.81
   5  -1  -8    6.32    0.77
   5   1  -8    8.42    0.79
  -5   1   8    9.09    0.69
   5   1  -8    7.63    0.86
   5   1  -8    8.36    0.90
  -5   1   8    7.40    0.87
   4  -1  -8   21.87    1.25
   4  -1  -8   19.63    1.22
  -4  -1   8   21.76    1.36
   4   1  -8   21.76    1.32
   4   1  -8   21.36    1.32
   4   1  -8   21.23    1.30
   4   1  -8   21.67    1.19
  -4   1   8   20.05    1.33
  -3  -1   8    4.90    0.59
   3  -1  -8    4.29    0.46
   3  -1  -8    4.05    0.42
  -3  -1   8    5.03    0.50
   3   1  -8    4.45    0.46
   3   1  -8    4.36    0.50
  -3   1   8    4.60    0.52
  -3   1   8    4.16    0.56
   3   1  -8    4.61    0.36
  -2  -1   8   24.40    1.17
   2  -1  -8   24.24    1.18
  -2  -1   8   23.43    1.35
   2  -1  -8   24.90    1.14
  -2   1   8   23.00    1.22
   2   1  -8   23.90    1.12
  -2   1   8   23.46    1.34
   2   1  -8   23.31    1.14
   2   1  -8   19.89    1.17
   1  -1  -8   63.63    2.64
  -1  -1   8   60.62    2.67
   1  -1  -8   59.66    2.69
  -1  -1   8   59.96    2.92
  -1   1   8   59.97    2.75
   1   1  -8   64.84    2.67
   1   1  -8   57.66    2.67
  -1   1   8   58.46    2.72
  -1   1   8   61.73    2.91
   0  -1   8    0.22    0.08
   0  -1   8   -0.01    0.07
   0  -1  -8    0.14    0.08
   0  -1  -8    0.11    0.07
   0   1   8    0.10    0.08
   0   1   8    0.06    0.06
   0   1  -8    0.05    0.07
   0   1   8    0.04    0.05
   0   1  -8    0.07    0.05
   1  -1   8    0.10    0.10
   1  -1   8    0.04    0.07
  -1  -1  -8    0.11    0.06
  -1  -1  -8    0.22    0.11
  -1  -1  -8   -0.11    0.08
  -1   1  -8   -0.08    0.08
   1   1   8    0.07    0.08
   1   1   8    0.01    0.05
   1   1   8   -0.01    0.08
  -1   1  -8    0.12    0.08
  -2  -1  -8    9.41    0.69
  -2  -1  -8    8.26    0.66
   2  -1   8    8.85    0.65
   2   1   8    7.88    0.68
   2   1   8    9.54    0.63
  -2   1  -8    8.48    0.69
  -2   1  -8    8.73    0.65
  -3  -1  -8    0.99    0.28
  -3  -1  -8    1.19    0.33
  -3   1  -8    1.67    0.35
   3   1   8    1.45    0.37
  -3   1  -8    1.72    0.39
  -4  -1  -8   11.13    1.09
  -4  -1  -8    9.92    1.06
  -4   1  -8    8.30    0.92
  -4   1  -8   11.24    1.17
   4   1   8    8.17    1.02
  -5  -1  -8    0.03    0.18
  -5  -1  -8    0.01    0.25
   5  -1   8   -0.08    0.17
   5   1   8    0.00    0.20
  -5   1  -8   -0.01    0.24
  -5   1  -8    0.16    0.23
  -6  -1  -8    8.72    1.15
   6  -1   8    8.86    1.25
  -6   1  -8    6.26    0.97
   6   1   8    6.69    1.08
   7  -1   8    0.36    0.36
  -7  -1  -8    0.96    0.49
   7   1   8    0.35    0.37
  -7   1  -8    1.17    0.49
   8  -2  -8    0.62    0.43
  -8  -2   8    0.41    0.29
   8   2  -8    0.46    0.40
   8   2  -8   -0.02    0.28
  -7  -2   8    4.15    0.69
  -7  -2   8    5.05    0.78
   7   2  -8    4.03    0.78
   7   2  -8    4.79    0.82
   6  -2  -8    1.50    0.40
  -6  -2   8    1.38    0.37
   6  -2  -8    1.82    0.43
  -6  -2   8    0.79    0.31
  -6   2   8    1.37    0.35
   6   2  -8    2.13    0.49
   6   2  -8    1.71    0.49
  -5  -2   8   10.19    0.97
   5  -2  -8   10.28    0.96
   5  -2  -8   11.09    0.87
  -5  -2   8   10.36    1.04
   5   2  -8   13.16    0.94
  -5   2   8    9.22    1.00
   5   2  -8   11.85    0.93
   5   2  -8   10.58    1.09
  -5   2   8   11.57    0.79
   5   2  -8   11.24    0.79
   4  -2  -8   22.98    1.26
   4  -2  -8   21.79    1.30
  -4  -2   8   21.29    1.39
   4   2  -8   23.60    1.41
   4   2  -8   23.51    1.21
  -4   2   8   23.76    1.43
   4   2  -8   21.63    1.31
   4   2  -8   19.84    1.30
   3  -2  -8    0.10    0.10
  -3  -2   8   -0.02    0.08
   3  -2  -8    0.03    0.08
  -3  -2   8   -0.01    0.11
   3   2  -8    0.24    0.12
   3   2  -8   -0.05    0.08
  -3   2   8   -0.06    0.08
   3   2  -8   -0.03    0.06
  -3   2   8    0.20    0.15
   3   2  -8    0.14    0.11
   2  -2  -8   31.44    1.52
  -2  -2   8   32.68    1.71
  -2  -2   8   30.92    1.45
   2  -2  -8   32.77    1.41
   2   2  -8   28.68    1.46
   2   2  -8   31.89    1.55
  -2   2   8   32.63    1.70
   2   2  -8   30.95    1.40
  -2   2   8   32.18    1.59
  -2   2   8   27.97    1.53
  -1  -2   8   -0.02    0.04
  -1  -2   8   -0.10    0.08
   1  -2  -8    0.08    0.08
   1  -2  -8   -0.01    0.05
  -1  -2   8   -0.05    0.04
   1   2  -8   -0.14    0.04
   1   2  -8    0.23    0.09
  -1   2   8   -0.10    0.06
  -1   2   8   -0.13    0.09
   1   2  -8   -0.08    0.03
  -1   2   8    0.00    0.05
   0  -2   8   34.31    1.51
   0  -2  -8   32.30    1.52
   0  -2  -8   31.74    1.52
   0   2   8   30.63    1.51
   0   2  -8   30.63    1.54
   0   2   8   32.33    1.61
   0   2  -8   34.25    1.52
   0   2   8   31.67    1.54
   1  -2   8    5.99    0.45
  -1  -2  -8    5.53    0.39
  -1  -2  -8    6.58    0.47
  -1  -2  -8    5.41    0.53
   1   2   8    6.00    0.47
   1   2   8    6.15    0.42
  -1   2  -8    5.53    0.43
  -1   2  -8    6.55    0.52
  -2  -2  -8   14.96    0.98
   2  -2   8   16.25    1.00
  -2  -2  -8   16.62    0.76
  -2  -2  -8   17.12    1.04
  -2   2  -8   15.84    1.06
   2   2   8   15.81    0.92
   2   2   8   16.88    1.07
  -2   2  -8   14.32    0.95
  -3  -2  -8    5.96    0.71
  -3  -2  -8    5.05    0.66
   3   2   8    6.18    0.76
  -3   2  -8    5.20    0.72
  -3   2  -8    5.87    0.67
  -4  -2  -8    0.13    0.21
  -4  -2  -8    0.38    0.23
  -4   2  -8    0.31    0.23
  -4   2  -8    0.23    0.23
   4   2   8    0.07    0.20
  -5  -2  -8   -0.01    0.23
  -5  -2  -8   -0.13    0.16
  -5   2  -8    0.20    0.28
  -5   2  -8    0.29    0.22
   5   2   8    0.13    0.21
  -6  -2  -8    2.63    0.64
   6   2   8    2.44    0.65
  -6   2  -8    4.92    0.84
   7  -2   8    2.29    0.71
  -7  -2  -8    2.87    0.77
   7   2   8    1.83    0.60
  -7   2  -8    2.32    0.66
   8  -3  -8    8.22    1.25
  -8  -3   8    9.55    1.20
   8   3  -8   10.36    1.41
   8   3  -8    8.94    1.22
  -7  -3   8    6.82    0.92
  -7  -3   8    4.77    0.75
   7   3  -8    6.61    0.92
   7   3  -8    6.34    0.99
  -6  -3   8    1.97    0.47
   6  -3  -8    2.20    0.47
  -6  -3   8    1.88    0.45
   6  -3  -8    1.77    0.44
   6   3  -8    1.65    0.46
  -6   3   8    1.79    0.37
   6   3  -8    1.74    0.49
  -5  -3   8    0.18    0.18
   5  -3  -8    0.54    0.24
  -5  -3   8    0.33    0.21
   5  -3  -8    0.37    0.18
  -5   3   8    0.58    0.20
   5   3  -8    0.05    0.20
   5   3  -8    0.35    0.23
   5   3  -8    0.36    0.17
  -4  -3   8    0.99    0.31
   4  -3  -8    1.27    0.25
   4  -3  -8    1.22    0.30
   4   3  -8    1.28    0.29
   4   3  -8    1.33    0.23
   4   3  -8    1.66    0.37
  -4   3   8    1.50    0.36
   4   3  -8    1.15    0.26
   3  -3  -8   24.10    1.14
  -3  -3   8   23.26    1.41
   3  -3  -8   22.87    1.29
   3   3  -8   24.09    1.22
  -3   3   8   23.06    1.41
  -3   3   8   21.32    1.35
   3   3  -8   22.27    1.23
   3   3  -8   21.81    1.33
   3   3  -8   24.82    1.12
  -2  -3   8  115.85    4.95
  -2  -3   8  112.21    5.34
   2  -3  -8  118.15    4.86
   2  -3  -8  118.70    5.10
   2   3  -8  115.68    5.09
   2   3  -8  117.80    5.20
  -2   3   8  113.67    5.15
  -2   3   8  106.24    5.30
  -2   3   8  114.50    5.36
   2   3  -8  117.28    4.89
   1  -3  -8   -0.02    0.04
  -1  -3   8    0.11    0.05
   1  -3  -8    0.07    0.07
   1   3  -8   -0.01    0.06
   1   3  -8    0.12    0.05
  -1   3   8    0.04    0.05
  -1   3   8    0.06    0.08
  -1   3   8   -0.01    0.09
   1   3  -8   -0.01    0.05
   0  -3  -8    2.59    0.30
   0  -3   8    3.65    0.27
   0  -3  -8    3.16    0.32
   0   3  -8    3.48    0.37
   0   3  -8    2.60    0.30
   0   3  -8    3.59    0.33
   0   3   8    2.98    0.25
   0   3   8    3.43    0.33
  -1  -3  -8   19.59    1.14
  -1  -3  -8   23.85    1.23
   1  -3   8   22.60    1.19
   1   3   8   21.38    1.21
  -1   3  -8   24.76    1.29
   1   3   8   21.95    1.12
  -1   3  -8   21.97    1.14
   2  -3   8   40.01    1.98
  -2  -3  -8   37.39    1.76
  -2  -3  -8   39.68    2.01
  -2  -3  -8   35.65    1.93
   2   3   8   37.02    2.05
  -2   3  -8   37.89    2.07
  -2   3  -8   37.93    1.92
   2   3   8   39.75    1.87
  -3  -3  -8   27.13    1.61
  -3  -3  -8   29.23    1.69
  -3   3  -8   26.97    1.74
   3   3   8   29.03    1.74
  -3   3  -8   27.34    1.58
  -4  -3  -8   11.28    1.14
  -4  -3  -8   11.87    1.18
   4   3   8   11.40    1.21
  -4   3  -8   11.08    1.25
  -4   3  -8   11.90    1.12
  -5  -3  -8    0.35    0.26
  -5  -3  -8    0.54    0.33
  -5   3  -8    0.33    0.26
  -5   3  -8    0.80    0.43
   5   3   8    0.42    0.30
  -6  -3  -8    0.82    0.43
  -6   3  -8    0.74    0.33
   6   3   8    1.38    0.50
  -7  -3  -8    0.82    0.46
   7  -3   8    0.09    0.38
  -7   3  -8    1.52    0.52
   7   3   8    0.41    0.39
  -8  -4   8    1.00    0.46
   8   4  -8    1.46    0.63
  -7  -4   8    0.04    0.25
  -7  -4   8    0.33    0.29
   7   4  -8    0.03    0.26
   7   4  -8   -0.14    0.26
  -6  -4   8   12.61    1.22
  -6  -4   8   10.92    1.15
   6  -4  -8   10.52    1.11
   6   4  -8    9.87    1.24
   6   4  -8   13.34    1.06
   5  -4  -8    1.62    0.41
   5  -4  -8    1.14    0.27
  -5  -4   8    1.67    0.41
  -5   4   8    1.64    0.29
   5   4  -8    1.53    0.37
   5   4  -8    1.75    0.45
  -4  -4   8    8.15    0.86
   4  -4  -8    5.22    0.47
   4  -4  -8    8.17    0.79
   4   4  -8    9.24    0.58
   4   4  -8    7.68    0.62
   4   4  -8    8.43    0.88
   4   4  -8    8.26    0.50
   3  -4  -8    8.61    0.46
   3  -4  -8    9.48    0.68
  -3  -4   8    9.26    0.74
   3   4  -8    8.52    0.57
   3   4  -8    8.68    0.44
   3   4  -8    7.66    0.50
   3   4  -8    7.59    0.77
  -3   4   8    8.57    0.66
   2  -4  -8    0.85    0.09
   2  -4  -8    1.09    0.13
  -2  -4   8    0.94    0.11
   2  -4  -8    0.94    0.21
  -2   4   8    0.84    0.19
   2   4  -8    0.55    0.17
   2   4  -8    1.05    0.15
  -2   4   8    0.90    0.24
   2   4  -8    0.93    0.10
   1  -4  -8  123.62    5.38
   1  -4  -8  128.14    5.54
  -1  -4   8  124.80    5.37
  -1   4   8  132.43    5.34
  -1   4   8  122.92    5.59
   1   4  -8  127.10    5.45
  -1   4   8  127.01    5.78
   1   4  -8  124.60    5.51
   1   4  -8  129.94    5.74
   0  -4  -8    7.39    0.48
   0  -4   8    6.71    0.44
   0  -4  -8    7.00    0.48
   0   4  -8    6.77    0.48
   0   4   8    6.89    0.48
   0   4  -8    7.08    0.46
   0   4   8    7.28    0.46
   0   4  -8    7.01    0.51
   1  -4   8    7.51    0.56
  -1  -4  -8    7.78    0.54
  -1  -4  -8    6.95    0.57
   1   4   8    7.24    0.55
  -1   4  -8    8.62    0.55
   1   4   8    7.84    0.52
  -1   4  -8    8.55    0.66
  -2  -4  -8   68.52    3.17
  -2  -4  -8   60.79    3.05
   2  -4   8   66.52    3.14
   2   4   8   64.71    3.25
  -2   4  -8   62.30    3.02
  -2   4  -8   67.50    3.26
  -3  -4  -8    9.02    0.89
  -3  -4  -8    9.18    0.98
  -3  -4  -8   10.19    0.52
  -3   4  -8   10.10    0.79
   3   4   8   10.68    1.06
  -3   4  -8   11.38    1.14
  -4  -4  -8    1.72    0.46
  -4  -4  -8    2.53    0.51
  -4   4  -8    1.69    0.39
   4   4   8    2.07    0.50
  -4   4  -8    2.39    0.57
  -5  -4  -8    8.97    1.11
  -5  -4  -8    9.62    1.14
  -5   4  -8   11.40    1.42
  -5   4  -8    9.73    1.09
   5   4   8   10.01    1.22
  -6  -4  -8    1.66    0.54
  -6   4  -8    3.23    0.66
   6   4   8    1.59    0.56
  -7  -4  -8    1.18    0.54
   7   4   8    2.76    0.72
  -7   4  -8    1.65    0.54
  -8  -5   8    9.04    1.21
   8   5  -8    8.24    1.29
  -7  -5   8    4.87    0.77
  -7  -5   8    6.80    0.95
   7   5  -8    7.48    1.12
   7   5  -8    4.90    0.81
  -6  -5   8    1.28    0.39
   6   5  -8    0.74    0.33
   6   5  -8    1.37    0.48
  -5  -5   8    5.68    0.75
   5  -5  -8    6.69    0.82
   5   5  -8    4.31    0.75
   5   5  -8    7.08    0.77
   4  -5  -8   -0.01    0.14
  -4  -5   8    0.35    0.21
   4   5  -8    0.09    0.07
   4   5  -8   -0.14    0.12
   4   5  -8    0.17    0.13
   3  -5  -8    4.32    0.22
  -3  -5   8    4.20    0.59
   3  -5  -8    3.65    0.50
   3  -5  -8    4.02    0.25
   3   5  -8    3.82    0.54
  -3   5   8    4.23    0.54
   3   5  -8    4.57    0.37
   2  -5  -8    2.48    0.35
   2   5  -8    1.63    0.31
  -2   5   8    2.54    0.36
   2   5  -8    2.45    0.26
   1  -5  -8   42.93    2.02
  -1  -5   8   38.97    1.82
   1  -5  -8   42.28    1.86
  -1   5   8   41.45    2.08
  -1   5   8   44.05    1.81
   1   5  -8   43.05    2.03
   1   5  -8   41.92    2.01
  -1   5   8   43.17    2.07
   1   5  -8   41.97    1.90
   0  -5  -8   54.98    2.54
   0  -5   8   55.13    2.53
   0  -5  -8   56.36    2.56
   0   5   8   56.78    2.66
   0   5   8   54.99    2.59
   0   5  -8   56.38    2.62
   0   5  -8   55.61    2.70
   0   5  -8   55.80    2.54
   1  -5   8   16.49    1.02
  -1  -5  -8   18.22    0.99
  -1  -5  -8   17.01    1.04
  -1   5  -8   17.85    1.12
  -1   5  -8   17.50    1.08
  -1   5  -8   18.60    0.98
   1   5   8   18.61    0.98
   1   5   8   17.07    1.02
   2  -5   8   29.90    1.71
  -2  -5  -8   31.81    1.65
  -2  -5  -8   30.93    1.73
  -2   5  -8   31.79    1.85
   2   5   8   30.62    1.74
  -2   5  -8   31.47    1.62
  -3  -5  -8    5.12    0.65
  -3  -5  -8    6.84    0.81
   3   5   8    5.47    0.72
  -3   5  -8    5.87    0.67
  -3   5  -8    6.21    0.85
  -4  -5  -8   -0.12    0.15
  -4  -5  -8    0.09    0.17
   4   5   8   -0.17    0.15
  -4   5  -8    0.05    0.25
  -4   5  -8    0.00    0.16
  -5  -5  -8   18.68    1.42
  -5  -5  -8   18.22    1.45
   5   5   8   20.19    1.51
  -5   5  -8   15.44    1.28
  -6  -5  -8    7.11    1.08
  -6   5  -8    6.72    0.98
   6   5   8    5.11    0.96
  -7  -5  -8    0.64    0.41
  -7   5  -8    0.22    0.32
   7   5   8    0.38    0.39
  -7  -6   8    0.24    0.32
   7   6  -8    0.58    0.40
   7   6  -8    0.48    0.34
  -6  -6   8    1.42    0.43
   6   6  -8    3.32    0.73
   6   6  -8    2.89    0.55
   5  -6  -8    0.50    0.26
  -5  -6   8   -0.01    0.16
   5   6  -8    0.63    0.31
   5   6  -8    0.07    0.19
   4  -6  -8   19.43    1.22
  -4  -6   8   15.24    1.19
   4   6  -8   14.82    1.21
   4   6  -8   19.52    1.11
   3  -6  -8    0.69    0.22
   3   6  -8    0.50    0.16
  -3   6   8    0.28    0.18
   3   6  -8    0.20    0.16
   2  -6  -8    0.21    0.14
   2   6  -8    0.42    0.12
  -2   6   8    0.27    0.14
   2   6  -8    0.34    0.16
  -1  -6   8   15.38    0.71
   1  -6  -8   14.68    0.89
  -1  -6   8   16.37    0.76
   1  -6  -8   14.78    0.72
   1   6  -8   13.79    0.89
  -1   6   8   17.14    0.93
   1   6  -8   16.51    0.88
  -1   6   8   15.92    0.69
   0  -6  -8   11.59    0.72
   0  -6  -8   12.48    0.74
   0  -6   8   12.39    0.72
   0   6  -8   12.93    0.74
   0   6  -8   12.67    0.79
   0   6  -8   11.41    0.78
   0   6   8   12.64    0.75
   1  -6   8    2.47    0.38
  -1  -6  -8    2.50    0.37
  -1  -6  -8    2.94    0.36
  -1   6  -8    2.15    0.37
   1   6   8    2.75    0.36
  -1   6  -8    1.75    0.28
  -1   6  -8    3.27    0.50
  -2  -6  -8    2.27    0.41
  -2  -6  -8    1.39    0.31
   2   6   8    2.65    0.42
  -2   6  -8    2.73    0.52
  -2   6  -8    2.01    0.33
  -3  -6  -8    1.74    0.38
  -3  -6  -8    2.10    0.45
  -3   6  -8    3.06    0.61
   3   6   8    2.75    0.50
  -3   6  -8    2.02    0.38
  -4  -6  -8    0.51    0.30
  -4  -6  -8    0.84    0.31
  -4   6  -8    0.76    0.30
   4   6   8    0.47    0.27
  -4   6  -8    0.33    0.33
  -5  -6  -8    1.60    0.45
  -5  -6  -8    1.72    0.51
  -5   6  -8    1.50    0.45
   5   6   8    1.52    0.52
  -6  -6  -8    1.27    0.51
   6   6   8    0.87    0.45
  -6   6  -8    1.34    0.48
  -7  -6  -8    0.26    0.38
  -7   6  -8   -0.11    0.28
   7   6   8    0.39    0.43
   7   7  -8    0.20    0.27
   7   7  -8    0.13    0.29
  -6  -7   8   -0.10    0.20
   6   7  -8    0.34    0.24
   6   7  -8    0.31    0.30
  -5  -7   8    2.04    0.49
   5   7  -8    0.32    0.27
   5   7  -8    1.70    0.38
   4  -7  -8    3.06    0.51
  -4  -7   8    3.50    0.60
   4   7  -8    3.33    0.63
  -4   7   8    2.64    0.52
   4   7  -8    4.52    0.52
   3  -7  -8   14.12    0.97
  -3   7   8   12.75    0.98
   3   7  -8   14.57    0.86
   3   7  -8   13.46    1.01
   2  -7  -8    3.98    0.48
   2   7  -8    3.51    0.37
   2   7  -8    3.66    0.49
  -2   7   8    3.80    0.49
  -1  -7   8    7.66    0.40
   1  -7  -8    7.87    0.59
  -1  -7   8    8.51    0.42
   1   7  -8    8.66    0.60
  -1   7   8    7.84    0.58
  -1   7   8    7.57    0.40
   1   7  -8    7.46    0.55
  -1   7   8    8.17    0.37
   0  -7  -8   19.48    1.02
   0  -7  -8   19.95    1.06
   0  -7   8   18.30    1.04
   0  -7   8   18.56    1.03
   0   7  -8   18.39    1.03
   0   7   8   19.50    1.08
   0   7  -8   19.22    1.13
   1  -7   8    7.51    0.74
  -1  -7  -8    8.71    0.60
  -1  -7  -8    7.80    0.62
   1  -7   8    8.05    0.64
  -1   7  -8    7.20    0.80
  -1   7  -8    6.82    0.75
  -1   7  -8    8.04    0.56
   1   7   8    8.36    0.61
  -2  -7  -8   24.83    1.42
  -2  -7  -8   27.51    1.56
  -2   7  -8   26.98    1.42
   2   7   8   28.77    1.55
  -2   7  -8   22.32    1.55
  -2   7  -8   25.26    1.65
  -3  -7  -8    3.39    0.58
  -3  -7  -8    3.11    0.51
  -3   7  -8    3.66    0.70
  -3   7  -8    3.36    0.50
   3   7   8    4.45    0.63
  -4  -7  -8    7.13    0.87
   4  -7   8    6.64    0.93
  -4  -7  -8    7.14    0.95
   4   7   8    6.10    0.86
  -4   7  -8    6.30    1.01
  -4   7  -8    6.80    0.82
  -5  -7  -8    7.50    1.04
  -5  -7  -8    8.30    1.06
   5   7   8    7.61    1.04
  -5   7  -8    7.84    0.98
  -6  -7  -8    6.11    1.04
   6   7   8    6.46    1.05
  -6   7  -8    6.32    0.95
  -7  -7  -8    0.49    0.38
  -7   7  -8   -0.17    0.26
   7   7   8   -0.10    0.29
   7   8  -8    3.51    0.85
   7   8  -8    2.15    0.54
  -6  -8   8    1.26    0.42
   6   8  -8    1.98    0.46
   6   8  -8    0.70    0.43
  -5  -8   8    1.03    0.36
   5   8  -8    0.42    0.24
   5   8  -8    0.27    0.30
   4  -8  -8    0.17    0.20
   4   8  -8    0.30    0.18
  -4   8   8    0.53    0.29
   4   8  -8    0.62    0.30
   3  -8  -8   46.53    2.53
   3   8  -8   49.48    2.62
   3   8  -8   54.42    2.50
  -3   8   8   46.66    2.67
   2  -8  -8    0.60    0.22
  -2   8   8    0.57    0.21
   2   8  -8    0.57    0.17
   2   8  -8    0.67    0.23
   1  -8  -8    5.26    0.56
  -1  -8   8    6.22    0.33
  -1  -8   8    6.41    0.35
  -1   8   8    5.86    0.31
   1   8  -8    6.41    0.51
  -1   8   8    4.77    0.55
   1   8  -8    7.09    0.54
   0  -8  -8    0.94    0.19
   0  -8   8    0.79    0.20
   0  -8   8    0.92    0.21
   0  -8  -8    0.75    0.20
   0   8   8    0.83    0.21
   0   8  -8    1.01    0.21
   0   8  -8    0.69    0.21
   0   8   8    0.83    0.20
  -1  -8  -8    8.48    0.67
   1  -8   8    8.59    0.81
   1  -8   8   10.30    0.75
  -1  -8  -8    9.92    0.67
  -1   8  -8    8.44    0.73
   1   8   8    8.84    0.66
  -1   8  -8    8.81    0.62
  -2  -8  -8    6.18    0.64
  -2  -8  -8    4.78    0.62
   2  -8   8    4.78    0.63
   2   8   8    5.44    0.62
  -2   8  -8    5.15    0.75
  -2   8  -8    4.15    0.50
  -2   8  -8    4.67    0.67
  -3  -8  -8    1.72    0.37
   3  -8   8    1.11    0.38
  -3  -8  -8    1.14    0.36
   3   8   8    1.88    0.41
  -3   8  -8    1.43    0.47
  -3   8  -8    1.37    0.33
  -4  -8  -8   17.64    1.34
  -4  -8  -8   15.71    1.20
   4  -8   8   17.35    1.36
  -4   8  -8   16.75    1.72
   4   8   8   17.63    1.32
  -4   8  -8   14.31    1.14
  -5  -8  -8    2.50    0.57
  -5  -8  -8    3.13    0.69
  -5   8  -8    3.45    0.63
   5   8   8    4.50    0.81
  -6  -8  -8    0.01    0.30
   6   8   8    0.34    0.38
  -6   8  -8    0.06    0.32
   7   9  -8    3.06    0.79
  -6  -9   8    0.27    0.31
   6   9  -8    0.31    0.30
   6   9  -8    0.09    0.22
  -5  -9   8    0.19    0.28
   5   9  -8    0.18    0.19
   5   9  -8    0.28    0.25
   4   9  -8   10.54    0.77
   4   9  -8    9.39    1.08
  -4   9   8    8.94    1.06
   3  -9  -8   48.47    2.47
  -3   9   8   43.33    2.57
   3   9  -8   48.20    2.54
   3   9  -8   46.77    2.37
   2  -9  -8   13.77    0.94
   2   9  -8   14.84    0.89
   2   9  -8   12.94    0.95
  -2   9   8   13.42    0.99
   1  -9  -8    0.45    0.18
   1   9  -8    0.03    0.10
  -1   9   8    0.24    0.15
   1   9  -8    0.31    0.15
   0  -9   8   14.68    0.84
   0  -9   8   12.53    0.83
   0  -9  -8   14.92    0.87
   0  -9  -8   12.78    0.77
   0   9  -8   12.65    0.83
   0   9  -8   12.71    0.93
   0   9   8   15.01    0.92
   0   9   8   14.62    0.85
   1  -9   8    0.77    0.24
  -1  -9  -8    0.33    0.18
   1  -9   8    0.95    0.27
  -1  -9  -8    0.48    0.20
   1   9   8    1.06    0.27
  -1   9  -8    0.53    0.23
  -1   9  -8    0.38    0.17
   1   9   8    0.74    0.27
  -2  -9  -8    1.88    0.40
   2  -9   8    2.42    0.50
  -2  -9  -8    2.67    0.41
   2   9   8    1.80    0.37
  -2   9  -8    1.87    0.43
  -2   9  -8    1.58    0.31
  -3  -9  -8    8.59    0.90
  -3  -9  -8   10.39    1.07
   3  -9   8    8.94    1.03
  -3   9  -8    9.70    0.91
   3   9   8   10.10    1.01
  -4  -9  -8    6.09    0.91
  -4  -9  -8    5.31    0.75
  -4   9  -8    5.72    0.76
   4   9   8    6.13    0.85
  -5  -9  -8   22.29    1.67
  -5   9  -8   18.97    1.45
   5   9   8   19.70    1.56
  -6  -9  -8    7.31    1.16
   6   9   8    8.06    1.13
  -6 -10   8    0.14    0.30
   6  10  -8    0.68    0.33
   6  10  -8    0.36    0.35
  -5 -10   8    0.38    0.28
   5  10  -8   -0.15    0.17
   5  10  -8    0.03    0.23
  -4  10   8    0.25    0.28
   4  10  -8    0.28    0.18
   4  10  -8   -0.02    0.25
   3 -10  -8    0.14    0.18
  -3  10   8    0.13    0.19
   3  10  -8    0.00    0.17
   3  10  -8    0.18    0.16
   2 -10  -8    0.12    0.16
   2  10  -8    0.24    0.16
  -2  10   8    0.28    0.22
   2  10  -8    0.70    0.25
   1 -10  -8    3.28    0.44
  -1  10   8    3.37    0.50
   1  10  -8    2.32    0.38
   1  10  -8    3.60    0.48
   0 -10  -8    0.52    0.18
   0  10  -8    0.53    0.21
   0  10  -8    0.45    0.17
   0  10   8    0.67    0.23
  -1 -10  -8    0.38    0.19
   1 -10   8    0.55    0.24
  -1 -10  -8    0.11    0.14
  -1  10  -8    0.48    0.17
  -1  10  -8    0.31    0.23
   1  10   8    0.00    0.12
   1  10   8    0.19    0.17
  -2 -10  -8    0.56    0.26
  -2 -10  -8    0.13    0.16
   2 -10   8    0.32    0.24
   2  10   8    0.36    0.28
   2  10   8    0.41    0.23
  -2  10  -8    0.40    0.27
  -2  10  -8    0.42    0.18
   3 -10   8    1.27    0.41
  -3 -10  -8    1.78    0.41
  -3 -10  -8    0.89    0.34
   3  10   8    2.88    0.52
   3  10   8    1.60    0.47
  -3  10  -8    1.72    0.37
  -4 -10  -8    2.72    0.54
  -4 -10  -8    3.55    0.70
   4  10   8    2.86    0.59
  -4  10  -8    2.35    0.50
  -5 -10  -8    0.11    0.30
   5  10   8    0.35    0.31
  -6 -10  -8    3.90    0.90
   6  10   8    4.11    0.83
   6  10   8    3.13    0.85
  -6 -11   8    0.00    0.34
   6  11  -8    0.35    0.27
   6  11  -8    0.24    0.36
   5  11  -8    0.33    0.30
   5  11  -8    0.10    0.19
   4  11  -8    1.47    0.34
   4  11  -8    1.51    0.47
  -4  11   8    1.21    0.47
  -3  11   8    7.10    0.91
   3  11  -8    6.50    0.67
   3  11  -8    5.12    0.74
   2 -11  -8    0.06    0.17
   2  11  -8    0.26    0.15
   2  11  -8    0.13    0.18
  -2  11   8   -0.14    0.13
   1 -11  -8    7.23    0.72
   1  11  -8    7.90    0.75
  -1  11   8    8.83    0.74
   1  11  -8    7.14    0.76
   0 -11  -8    3.10    0.44
   0  11  -8    2.41    0.37
   0  11  -8    2.31    0.46
   0  11   8    2.24    0.40
  -1 -11  -8    5.10    0.57
  -1  11  -8    5.28    0.74
  -1  11  -8    5.23    0.56
   1  11   8    4.38    0.59
  -2 -11  -8   13.06    1.02
   2 -11   8   13.07    1.07
  -2 -11  -8   14.30    1.00
  -2  11  -8   14.81    0.97
   2  11   8   16.46    1.08
   2  11   8   14.93    1.17
  -2  11  -8   12.81    1.33
   3 -11   8    3.27    0.67
  -3 -11  -8    5.18    0.74
  -3 -11  -8    4.62    0.65
   3  11   8    4.78    0.66
   3  11   8    2.76    0.64
  -3  11  -8    3.51    0.54
  -3  11  -8    2.67    0.60
  -4 -11  -8    0.01    0.23
   4  11   8    0.23    0.25
   4  11   8    0.07    0.32
  -4  11  -8    0.24    0.24
  -5 -11  -8    0.32    0.32
   5  11   8    0.22    0.30
   5  11   8    0.32    0.37
   5  12  -8    1.61    0.53
   5  12  -8    1.20    0.38
  -4  12   8    0.45    0.33
   4  12  -8    0.95    0.30
   4  12  -8    1.73    0.49
   3  12  -8    4.20    0.65
  -3  12   8    3.67    0.69
   3  12  -8    3.22    0.48
   2  12  -8    4.35    0.57
   2  12  -8    3.05    0.51
  -2  12   8    2.62    0.54
   1 -12  -8    0.29    0.19
   1  12  -8    0.66    0.22
  -1  12   8    0.61    0.28
   1  12  -8    0.27    0.20
   0 -12  -8    1.13    0.30
   0  12  -8    1.18    0.37
   0  12   8    1.25    0.32
   0  12  -8    1.06    0.25
  -1 -12  -8    0.08    0.16
  -1  12  -8    0.33    0.26
   1  12   8    0.15    0.18
  -1  12  -8    0.57    0.21
  -2 -12  -8    4.63    0.60
   2  12   8    3.09    0.51
  -2  12  -8    4.34    0.55
   2  12   8    4.20    0.71
  -2  12  -8    3.02    0.62
  -3 -12  -8    3.32    0.59
   3  12   8    3.07    0.56
  -3  12  -8    2.73    0.49
   3  12   8    2.38    0.60
  -3  12  -8    1.52    0.51
  -4 -12  -8    0.42    0.31
   4  12   8   -0.06    0.22
   4  12   8    0.18    0.38
  -5 -12  -8   -0.10    0.29
   5  12   8   -0.01    0.29
   5  12   8    0.22    0.42
   5  13  -8    0.14    0.27
  -5  13   8    0.25    0.35
   5  13  -8    0.07    0.22
   4  13  -8    2.23    0.45
  -4  13   8    2.39    0.65
   4  13  -8    2.37    0.55
   3  13  -8    5.06    0.66
  -3  13   8    5.35    0.85
   3  13  -8    6.10    0.82
   2  13  -8    8.96    0.88
  -2  13   8    7.25    0.96
   2  13  -8    6.68    0.80
  -1  13   8   -0.06    0.18
   1  13  -8    0.02    0.14
   1  13  -8    0.47    0.24
   0 -13  -8    0.57    0.23
   0  13  -8    0.55    0.22
   0  13   8    0.83    0.30
   0  13  -8    0.42    0.25
  -1 -13  -8    7.87    0.79
   1  13   8    9.28    0.92
  -1  13  -8    7.62    0.98
  -1  13  -8    8.09    0.75
  -2  13  -8    0.10    0.16
   2  13   8    0.19    0.19
  -2  13  -8    0.12    0.26
   3  13   8    0.47    0.28
  -3  13  -8    0.02    0.30
  -4 -13  -8    0.27    0.31
   4  13   8    0.34    0.32
   4  13   8   -0.44    0.28
  -4  14   8    0.09    0.28
   4  14  -8    0.12    0.31
   4  14  -8    0.07    0.23
   3  14  -8    0.80    0.35
  -3  14   8    1.23    0.46
   3  14  -8    0.86    0.34
   2  14  -8   -0.08    0.13
  -2  14   8   -0.20    0.17
   2  14  -8   -0.05    0.18
   1  14  -8    0.14    0.24
   1  14  -8    0.23    0.19
  -1  14   8    0.64    0.30
   0  14  -8    0.10    0.22
   0  14   8    0.20    0.23
   0  14  -8    0.17    0.16
  -1  14  -8    4.77    0.79
  -1  14  -8    4.77    0.57
   1  14   8    4.43    0.66
  -2  14  -8    1.32    0.47
   2  14   8    1.12    0.34
   3  14   8    0.55    0.30
  -3  14  -8    0.78    0.42
  -3  15   8    4.50    0.84
   3  15  -8    3.80    0.66
   3  15  -8    4.26    0.67
   2  15  -8    0.48    0.23
   2  15  -8    0.41    0.29
  -2  15   8    0.21    0.26
  -1  15   8    1.22    0.42
   1  15  -8    1.53    0.36
   1  15  -8    2.74    0.60
   0  15  -8    0.61    0.34
   0  15  -8    1.17    0.31
   0  15   8    0.92    0.39
  -1  15  -8    1.18    0.45
   1  15   8    1.59    0.41
   2  15   8    2.19    0.48
  -2  15  -8    2.38    0.61
   3  15   8    3.15    0.61
  -3  15  -8    2.37    0.66
   2  16  -8    0.03    0.18
   2  16  -8   -0.05    0.20
  -2  16   8    0.53    0.36
  -1  16   8    0.07    0.31
   1  16  -8    0.08    0.25
   1  16  -8    0.54    0.25
   0  16  -8    0.42    0.30
   0  16   8    0.38    0.35
   1  16   8    1.07    0.42
  -1  16  -8    0.70    0.40
  -8   0   9    0.02    0.25
  -7   0   9    0.11    0.20
   7   0  -9   -0.40    0.20
   7   0  -9    0.00    0.23
  -7   0   9    0.42    0.30
  -6   0   9   -0.09    0.14
   6   0  -9   -0.05    0.18
   6   0  -9    0.05    0.17
   6   0  -9    0.01    0.23
  -6   0   9   -0.11    0.16
   5   0  -9    0.19    0.15
   5   0  -9   -0.08    0.14
  -5   0   9    0.00    0.17
   5   0  -9    0.31    0.19
  -4   0   9    0.11    0.16
   4   0  -9    0.07    0.11
  -4   0   9    0.16    0.17
   4   0  -9    0.08    0.17
   4   0  -9    0.07    0.12
   3   0  -9    0.09    0.09
   3   0  -9    0.01    0.07
  -3   0   9    0.12    0.11
  -3   0   9    0.18    0.17
  -2   0   9    0.05    0.13
   2   0  -9    0.07    0.08
  -2   0   9    0.00    0.09
   2   0  -9    0.13    0.08
  -1   0   9    0.22    0.13
   1   0  -9    0.01    0.05
   1   0  -9    0.03    0.05
  -1   0   9   -0.04    0.05
   0   0  -9    0.01    0.07
   0   0  -9    0.00    0.06
   0   0   9   -0.07    0.08
   0   0   9    0.03    0.06
   0   0   9   -0.06    0.05
   1   0   9    0.01    0.07
   1   0   9    0.06    0.07
  -1   0  -9    0.08    0.10
   1   0   9    0.09    0.10
  -1   0  -9    0.07    0.11
  -2   0  -9    0.01    0.09
   2   0   9    0.11    0.06
  -2   0  -9   -0.02    0.13
   2   0   9    0.05    0.11
   2   0   9   -0.07    0.08
  -3   0  -9   -0.04    0.11
  -3   0  -9    0.10    0.16
   3   0   9    0.03    0.14
  -4   0  -9   -0.03    0.13
  -4   0  -9    0.00    0.16
   4   0   9    0.09    0.18
   5   0   9   -0.04    0.23
  -5   0  -9   -0.13    0.22
  -5   0  -9   -0.05    0.17
  -6   0  -9   -0.26    0.21
   6   0   9    0.25    0.34
   7   0   9   -0.18    0.29
  -7   0  -9    0.24    0.35
  -8  -1   9    0.19    0.27
   8   1  -9    0.13    0.31
  -7  -1   9    0.07    0.25
   7  -1  -9    0.23    0.30
   7  -1  -9    0.29    0.25
  -7  -1   9    0.29    0.26
  -7   1   9    0.37    0.27
   7   1  -9    0.53    0.37
  -7   1   9    0.27    0.30
   7   1  -9   -0.02    0.24
  -6  -1   9    5.99    0.81
   6  -1  -9    8.48    0.89
  -6  -1   9    6.32    0.77
   6  -1  -9    6.85    0.91
   6  -1  -9    8.32    0.91
   6   1  -9    6.64    0.87
  -6   1   9    8.28    0.84
   6   1  -9    7.96    0.95
  -6   1   9    6.98    0.89
   6   1  -9    6.84    0.77
   5  -1  -9    0.35    0.19
   5  -1  -9    0.17    0.18
  -5  -1   9    0.41    0.23
  -5   1   9    0.56    0.27
   5   1  -9    0.17    0.21
   5   1  -9    0.36    0.20
   5   1  -9    0.12    0.15
  -4  -1   9   -0.26    0.09
   4  -1  -9    0.13    0.12
   4  -1  -9    0.11    0.12
   4   1  -9    0.06    0.17
   4   1  -9   -0.01    0.08
   4   1  -9    0.16    0.14
   4   1  -9    0.10    0.14
  -4   1   9    0.06    0.16
  -3  -1   9   16.98    1.16
   3  -1  -9   18.24    1.02
   3  -1  -9   18.47    1.00
  -3  -1   9   18.85    1.05
  -3   1   9   18.21    1.10
   3   1  -9   18.59    0.97
   3   1  -9   18.61    1.02
  -3   1   9   19.57    1.22
   3   1  -9   16.67    1.04
   2  -1  -9   79.83    3.41
  -2  -1   9   78.85    3.78
   2  -1  -9   78.71    3.48
  -2  -1   9   77.20    3.48
  -2   1   9   76.76    3.75
   2   1  -9   74.46    3.41
  -2   1   9   75.47    3.54
   2   1  -9   88.13    3.51
   2   1  -9   76.02    3.53
  -1  -1   9    2.79    0.38
   1  -1  -9    3.30    0.31
  -1  -1   9    2.74    0.26
   1  -1  -9    2.70    0.25
   1   1  -9    3.00    0.24
  -1   1   9    2.92    0.18
   1   1  -9    3.38    0.31
  -1   1   9    2.93    0.31
  -1   1   9    2.30    0.35
   0  -1  -9   48.03    2.09
   0  -1   9   45.74    2.20
   0  -1  -9   46.14    2.07
   0  -1   9   42.50    2.03
   0   1   9   43.47    2.11
   0   1  -9   45.59    2.06
   0   1   9   42.55    2.05
   0   1  -9   47.36    2.10
   0   1   9   44.65    2.18
  -1  -1  -9    3.35    0.40
   1  -1   9    3.09    0.36
   1  -1   9    3.58    0.36
  -1  -1  -9    3.59    0.41
  -1   1  -9    3.80    0.40
  -1   1  -9    3.19    0.42
   1   1   9    3.21    0.40
   1   1   9    3.44    0.28
   1   1   9    3.57    0.37
  -2  -1  -9    2.68    0.41
   2  -1   9    2.86    0.27
  -2  -1  -9    2.65    0.41
   2  -1   9    2.37    0.36
   2   1   9    3.14    0.47
   2   1   9    2.74    0.37
  -2   1  -9    2.27    0.41
  -2   1  -9    2.63    0.39
  -3  -1  -9    1.69    0.39
  -3  -1  -9    1.59    0.38
   3  -1   9    1.83    0.17
   3   1   9    1.80    0.42
  -3   1  -9    1.64    0.37
  -3   1  -9    2.56    0.49
  -4  -1  -9    3.39    0.59
  -4  -1  -9    3.48    0.63
  -4   1  -9    2.14    0.51
   4   1   9    2.48    0.54
  -4   1  -9    3.47    0.58
  -5  -1  -9    0.60    0.33
   5  -1   9    0.65    0.35
  -5  -1  -9    0.18    0.22
   5   1   9    0.26    0.32
  -5   1  -9    0.20    0.25
  -5   1  -9    0.09    0.29
   6  -1   9   -0.12    0.26
  -6  -1  -9   -0.18    0.21
  -6   1  -9    0.06    0.25
   6   1   9    0.12    0.27
  -7  -1  -9    0.48    0.36
   7  -1   9    0.55    0.43
   7   1   9    1.12    0.56
  -7   1  -9    0.99    0.51
   8  -2  -9    1.13    0.55
  -8  -2   9    1.36    0.49
   8   2  -9    2.01    0.61
  -7  -2   9    2.36    0.53
   7  -2  -9    2.24    0.59
  -7  -2   9    2.00    0.49
   7   2  -9    2.87    0.61
   7   2  -9    2.03    0.57
  -6  -2   9   26.32    1.79
  -6  -2   9   30.23    1.80
   6  -2  -9   28.47    1.74
   6  -2  -9   28.64    1.76
  -6   2   9   28.93    1.86
  -6   2   9   31.55    1.68
   6   2  -9   29.19    1.86
   6   2  -9   30.13    1.93
   5  -2  -9    0.04    0.12
  -5  -2   9    0.01    0.18
   5  -2  -9    0.00    0.15
  -5   2   9    0.03    0.21
   5   2  -9   -0.19    0.14
   5   2  -9    0.03    0.18
   5   2  -9    0.24    0.19
   5   2  -9    0.24    0.17
   4  -2  -9    2.68    0.40
  -4  -2   9    2.63    0.47
   4  -2  -9    2.52    0.35
  -4   2   9    1.62    0.39
   4   2  -9    1.83    0.35
   4   2  -9    2.40    0.32
   4   2  -9    2.13    0.39
   4   2  -9    0.93    0.28
  -3  -2   9   65.83    3.30
   3  -2  -9   62.64    2.93
  -3  -2   9   68.81    3.03
   3  -2  -9   67.32    3.07
   3   2  -9   69.23    2.94
  -3   2   9   67.35    3.30
  -3   2   9   63.50    3.15
   3   2  -9   63.62    3.11
   3   2  -9   63.86    3.09
   2  -2  -9   36.17    1.57
   2  -2  -9   35.17    1.69
  -2  -2   9   36.18    1.63
  -2  -2   9   36.82    1.89
  -2   2   9   32.45    1.69
   2   2  -9   34.74    1.56
  -2   2   9   33.31    1.74
   2   2  -9   36.12    1.61
  -2   2   9   36.54    1.89
   2   2  -9   29.16    1.66
  -1  -2   9   73.31    3.12
   1  -2  -9   72.40    3.19
  -1  -2   9   70.08    3.22
   1  -2  -9   74.58    3.11
  -1  -2   9   71.44    3.42
  -1   2   9   75.09    3.24
  -1   2   9   75.18    3.27
   1   2  -9   73.43    3.18
  -1   2   9   70.53    3.41
   1   2  -9   67.18    3.22
   1   2  -9   66.37    3.13
   0  -2   9  167.56    6.51
   0  -2  -9  140.61    6.52
   0  -2  -9  152.56    6.49
   0   2   9  153.28    6.82
   0   2   9  149.65    6.52
   0   2  -9  150.11    6.56
   0   2   9  147.66    6.77
   0   2  -9  147.02    6.47
  -1  -2  -9    6.81    0.53
  -1  -2  -9    6.54    0.51
   1  -2   9    7.23    0.51
  -1   2  -9    7.09    0.50
   1   2   9    6.00    0.45
  -1   2  -9    7.22    0.57
   1   2   9    7.15    0.52
   2  -2   9    9.50    0.71
  -2  -2  -9    9.26    0.72
  -2  -2  -9    9.93    0.76
   2   2   9    9.99    0.77
  -2   2  -9   10.41    0.81
  -2   2  -9   10.48    0.73
  -3  -2  -9    0.05    0.15
  -3  -2  -9    0.19    0.19
  -3   2  -9   -0.09    0.12
  -3   2  -9    0.14    0.16
   3   2   9    0.27    0.21
  -4  -2  -9    0.91    0.34
  -4  -2  -9    0.73    0.31
  -4   2  -9    0.49    0.31
  -4   2  -9    0.92    0.35
   4   2   9    0.62    0.29
  -5  -2  -9    0.92    0.40
  -5  -2  -9    1.59    0.47
   5   2   9    1.44    0.46
  -5   2  -9    1.45    0.53
  -5   2  -9    1.89    0.49
  -6  -2  -9    2.94    0.67
   6  -2   9    3.27    0.75
   6   2   9    3.17    0.76
  -6   2  -9    2.98    0.69
   7  -2   9    1.33    0.59
  -7  -2  -9    0.58    0.39
   7   2   9    0.69    0.44
  -7   2  -9    0.79    0.43
   8  -3  -9    1.00    0.49
   8   3  -9    0.84    0.46
  -7  -3   9    2.07    0.50
  -7  -3   9    1.47    0.46
   7   3  -9    1.55    0.47
   7   3  -9    1.69    0.52
  -6  -3   9   -0.07    0.21
   6  -3  -9    0.20    0.23
   6   3  -9    0.43    0.27
   6   3  -9    0.49    0.32
  -5  -3   9    0.06    0.18
   5  -3  -9    0.05    0.14
   5  -3  -9    0.05    0.14
   5   3  -9   -0.13    0.11
   5   3  -9   -0.06    0.15
   5   3  -9    0.09    0.22
  -4  -3   9   15.99    1.20
   4  -3  -9   20.08    1.02
   4  -3  -9   16.27    1.09
  -4   3   9   18.56    1.26
   4   3  -9   16.66    1.05
   4   3  -9   17.55    1.08
   4   3  -9   18.47    1.21
   4   3  -9   17.51    0.95
   3  -3  -9    0.85    0.21
   3  -3  -9    1.03    0.16
  -3  -3   9    1.13    0.32
   3   3  -9    0.85    0.20
   3   3  -9    0.96    0.18
  -3   3   9    0.85    0.28
   3   3  -9    1.13    0.15
   3   3  -9    1.14    0.26
   2  -3  -9    4.35    0.43
  -2  -3   9    3.51    0.48
  -2  -3   9    3.81    0.28
   2  -3  -9    3.79    0.25
  -2   3   9    4.03    0.47
   2   3  -9    2.90    0.38
   2   3  -9    5.28    0.27
  -2   3   9    3.92    0.52
  -2   3   9    4.23    0.41
   2   3  -9    3.97    0.26
   1  -3  -9    2.71    0.25
   1  -3  -9    1.92    0.26
  -1  -3   9    2.82    0.20
  -1   3   9    2.78    0.23
   1   3  -9    2.82    0.27
  -1   3   9    2.80    0.35
  -1   3   9    2.18    0.36
   1   3  -9    2.88    0.32
   1   3  -9    2.79    0.21
   0  -3  -9   86.25    3.98
   0  -3   9   89.81    3.95
   0  -3  -9   89.50    3.97
   0   3  -9   93.91    4.05
   0   3   9   93.40    4.00
   0   3  -9   89.57    3.96
   0   3   9   89.85    4.14
  -1  -3  -9    0.54    0.18
  -1  -3  -9    0.60    0.18
   1  -3   9    0.67    0.19
  -1   3  -9    0.82    0.23
   1   3   9    0.78    0.17
  -1   3  -9    0.95    0.20
   1   3   9    1.04    0.22
  -2  -3  -9    0.81    0.25
  -2  -3  -9    1.06    0.27
   2  -3   9    0.88    0.26
  -2  -3  -9    0.78    0.13
  -2   3  -9    1.14    0.33
   2   3   9    1.17    0.30
  -2   3  -9    0.54    0.17
  -3  -3  -9    0.61    0.27
  -3  -3  -9    0.43    0.21
  -3   3  -9    0.05    0.20
  -3   3  -9    0.34    0.18
   3   3   9    0.35    0.19
  -4  -3  -9    2.46    0.52
  -4  -3  -9    2.08    0.50
   4   3   9    2.51    0.54
  -4   3  -9    2.35    0.58
  -4   3  -9    2.29    0.48
  -5  -3  -9    1.75    0.52
  -5  -3  -9    2.97    0.66
   5   3   9    2.16    0.58
  -5   3  -9    1.96    0.50
  -5   3  -9    1.98    0.66
  -6  -3  -9    0.19    0.28
  -6   3  -9    0.23    0.27
   6   3   9   -0.07    0.23
  -7  -3  -9   -0.24    0.25
   7  -3   9   -0.01    0.36
  -7   3  -9    0.38    0.41
   7   3   9   -0.34    0.30
   8   4  -9    5.28    1.00
  -7  -4   9    1.95    0.50
   7   4  -9    1.63    0.48
   7   4  -9    2.33    0.60
  -6  -4   9    2.91    0.59
   6   4  -9    4.52    0.67
   6   4  -9    3.96    0.78
   5  -4  -9   12.26    0.95
  -5  -4   9   10.50    1.11
   5   4  -9   12.48    1.23
   5   4  -9   12.88    0.94
   4  -4  -9    3.28    0.35
   4  -4  -9    3.63    0.50
  -4  -4   9    2.47    0.49
   4   4  -9    2.96    0.37
   4   4  -9    2.47    0.49
   4   4  -9    3.04    0.30
   4   4  -9    2.90    0.40
  -3  -4   9    0.16    0.16
   3  -4  -9    0.73    0.11
   3  -4  -9    0.15    0.14
   3   4  -9    0.33    0.12
   3   4  -9    0.49    0.08
   3   4  -9    0.43    0.20
   3   4  -9    0.68    0.15
  -3   4   9    0.35    0.16
   2  -4  -9   14.00    0.65
   2  -4  -9   12.69    0.82
   2  -4  -9   13.52    0.68
  -2  -4   9   13.91    0.68
   2   4  -9   14.21    0.66
  -2   4   9   12.51    0.69
   2   4  -9   15.04    0.73
   2   4  -9   14.07    0.87
  -2   4   9   13.60    0.83
  -1  -4   9   26.52    1.22
   1  -4  -9   25.65    1.26
   1  -4  -9   28.02    1.37
   1   4  -9   28.10    1.30
   1   4  -9   28.25    1.38
   1   4  -9   27.44    1.33
  -1   4   9   26.38    1.41
  -1   4   9   27.10    1.36
   0  -4   9    2.23    0.26
   0  -4  -9    2.29    0.29
   0  -4  -9    2.24    0.29
   0   4  -9    2.29    0.30
   0   4  -9    2.56    0.30
   0   4   9    2.52    0.28
   0   4   9    2.25    0.30
   0   4  -9    2.60    0.33
   1  -4   9    3.40    0.42
  -1  -4  -9    4.52    0.46
  -1  -4  -9    4.69    0.52
  -1   4  -9    4.23    0.53
   1   4   9    3.97    0.40
   1   4   9    4.80    0.48
  -1   4  -9    4.48    0.44
  -2  -4  -9    4.01    0.51
  -2  -4  -9    3.50    0.53
  -2   4  -9    4.59    0.51
   2   4   9    5.42    0.62
  -2   4  -9    4.14    0.63
  -3  -4  -9   15.69    1.16
  -3  -4  -9   16.64    1.12
  -3   4  -9   18.72    1.32
   3   4   9   14.39    1.14
  -3   4  -9   16.78    1.10
  -4  -4  -9   14.68    1.37
  -4  -4  -9   15.19    1.16
  -4   4  -9   12.32    1.39
   4   4   9   15.82    1.22
  -4   4  -9   14.26    1.10
  -5  -4  -9    0.20    0.22
  -5  -4  -9    0.23    0.26
  -5   4  -9   -0.23    0.16
   5   4   9    0.07    0.26
  -6  -4  -9    3.52    0.76
   6   4   9    5.09    0.95
  -6   4  -9    4.37    0.82
  -7  -4  -9    1.45    0.57
  -7   4  -9    0.58    0.41
   7   4   9    1.71    0.59
   8   5  -9    1.57    0.59
  -7  -5   9    0.06    0.25
   7   5  -9    0.45    0.39
  -6  -5   9    0.15    0.24
   6   5  -9    0.42    0.28
   6   5  -9    0.30    0.28
   5  -5  -9    2.81    0.51
  -5  -5   9    2.60    0.52
   5   5  -9    3.11    0.48
   5   5  -9    1.22    0.40
  -4  -5   9    8.70    0.94
   4  -5  -9    8.31    0.86
   4   5  -9    9.56    0.68
   4   5  -9   10.61    1.01
   3  -5  -9    7.18    0.69
   3  -5  -9    6.50    0.31
  -3  -5   9    6.07    0.74
   3   5  -9    5.24    0.43
   3   5  -9    7.05    0.73
  -3   5   9    6.00    0.64
   2  -5  -9   10.83    0.70
   2   5  -9    9.73    0.71
   2   5  -9   10.27    0.58
  -2   5   9    9.25    0.67
  -1  -5   9    3.57    0.22
   1  -5  -9    3.75    0.40
   1  -5  -9    3.38    0.27
   1   5  -9    3.18    0.38
   1   5  -9    4.20    0.31
   1   5  -9    4.00    0.30
  -1   5   9    4.13    0.33
   0  -5   9   25.01    1.28
   0  -5  -9   25.12    1.32
   0  -5  -9   26.19    1.33
   0   5   9   27.71    1.35
   0   5  -9   26.90    1.39
   0   5  -9   26.44    1.40
   0   5  -9   24.92    1.31
   0   5   9   26.48    1.37
  -1  -5  -9   12.31    0.77
  -1  -5  -9   12.63    0.83
   1  -5   9   12.36    0.79
  -1   5  -9   11.36    0.86
  -1   5  -9   10.60    0.80
   1   5   9   13.57    0.80
  -1   5  -9   12.13    0.75
  -2  -5  -9   37.79    1.93
  -2  -5  -9   34.98    1.99
   2   5   9   36.35    2.02
  -2   5  -9   38.42    2.14
  -2   5  -9   38.32    1.91
  -3  -5  -9    0.39    0.23
  -3  -5  -9    0.39    0.22
  -3   5  -9    0.88    0.28
  -3   5  -9    0.79    0.33
   3   5   9    0.21    0.21
  -4  -5  -9    0.11    0.20
  -4  -5  -9    0.33    0.24
   4   5   9   -0.16    0.18
  -4   5  -9   -0.03    0.15
  -4   5  -9    0.64    0.37
  -5  -5  -9    8.60    1.12
  -5  -5  -9    9.61    1.15
  -5   5  -9    7.79    0.99
   5   5   9   10.00    1.21
  -6  -5  -9   -0.49    0.16
  -6   5  -9    0.29    0.31
   6   5   9    0.15    0.28
  -7  -5  -9    2.31    0.65
  -7   5  -9    0.72    0.40
   7   5   9    1.35    0.61
  -7  -6   9    0.76    0.37
   7   6  -9    0.43    0.32
  -6  -6   9    2.10    0.54
   6   6  -9    2.25    0.60
   6   6  -9    2.61    0.50
   5  -6  -9    0.17    0.21
  -5  -6   9   -0.01    0.19
   5   6  -9    0.05    0.19
   5   6  -9    0.03    0.15
   4  -6  -9    6.55    0.74
  -4  -6   9    8.10    0.90
   4   6  -9    6.75    0.57
   4   6  -9    6.86    0.85
   3  -6  -9   33.73    1.79
   3   6  -9   33.09    1.84
   3   6  -9   33.53    1.67
  -3   6   9   30.32    1.82
   2  -6  -9   12.44    0.83
  -2   6   9   13.00    0.85
   2   6  -9   13.08    0.74
   2   6  -9   13.45    0.88
   1  -6  -9   20.21    0.96
  -1  -6   9   20.61    0.92
   1  -6  -9   20.16    1.11
   1   6  -9   20.27    1.09
  -1   6   9   20.40    1.12
  -1   6   9   20.11    0.90
   1   6  -9   20.45    1.01
   1   6  -9   18.83    1.10
   0  -6   9   83.37    3.56
   0  -6  -9   80.35    3.60
   0  -6  -9   78.94    3.56
   0   6  -9   78.23    3.66
   0   6  -9   76.30    3.79
   0   6   9   80.93    3.74
   0   6  -9   77.70    3.56
  -1  -6  -9   31.07    1.59
   1  -6   9   32.65    1.64
  -1  -6  -9   28.10    1.62
   1   6   9   31.30    1.64
  -1   6  -9   33.34    1.77
  -1   6  -9   30.54    1.56
  -1   6  -9   29.09    1.70
  -2  -6  -9   -0.05    0.11
  -2  -6  -9   -0.02    0.14
   2   6   9   -0.02    0.13
  -2   6  -9   -0.14    0.12
  -2   6  -9   -0.05    0.08
  -3  -6  -9    1.92    0.40
  -3  -6  -9    3.08    0.53
  -3   6  -9    2.10    0.51
   3   6   9    2.77    0.50
  -3   6  -9    2.29    0.41
  -4  -6  -9   -0.03    0.16
  -4  -6  -9    0.24    0.23
   4   6   9    0.16    0.25
  -4   6  -9    0.02    0.13
  -4   6  -9    0.21    0.29
  -5  -6  -9    4.61    0.84
  -5  -6  -9    5.28    0.83
  -5   6  -9    5.23    0.79
   5   6   9    5.05    0.84
  -6  -6  -9    0.70    0.39
  -6   6  -9    0.64    0.38
   6   6   9   -0.19    0.24
  -7  -6  -9    0.69    0.42
   7   6   9    0.55    0.46
  -7   6  -9    1.46    0.55
  -7  -7   9    1.22    0.47
   7   7  -9    1.55    0.59
  -6  -7   9    6.37    0.88
   6   7  -9    6.86    0.82
   6   7  -9    4.44    0.84
  -5  -7   9   10.18    1.14
   5   7  -9    9.48    1.14
   5   7  -9   12.61    0.89
   4  -7  -9   14.92    1.04
  -4  -7   9   11.70    1.20
  -4   7   9   11.45    1.00
   4   7  -9   12.46    1.21
   4   7  -9   15.40    0.92
   3  -7  -9    0.14    0.14
   3   7  -9    0.10    0.18
   3   7  -9   -0.15    0.08
  -3   7   9    0.14    0.17
   2  -7  -9    2.42    0.38
   2   7  -9    2.81    0.42
   2   7  -9    3.81    0.38
  -2   7   9    3.13    0.45
  -1  -7   9    2.58    0.18
   1  -7  -9    2.64    0.35
   1  -7  -9    2.23    0.18
  -1  -7   9    2.79    0.21
   1   7  -9    2.41    0.35
  -1   7   9    2.50    0.15
  -1   7   9    2.71    0.36
   1   7  -9    2.83    0.35
  -1   7   9    2.53    0.20
   0  -7  -9   14.51    0.84
   0  -7   9   11.89    0.77
   0  -7   9   13.63    0.82
   0  -7  -9   12.67    0.78
   0   7  -9   14.30    0.89
   0   7   9   14.44    0.84
   0   7  -9   12.34    0.86
   0   7  -9   13.86    0.81
   1  -7   9   11.40    0.79
  -1  -7  -9   11.40    0.75
  -1  -7  -9   11.83    0.81
   1   7   9   10.51    0.74
  -1   7  -9   10.42    0.71
  -1   7  -9   10.99    0.87
  -1   7  -9   10.77    0.83
  -2  -7  -9    5.28    0.66
  -2  -7  -9    4.29    0.54
  -2   7  -9    4.24    0.53
   2   7   9    4.85    0.59
  -2   7  -9    4.48    0.72
  -3  -7  -9    9.06    0.90
  -3  -7  -9    8.34    0.96
   3   7   9    9.73    0.98
  -3   7  -9    7.88    1.05
  -3   7  -9   10.00    0.91
  -4  -7  -9   13.97    1.11
  -4  -7  -9   13.71    1.38
  -4   7  -9   14.63    1.58
  -4   7  -9   13.48    1.08
   4   7   9   13.65    1.15
  -5  -7  -9    0.91    0.42
  -5   7  -9    0.97    0.38
   5   7   9    1.04    0.42
  -6  -7  -9    4.67    0.90
  -6   7  -9    4.33    0.81
   6   7   9    3.01    0.72
   7   8  -9   -0.25    0.25
  -6  -8   9    0.74    0.35
   6   8  -9    0.92    0.44
   6   8  -9    1.33    0.36
  -5  -8   9    6.33    0.89
   5   8  -9    6.03    0.69
   5   8  -9    4.16    0.75
   4  -8  -9    0.66    0.27
   4   8  -9    0.10    0.19
   4   8  -9    0.07    0.13
  -4   8   9   -0.02    0.16
   3  -8  -9    0.17    0.17
  -3   8   9    0.50    0.25
   3   8  -9    0.41    0.18
   3   8  -9    0.59    0.27
   2  -8  -9   -0.06    0.11
  -2   8   9    0.11    0.14
   2   8  -9    0.08    0.10
   2   8  -9   -0.08    0.08
  -1  -8   9    0.05    0.06
  -1  -8   9    0.13    0.06
   1  -8  -9    0.09    0.12
   1   8  -9    0.10    0.11
  -1   8   9    0.17    0.13
   1   8  -9    0.06    0.10
   0  -8  -9    8.20    0.57
   0  -8  -9    7.61    0.59
   0  -8   9    8.88    0.61
   0  -8   9    8.23    0.58
   0   8  -9    8.02    0.59
   0   8  -9    8.54    0.68
   0   8   9    9.76    0.64
   1  -8   9    1.59    0.34
   1  -8   9    1.41    0.33
  -1  -8  -9    2.50    0.37
  -1  -8  -9    2.14    0.37
  -1   8  -9    1.85    0.31
   1   8   9    2.35    0.36
  -1   8  -9    1.64    0.38
  -1   8  -9    2.58    0.48
   2  -8   9    1.04    0.32
  -2  -8  -9    1.20    0.31
  -2  -8  -9    1.29    0.35
  -2   8  -9    1.14    0.27
  -2   8  -9    0.57    0.25
  -2   8  -9    1.39    0.42
   2   8   9    1.10    0.30
  -3  -8  -9    0.37    0.26
  -3  -8  -9    0.33    0.21
   3  -8   9   -0.24    0.16
  -3   8  -9    0.47    0.23
   3   8   9    0.63    0.26
  -3   8  -9    0.30    0.31
   4  -8   9    1.06    0.43
  -4  -8  -9    2.10    0.47
  -4  -8  -9    2.32    0.56
  -4   8  -9    1.82    0.60
  -4   8  -9    1.52    0.40
   4   8   9    1.56    0.45
  -5  -8  -9    3.54    0.74
   5   8   9    5.78    0.87
  -5   8  -9    3.42    0.67
  -6  -8  -9    0.69    0.44
  -6   8  -9    0.25    0.31
   6   8   9   -0.07    0.30
   7   9  -9    2.29    0.69
  -6  -9   9    0.08    0.29
   6   9  -9   -0.03    0.28
   6   9  -9   -0.08    0.20
  -5  -9   9    0.13    0.25
   5   9  -9   -0.03    0.23
   5   9  -9   -0.02    0.15
   4   9  -9    0.61    0.22
   4   9  -9    0.72    0.33
  -4   9   9    0.65    0.30
   3  -9  -9    0.92    0.30
   3   9  -9    0.91    0.30
  -3   9   9    1.68    0.41
   3   9  -9    0.96    0.23
   2  -9  -9   16.84    1.09
   2   9  -9   17.17    1.04
   2   9  -9   17.91    1.14
  -2   9   9   17.12    1.16
   1  -9  -9   27.94    1.54
  -1   9   9   28.02    1.61
   1   9  -9   29.28    1.55
   1   9  -9   29.15    1.59
   0  -9  -9    3.29    0.37
   0  -9   9    3.64    0.42
   0  -9  -9    3.75    0.45
   0   9  -9    3.01    0.47
   0   9   9    3.83    0.44
   0   9   9    3.91    0.46
   0   9  -9    3.52    0.42
  -1  -9  -9    0.09    0.14
   1  -9   9    0.16    0.17
   1  -9   9    0.10    0.17
  -1  -9  -9    0.07    0.14
  -1   9  -9   -0.03    0.12
  -1   9  -9    0.10    0.11
   1   9   9   -0.04    0.11
  -2  -9  -9    7.40    0.79
   2  -9   9   12.66    1.15
  -2  -9  -9   10.22    0.98
  -2   9  -9   10.13    0.74
  -2   9  -9    9.95    1.08
   2   9   9   10.51    0.81
  -3  -9  -9    0.33    0.24
   3  -9   9    1.78    0.46
  -3  -9  -9    0.64    0.32
   3   9   9    1.20    0.37
  -3   9  -9    0.68    0.26
  -4  -9  -9    0.58    0.29
  -4  -9  -9    0.15    0.24
  -4   9  -9   -0.06    0.20
   4   9   9    0.02    0.23
  -5  -9  -9    0.90    0.43
   5   9   9    0.16    0.29
  -5   9  -9    0.35    0.29
  -6  -9  -9    0.16    0.33
   6   9   9    0.44    0.41
  -6 -10   9   -0.17    0.25
   6  10  -9   -0.24    0.21
  -5 -10   9    2.95    0.62
   5  10  -9    3.77    0.74
   5  10  -9    2.83    0.47
   4  10  -9    2.66    0.57
   4  10  -9    3.80    0.51
  -4  10   9    2.53    0.56
  -3  10   9    1.28    0.39
   3  10  -9    1.85    0.33
   3  10  -9    1.26    0.37
   2 -10  -9    3.59    0.53
   2  10  -9    4.39    0.51
   2  10  -9    4.21    0.56
  -2  10   9    4.99    0.67
   1 -10  -9    2.36    0.39
   1  10  -9    2.76    0.41
  -1  10   9    2.11    0.41
   1  10  -9    2.17    0.38
   0 -10  -9    9.84    0.69
   0  10  -9    9.00    0.75
   0  10   9    8.80    0.70
   0  10  -9    7.42    0.61
  -1 -10  -9    6.23    0.64
   1 -10   9    6.18    0.68
  -1 -10  -9    6.31    0.65
   1  10   9    5.66    0.70
  -1  10  -9    6.05    0.61
   1  10   9    6.09    0.65
  -1  10  -9    5.41    0.74
   2 -10   9    6.29    0.79
  -2 -10  -9    7.67    0.82
  -2  10  -9    5.55    0.80
   2  10   9    6.83    0.74
   2  10   9    5.84    0.81
  -2  10  -9    6.87    0.70
  -3 -10  -9    9.54    1.07
   3 -10   9    9.90    1.13
  -3 -10  -9    9.90    0.98
   3  10   9   10.18    1.05
  -3  10  -9    9.90    0.96
  -4 -10  -9    3.90    0.67
  -4 -10  -9    4.94    0.80
   4  10   9    3.54    0.67
  -4  10  -9    4.37    0.68
  -5 -10  -9    0.77    0.46
  -5  10  -9    0.44    0.33
   5  10   9    0.83    0.40
  -6 -10  -9    1.33    0.52
   6  10   9    3.08    0.72
  -6 -11   9    0.29    0.37
   6  11  -9    0.11    0.32
  -5 -11   9    0.04    0.31
   5  11  -9    0.24    0.29
   5  11  -9   -0.07    0.18
   4  11  -9    0.61    0.33
   4  11  -9    0.99    0.27
  -4  11   9    0.60    0.35
   3  11  -9   23.39    1.50
  -3  11   9   21.03    1.53
   3  11  -9   21.68    1.33
   2 -11  -9   14.64    1.02
  -2  11   9   14.05    1.09
   2  11  -9   14.00    0.97
   2  11  -9   14.11    1.01
   1 -11  -9    0.05    0.14
  -1  11   9    0.07    0.13
   1  11  -9    0.08    0.14
   1  11  -9    0.08    0.13
   0 -11  -9    2.40    0.39
   0  11  -9    3.01    0.41
   0  11  -9    2.16    0.44
   0  11   9    2.18    0.41
  -1 -11  -9    2.31    0.41
  -1  11  -9    2.78    0.53
   1  11   9    2.67    0.43
  -1  11  -9    1.99    0.35
  -2 -11  -9   26.49    1.51
   2 -11   9   23.24    1.51
  -2  11  -9   22.22    1.35
   2  11   9   22.58    1.57
   2  11   9   22.99    1.44
  -2  11  -9   20.02    1.57
  -3 -11  -9    0.00    0.20
   3 -11   9   -0.18    0.19
  -3 -11  -9    0.08    0.21
  -3  11  -9    0.16    0.20
   3  11   9    0.00    0.18
   3  11   9    0.06    0.31
  -4 -11  -9    8.77    1.13
   4  11   9    9.34    1.27
  -4  11  -9    7.91    0.96
   4  11   9   10.56    1.14
  -5 -11  -9    0.09    0.27
   5  11   9    0.48    0.40
   5  11   9    0.58    0.47
   5  12  -9    1.40    0.48
   5  12  -9    1.86    0.43
   4  12  -9   14.29    1.39
   4  12  -9   13.86    0.98
  -4  12   9    9.94    1.27
  -3  12   9    1.69    0.48
   3  12  -9    1.68    0.36
   3  12  -9    1.28    0.38
   2  12  -9    0.13    0.18
  -2  12   9   -0.26    0.14
   2  12  -9    0.04    0.15
   1 -12  -9   -0.13    0.12
   1  12  -9   -0.16    0.12
   1  12  -9    0.10    0.14
  -1  12   9   -0.21    0.13
   0 -12  -9   11.13    0.79
   0  12  -9    8.18    0.93
   0  12  -9    8.96    0.71
   0  12   9   10.53    0.84
  -1 -12  -9   10.36    0.82
  -1  12  -9   10.80    1.15
  -1  12  -9   10.34    0.78
   1  12   9   11.26    0.87
  -2 -12  -9    1.15    0.33
   2  12   9    1.77    0.41
  -2  12  -9    1.50    0.36
  -2  12  -9    1.59    0.48
  -3 -12  -9    3.14    0.62
  -3  12  -9    1.62    0.41
   3  12   9    1.83    0.55
   3  12   9    1.85    0.45
  -4 -12  -9    1.14    0.44
   4  12   9    2.55    0.70
   4  12   9    2.79    0.58
  -5 -12  -9    2.43    0.68
   5  12   9    2.04    0.59
   5  12   9    4.21    0.94
   5  13  -9   -0.27    0.20
  -5  13   9    0.05    0.29
  -4  13   9    4.30    0.85
   4  13  -9    6.24    0.74
   4  13  -9    8.02    1.00
   3  13  -9   -0.02    0.15
   3  13  -9   -0.11    0.19
  -3  13   9    0.12    0.27
   2  13  -9    0.26    0.21
  -2  13   9    0.41    0.31
   2  13  -9    0.16    0.19
   1  13  -9   11.33    0.94
   1  13  -9   10.67    0.81
  -1  13   9   10.10    1.08
   0  13  -9    4.06    0.53
   0  13  -9    5.15    0.74
   0  13   9    5.01    0.68
  -1  13  -9    0.05    0.15
  -1  13  -9   -0.04    0.20
   1  13   9   -0.13    0.15
   2  13   9    1.97    0.43
  -2  13  -9    2.24    0.58
  -2  13  -9    2.41    0.44
  -3  13  -9   -0.03    0.22
   3  13   9   -0.06    0.16
  -4 -13  -9   -0.04    0.31
   4  13   9    0.46    0.30
   4  13   9    0.05    0.34
  -4  14   9    2.02    0.60
   4  14  -9    1.17    0.35
   4  14  -9    2.07    0.54
  -3  14   9    0.64    0.38
   3  14  -9    0.20    0.26
   3  14  -9   -0.01    0.19
   2  14  -9   -0.21    0.18
  -2  14   9   -0.07    0.22
   2  14  -9    0.08    0.18
   1  14  -9    0.58    0.29
  -1  14   9    0.56    0.30
   1  14  -9    1.32    0.32
   0  14  -9    4.43    0.75
   0  14   9    5.52    0.75
   0  14  -9    5.81    0.64
  -1  14  -9    2.06    0.54
  -1  14  -9    1.69    0.35
   1  14   9    1.56    0.40
   2  14   9    0.94    0.35
  -2  14  -9    0.53    0.42
   3  14   9    0.09    0.20
  -3  14  -9    0.28    0.33
  -3  15   9    1.16    0.51
   3  15  -9    1.22    0.39
   3  15  -9    2.13    0.51
   2  15  -9    3.33    0.61
  -2  15   9    2.70    0.62
   2  15  -9    3.23    0.55
   1  15  -9    0.90    0.28
   1  15  -9    0.30    0.26
  -1  15   9    0.13    0.23
   0  15  -9   -0.08    0.14
   0  15  -9    0.30    0.28
   0  15   9    0.63    0.32
   1  15   9    2.76    0.55
  -1  15  -9    1.25    0.44
   2  15   9   -0.15    0.18
  -2  15  -9    0.14    0.32
   1  16  -9    0.21    0.21
   1  16  -9   -0.16    0.20
  -1  16   9   -0.17    0.23
   0  16   9    0.60    0.35
   0  16  -9    0.06    0.31
  -7   0  10    1.69    0.48
   7   0 -10    2.25    0.62
   7   0 -10    1.73    0.50
  -6   0  10    0.53    0.30
   6   0 -10    0.70    0.33
   6   0 -10    1.08    0.37
   6   0 -10    0.95    0.32
   5   0 -10    0.73    0.24
  -5   0  10    1.48    0.41
   5   0 -10    0.38    0.20
   5   0 -10    1.61    0.38
   4   0 -10   41.51    2.27
  -4   0  10   42.47    2.30
   4   0 -10   39.74    2.08
   4   0 -10   44.09    2.06
  -4   0  10   41.01    2.16
   4   0 -10   37.82    2.14
   3   0 -10   57.74    2.47
   3   0 -10   52.88    2.42
  -3   0  10   54.20    2.53
  -3   0  10   53.07    2.73
   3   0 -10   44.20    2.49
   2   0 -10    3.86    0.29
  -2   0  10    3.31    0.46
   2   0 -10    3.63    0.19
   2   0 -10    3.55    0.34
  -2   0  10    3.01    0.35
   2   0 -10    2.71    0.21
   1   0 -10   54.01    2.52
  -1   0  10   55.92    2.54
  -1   0  10   59.16    2.79
   1   0 -10   56.82    2.51
   0   0  10  115.07    5.78
   0   0 -10  145.73    5.61
   0   0  10  131.04    5.81
   0   0  10  126.79    5.54
   0   0 -10  123.80    5.52
   1   0  10   59.07    2.70
   1   0  10   52.77    2.80
  -1   0 -10   59.36    2.75
   1   0  10   58.38    2.66
  -1   0 -10   58.25    2.70
  -2   0 -10   58.46    2.94
   2   0  10   57.79    3.10
  -2   0 -10   64.25    3.04
   2   0  10   63.08    2.77
   3   0  10    2.54    0.49
  -3   0 -10    3.06    0.50
  -3   0 -10    2.69    0.51
   4   0  10    0.26    0.25
  -4   0 -10    0.15    0.18
  -4   0 -10    0.38    0.26
  -5   0 -10    0.70    0.35
  -5   0 -10    0.44    0.35
   5   0  10    0.82    0.37
  -6   0 -10    3.19    0.71
   6   0  10    2.56    0.73
  -7   0 -10    7.50    1.15
   7   0  10    7.73    1.25
   8   1 -10    3.04    0.72
   7  -1 -10    6.76    0.92
   7  -1 -10    3.52    0.71
  -7  -1  10    5.14    0.79
  -7   1  10    4.72    0.77
   7   1 -10    4.55    0.78
  -6  -1  10    0.72    0.34
   6  -1 -10    1.53    0.43
   6  -1 -10    0.89    0.33
   6  -1 -10    0.96    0.33
   6   1 -10    1.34    0.40
   6   1 -10    0.42    0.26
   6   1 -10    0.90    0.29
  -6   1  10    1.22    0.39
   5  -1 -10    4.56    0.58
  -5  -1  10    3.99    0.66
   5  -1 -10    2.95    0.47
   5   1 -10    4.92    0.64
  -5   1  10    4.51    0.68
   5   1 -10    5.22    0.57
  -4  -1  10    1.99    0.43
   4  -1 -10    2.14    0.36
   4  -1 -10    2.65    0.37
  -4  -1  10    1.99    0.37
   4   1 -10    2.34    0.40
   4   1 -10    1.75    0.30
   4   1 -10    2.13    0.36
  -4   1  10    2.15    0.46
   4   1 -10    1.85    0.39
  -3  -1  10    0.21    0.13
  -3  -1  10    0.14    0.16
   3  -1 -10    0.14    0.10
   3  -1 -10    0.26    0.13
  -3   1  10    0.42    0.18
   3   1 -10    0.13    0.11
  -3   1  10    0.66    0.24
   3   1 -10    0.25    0.11
   3   1 -10    0.27    0.11
  -2  -1  10   42.32    1.94
  -2  -1  10   41.46    2.19
   2  -1 -10   40.95    1.93
   2  -1 -10   39.88    1.87
   2   1 -10   42.84    1.95
  -2   1  10   43.19    2.19
   2   1 -10   40.15    1.86
   2   1 -10   39.53    1.87
  -2   1  10   42.22    2.00
  -1  -1  10   18.06    1.10
   1  -1 -10   18.65    0.94
   1  -1 -10   18.83    0.91
  -1  -1  10   18.14    0.91
  -1   1  10   18.16    1.09
  -1   1  10   19.14    0.86
  -1   1  10   18.27    0.96
   1   1 -10   15.49    0.90
   1   1 -10   18.29    0.93
   0  -1 -10    0.08    0.10
   0  -1  10    0.01    0.07
   0  -1  10    0.04    0.09
   0  -1  10    0.04    0.07
   0  -1 -10    0.13    0.09
   0   1  10    0.10    0.06
   0   1  10    0.05    0.08
   0   1 -10    0.04    0.07
   0   1 -10    0.05    0.09
   0   1  10    0.17    0.12
  -1  -1 -10   17.70    1.08
   1  -1  10   19.86    1.05
   1  -1  10   20.24    1.06
  -1  -1 -10   20.60    1.11
   1   1  10   19.47    1.11
  -1   1 -10   19.20    1.12
   1   1  10   18.03    1.02
   1   1  10   19.48    1.02
  -1   1 -10   18.79    1.07
  -2  -1 -10    0.46    0.19
   2  -1  10    0.26    0.11
  -2  -1 -10    0.29    0.17
  -2   1 -10    0.18    0.14
   2   1  10    0.50    0.21
  -2   1 -10    0.44    0.21
   3  -1  10   11.05    0.56
  -3  -1 -10   11.09    1.05
  -3  -1 -10   10.49    1.01
   3   1  10   10.53    1.08
  -3   1 -10   10.62    1.06
  -3   1 -10   10.34    0.98
   4  -1  10    5.22    0.81
  -4  -1 -10    4.08    0.67
  -4  -1 -10    3.77    0.69
  -4   1 -10    5.27    0.81
   4   1  10    5.38    0.80
  -4   1 -10    4.75    0.70
  -5  -1 -10    1.62    0.48
  -5  -1 -10    1.87    0.53
   5  -1  10    1.93    0.54
  -5   1 -10    1.08    0.42
   5   1  10    1.33    0.47
   6  -1  10    0.82    0.45
  -6  -1 -10    0.45    0.34
   6   1  10    1.31    0.53
  -6   1 -10    0.19    0.31
   7  -1  10    0.93    0.54
  -7  -1 -10    0.51    0.44
   7   1  10   -0.23    0.29
  -7   1 -10    0.60    0.44
   8   2 -10    0.32    0.37
  -7  -2  10    0.84    0.39
   7  -2 -10    1.33    0.45
   7   2 -10    1.50    0.48
  -6  -2  10    1.92    0.49
   6  -2 -10    2.85    0.49
   6  -2 -10    2.92    0.54
   6   2 -10    3.23    0.57
   6   2 -10    3.78    0.64
  -6   2  10    2.31    0.54
   5  -2 -10    1.22    0.32
   5  -2 -10    1.56    0.33
  -5  -2  10    0.98    0.38
   5   2 -10    0.88    0.29
   5   2 -10    1.23    0.27
  -5   2  10    1.98    0.45
   5   2 -10    1.87    0.41
   4  -2 -10    1.70    0.29
  -4  -2  10    1.66    0.43
   4  -2 -10    2.32    0.39
   4   2 -10    1.41    0.34
  -4   2  10    1.14    0.35
   4   2 -10    1.85    0.32
   4   2 -10    1.53    0.36
   4   2 -10    2.15    0.30
  -3  -2  10   10.99    0.88
   3  -2 -10   11.72    0.75
   3  -2 -10   11.14    0.65
  -3  -2  10   10.91    0.71
  -3   2  10   10.98    0.82
  -3   2  10   12.29    0.90
   3   2 -10   11.31    0.66
   3   2 -10   10.56    0.76
   3   2 -10   12.06    0.64
   2  -2 -10   69.79    2.88
  -2  -2  10   66.26    3.28
  -2  -2  10   67.36    2.96
   2  -2 -10   65.24    3.00
   2   2 -10   69.64    2.97
  -2   2  10   61.00    3.07
  -2   2  10   67.12    3.09
  -2   2  10   63.50    3.25
   2   2 -10   65.36    3.00
   2   2 -10   63.93    2.89
   1  -2 -10   59.65    2.70
  -1  -2  10   58.95    2.93
   1  -2 -10   60.59    2.63
  -1  -2  10   58.39    2.63
  -1  -2  10   56.54    2.67
  -1   2  10   61.16    2.73
  -1   2  10   62.75    2.94
  -1   2  10   60.89    2.74
   1   2 -10   59.54    2.68
   1   2 -10   59.44    2.66
   0  -2  10   28.02    1.32
   0  -2 -10   25.99    1.34
   0  -2 -10   25.00    1.34
   0  -2  10   27.85    1.47
   0   2  10   27.04    1.43
   0   2  10   27.93    1.34
   0   2 -10   27.43    1.34
   0   2  10   27.33    1.34
   0   2 -10   27.62    1.39
  -1  -2 -10    6.23    0.50
   1  -2  10    6.35    0.49
  -1  -2 -10    6.75    0.62
  -1   2 -10    6.55    0.64
   1   2  10    6.17    0.50
  -1   2 -10    7.33    0.52
   1   2  10    6.41    0.45
   1   2  10    5.95    0.45
  -2  -2 -10    3.11    0.45
  -2  -2 -10    3.62    0.49
  -2   2 -10    2.16    0.37
   2   2  10    3.26    0.47
  -2   2 -10    3.66    0.54
  -3  -2 -10    4.17    0.62
  -3  -2 -10    4.23    0.62
  -3   2 -10    5.32    0.65
  -3   2 -10    4.08    0.66
   3   2  10    5.09    0.69
  -4  -2 -10   14.49    1.18
  -4  -2 -10   13.80    1.34
  -4   2 -10   15.11    1.15
  -4   2 -10   13.83    1.41
   4   2  10   15.33    1.22
  -5  -2 -10    0.18    0.28
  -5  -2 -10    0.56    0.36
  -5   2 -10    0.11    0.24
   5   2  10    0.21    0.30
   6  -2  10    0.80    0.44
  -6  -2 -10    0.68    0.42
  -6   2 -10    0.82    0.39
   6   2  10    0.74    0.40
  -7  -2 -10   -0.27    0.23
   7  -2  10    0.29    0.39
  -7   2 -10    0.78    0.42
   7   2  10    0.61    0.45
   8   3 -10    0.06    0.26
  -7  -3  10   -0.04    0.28
   7   3 -10    0.08    0.24
   6  -3 -10   11.05    1.08
  -6  -3  10    9.48    1.11
   6   3 -10   11.96    1.26
   6   3 -10   10.19    1.05
   5  -3 -10   23.12    1.42
  -5  -3  10   20.15    1.48
   5  -3 -10   23.11    1.29
   5   3 -10   23.23    1.52
  -5   3  10   24.28    1.58
   5   3 -10   21.98    1.39
  -4  -3  10    9.35    0.96
   4  -3 -10    8.39    0.57
   4  -3 -10    8.99    0.71
   4   3 -10    8.37    0.67
   4   3 -10    7.82    0.62
  -4   3  10    8.91    0.97
   4   3 -10    9.30    0.56
   4   3 -10    9.08    0.90
   3  -3 -10    0.15    0.11
  -3  -3  10    0.12    0.10
  -3  -3  10    0.15    0.14
   3  -3 -10    0.12    0.07
   3   3 -10    0.07    0.07
   3   3 -10    0.17    0.14
  -3   3  10    0.20    0.19
   3   3 -10    0.24    0.08
   2  -3 -10    0.06    0.10
   2  -3 -10    0.09    0.05
  -2  -3  10    0.12    0.07
  -2  -3  10   -0.06    0.11
  -2   3  10    0.23    0.12
  -2   3  10    0.19    0.15
   2   3 -10    0.18    0.05
  -2   3  10    0.08    0.08
   2   3 -10    0.06    0.06
   2   3 -10    0.19    0.11
  -1  -3  10    1.03    0.26
  -1  -3  10    1.37    0.16
   1  -3 -10    1.30    0.18
   1  -3 -10    1.23    0.21
  -1   3  10    1.71    0.27
   1   3 -10    1.12    0.15
   1   3 -10    0.81    0.16
  -1   3  10    1.55    0.19
   1   3 -10    1.70    0.24
  -1   3  10    0.92    0.26
   0  -3 -10    4.07    0.40
   0  -3 -10    3.68    0.39
   0  -3  10    4.10    0.31
   0   3 -10    3.06    0.34
   0   3 -10    3.30    0.40
   0   3  10    4.34    0.40
   0   3  10    3.65    0.29
  -1  -3 -10    2.58    0.35
   1  -3  10    2.22    0.32
  -1  -3 -10    2.30    0.36
   1   3  10    3.69    0.42
  -1   3 -10    2.27    0.32
  -1   3 -10    3.58    0.48
   1   3  10    2.99    0.34
  -2  -3 -10    1.07    0.16
  -2  -3 -10    0.73    0.24
  -2  -3 -10    1.08    0.29
   2   3  10    0.48    0.20
  -2   3 -10    0.87    0.23
  -2   3 -10    1.13    0.32
  -3  -3 -10    0.59    0.25
  -3  -3 -10    0.32    0.21
  -3   3 -10    0.98    0.29
  -3   3 -10    0.34    0.25
   3   3  10    0.91    0.32
  -4  -3 -10    0.26    0.23
  -4  -3 -10    0.22    0.23
  -4   3 -10    0.08    0.22
  -4   3 -10    0.40    0.24
   4   3  10    0.27    0.25
  -5  -3 -10    1.02    0.43
  -5  -3 -10    1.14    0.45
  -5   3 -10    0.54    0.33
   5   3  10    0.40    0.34
  -6  -3 -10    4.11    0.82
  -6   3 -10    4.60    0.85
   6   3  10    4.65    0.89
  -7  -3 -10    0.40    0.44
   7  -3  10    0.05    0.37
   7   3  10    0.38    0.45
  -7   3 -10    0.18    0.36
   8   4 -10    0.51    0.37
  -7  -4  10   13.84    1.41
   7   4 -10   17.32    1.67
  -6  -4  10    1.32    0.39
   6   4 -10    1.53    0.40
   6   4 -10    1.90    0.54
  -5  -4  10    0.39    0.26
   5  -4 -10    0.41    0.22
   5   4 -10    0.44    0.21
   5   4 -10    0.53    0.28
   4  -4 -10   17.13    0.90
  -4  -4  10   14.90    1.18
   4  -4 -10   14.70    1.08
   4   4 -10   18.86    0.89
   4   4 -10   18.46    1.21
   4   4 -10   17.61    1.03
  -3  -4  10    0.42    0.22
   3  -4 -10    0.23    0.16
   3  -4 -10    0.28    0.07
   3   4 -10    0.33    0.12
  -3   4  10    0.09    0.12
   3   4 -10    0.40    0.12
   3   4 -10    0.27    0.07
   3   4 -10    0.45    0.19
  -2  -4  10   12.85    0.65
  -2  -4  10   12.91    0.93
   2  -4 -10   13.06    0.80
   2  -4 -10   12.50    0.63
   2   4 -10   11.87    0.80
   2   4 -10   13.25    0.64
  -2   4  10   12.34    0.77
   2   4 -10   13.26    0.67
   1  -4 -10    8.41    0.55
   1  -4 -10    7.72    0.48
  -1  -4  10    8.12    0.43
   1   4 -10    8.16    0.51
  -1   4  10    7.80    0.58
  -1   4  10    7.93    0.50
   1   4 -10    7.48    0.53
   1   4 -10    7.97    0.48
   0  -4 -10   34.45    1.64
   0  -4 -10   32.24    1.63
   0   4 -10   31.40    1.67
   0   4 -10   33.23    1.61
   0   4  10   32.26    1.63
   0   4  10   34.51    1.64
   0   4 -10   32.95    1.68
  -1  -4 -10   58.87    2.86
  -1  -4 -10   57.88    2.81
   1  -4  10   60.27    2.82
  -1   4 -10   62.89    2.80
   1   4  10   59.82    2.93
  -1   4 -10   59.99    2.95
  -2  -4 -10    6.57    0.70
  -2  -4 -10    6.33    0.67
  -2   4 -10    6.00    0.63
   2   4  10    6.55    0.69
  -2   4 -10    5.35    0.70
  -3  -4 -10   12.49    0.96
  -3  -4 -10   12.86    1.02
  -3   4 -10   15.32    1.17
   3   4  10   11.36    0.97
  -3   4 -10   11.90    0.92
  -4  -4 -10   17.67    1.36
  -4  -4 -10   18.50    1.41
   4   4  10   22.94    1.53
  -4   4 -10   20.64    1.58
  -4   4 -10   18.14    1.33
  -5  -4 -10    1.73    0.54
  -5  -4 -10    0.59    0.33
  -5   4 -10    1.13    0.42
   5   4  10    0.98    0.42
  -6  -4 -10    1.10    0.47
   6   4  10    1.18    0.50
  -6   4 -10    1.10    0.44
  -7  -4 -10    2.78    0.76
   7   4  10    1.38    0.59
  -7   4 -10    2.11    0.66
  -7  -5  10    0.59    0.34
   7   5 -10    0.29    0.34
  -6  -5  10    0.26    0.30
   6   5 -10    0.44    0.33
  -5  -5  10    0.24    0.22
   5  -5 -10   -0.05    0.14
   5   5 -10    0.10    0.17
   5   5 -10   -0.17    0.15
  -4  -5  10    5.60    0.75
   4  -5 -10    6.00    0.68
   4   5 -10    4.68    0.70
   4   5 -10    6.25    0.50
   3  -5 -10   30.70    1.63
  -3  -5  10   28.51    1.75
   3  -5 -10   29.67    1.30
   3   5 -10   31.01    1.69
  -3   5  10   25.58    1.62
   3   5 -10   31.90    1.50
   2  -5 -10    0.12    0.10
   2  -5 -10    0.01    0.04
   2  -5 -10    0.03    0.05
  -2  -5  10    0.04    0.04
  -2   5  10    0.08    0.09
   2   5 -10   -0.03    0.08
  -2   5  10    0.03    0.05
   2   5 -10    0.04    0.04
   2   5 -10    0.02    0.06
  -1  -5  10    6.48    0.35
   1  -5 -10    6.12    0.48
   1  -5 -10    6.14    0.41
   1   5 -10    6.24    0.48
   1   5 -10    6.09    0.43
   1   5 -10    6.60    0.44
  -1   5  10    6.12    0.45
   0  -5  10    0.84    0.18
   0  -5 -10    0.57    0.18
   0  -5 -10    0.83    0.19
   0   5 -10    0.84    0.23
   0   5 -10    0.79    0.18
   0   5  10    1.00    0.19
   0   5 -10    1.01    0.22
  -1  -5 -10    5.18    0.53
   1  -5  10    5.89    0.58
  -1  -5 -10    5.38    0.59
   1   5  10    5.48    0.56
  -1   5 -10    5.83    0.54
  -1   5 -10    5.25    0.66
  -2  -5 -10    0.88    0.26
  -2  -5 -10    1.70    0.37
  -2   5 -10    1.51    0.30
   2   5  10    0.92    0.27
  -2   5 -10    1.30    0.37
  -3  -5 -10    8.47    0.88
  -3  -5 -10    8.97    0.98
   3   5  10    8.64    0.93
  -3   5 -10    9.61    1.09
  -3   5 -10   10.05    0.94
  -4  -5 -10   12.59    1.24
  -4  -5 -10   11.86    1.25
   4   5  10   14.13    1.16
  -4   5 -10   13.72    1.27
  -4   5 -10   12.21    1.40
  -5  -5 -10    0.62    0.33
   5   5  10    0.17    0.27
  -5   5 -10    0.95    0.37
  -6  -5 -10    1.14    0.51
   6   5  10    0.61    0.39
  -6   5 -10    0.56    0.37
  -7  -5 -10    1.87    0.64
   7   5  10    1.71    0.65
  -7   5 -10    1.07    0.53
  -7  -6  10    0.25    0.29
   7   6 -10    0.11    0.31
  -6  -6  10   -0.21    0.22
   6   6 -10   -0.13    0.19
   5  -6 -10    0.33    0.24
  -5  -6  10    0.28    0.26
   5   6 -10    0.54    0.31
   5   6 -10    0.36    0.19
   4  -6 -10    9.45    0.92
  -4  -6  10    9.36    1.01
   4   6 -10    9.60    0.67
   4   6 -10    8.14    0.93
   3  -6 -10   42.61    2.24
  -3  -6  10   41.63    2.42
   3   6 -10   46.00    2.15
   3   6 -10   44.36    2.31
  -3   6  10   43.50    2.34
   2  -6 -10    3.25    0.42
   2   6 -10    3.75    0.31
   2   6 -10    3.50    0.45
  -2   6  10    3.57    0.44
  -1  -6  10    0.05    0.04
   1  -6 -10    0.13    0.08
   1  -6 -10    0.08    0.10
   1   6 -10    0.18    0.10
  -1   6  10    0.01    0.08
   1   6 -10    0.17    0.10
   1   6 -10    0.11    0.10
   0  -6 -10    3.06    0.37
   0  -6 -10    3.00    0.37
   0  -6  10    3.68    0.36
   0   6 -10    2.97    0.36
   0   6  10    3.23    0.36
   0   6 -10    2.87    0.41
   0   6 -10    3.53    0.43
   1  -6  10    3.08    0.43
  -1  -6 -10    3.57    0.43
  -1  -6 -10    3.65    0.48
  -1   6 -10    2.97    0.38
  -1   6 -10    3.09    0.46
   1   6  10    3.62    0.43
  -1   6 -10    2.99    0.50
  -2  -6 -10    2.60    0.43
  -2  -6 -10    2.64    0.46
  -2   6 -10    2.42    0.53
   2   6  10    2.00    0.38
  -2   6 -10    2.90    0.42
  -3  -6 -10    2.62    0.49
  -3  -6 -10    2.76    0.54
  -3   6 -10    4.25    0.59
  -3   6 -10    4.59    0.76
   3   6  10    4.79    0.69
  -4  -6 -10    8.99    1.13
  -4  -6 -10    9.13    1.04
   4   6  10   10.70    1.16
  -4   6 -10   10.73    1.33
  -4   6 -10   11.42    1.14
  -5  -6 -10    4.48    0.84
   5   6  10    3.73    0.74
  -5   6 -10    6.59    0.91
  -6  -6 -10    4.12    0.90
   6   6  10    4.05    0.84
  -6   6 -10    3.39    0.74
  -7  -7  10    0.38    0.33
   7   7 -10    1.68    0.61
  -6  -7  10    2.38    0.57
   6   7 -10    1.48    0.51
  -5  -7  10    5.31    0.80
   5   7 -10    6.94    0.72
   5   7 -10    6.19    0.88
  -4  -7  10    0.00    0.18
   4  -7 -10    0.20    0.20
  -4   7  10    0.09    0.19
   4   7 -10    0.04    0.12
   4   7 -10   -0.25    0.13
   3  -7 -10    0.89    0.26
  -3   7  10    0.67    0.25
   3   7 -10    0.29    0.13
   3   7 -10    0.50    0.24
   2  -7 -10   13.00    0.90
  -2   7  10   15.29    0.97
   2   7 -10   14.27    0.95
   2   7 -10   14.40    0.83
   1  -7 -10    0.11    0.12
  -1  -7  10    0.13    0.08
   1  -7 -10    0.20    0.07
  -1  -7  10    0.17    0.06
   1   7 -10    0.02    0.09
  -1   7  10    0.10    0.10
   1   7 -10    0.21    0.13
   0  -7  10    1.72    0.27
   0  -7 -10    1.07    0.25
   0  -7 -10    1.82    0.30
   0   7 -10    1.94    0.35
   0   7  10    1.79    0.28
   0   7 -10    2.20    0.32
   0   7 -10    2.44    0.38
  -1  -7 -10    4.77    0.55
   1  -7  10    6.28    0.62
  -1  -7 -10    5.79    0.63
  -1   7 -10    6.56    0.74
   1   7  10    6.49    0.52
  -1   7 -10    6.23    0.58
  -1   7 -10    4.44    0.59
  -2  -7 -10   14.67    0.98
  -2  -7 -10   13.85    1.04
   2   7  10   14.52    1.00
  -2   7 -10   13.74    0.94
  -2   7 -10   15.63    1.20
  -3  -7 -10    2.73    0.53
  -3  -7 -10    2.35    0.46
   3   7  10    2.06    0.46
  -3   7 -10    2.27    0.45
  -3   7 -10    2.58    0.63
  -4  -7 -10    0.14    0.19
  -4  -7 -10    0.16    0.24
  -4   7 -10   -0.20    0.30
  -4   7 -10    0.20    0.20
   4   7  10    0.02    0.21
  -5  -7 -10    0.78    0.42
   5   7  10    1.22    0.49
  -5   7 -10    1.41    0.46
  -6  -7 -10    5.06    0.98
   6   7  10    6.27    1.03
  -6   7 -10    4.30    0.81
  -7  -8  10    2.54    0.61
   7   8 -10    1.26    0.54
  -6  -8  10    0.05    0.24
   6   8 -10    0.17    0.27
  -5  -8  10    0.49    0.34
   5   8 -10    1.04    0.29
   5   8 -10    0.43    0.33
  -4  -8  10    2.37    0.53
   4  -8 -10    2.73    0.49
  -4   8  10    2.67    0.53
   4   8 -10    2.16    0.35
   4   8 -10    2.37    0.51
   3  -8 -10    6.21    0.69
   3   8 -10    5.83    0.48
  -3   8  10    5.80    0.74
   3   8 -10    4.84    0.66
   2  -8 -10    1.88    0.35
  -2   8  10    1.53    0.33
   2   8 -10    1.58    0.34
   2   8 -10    1.63    0.27
   1  -8 -10    1.84    0.32
  -1  -8  10    2.81    0.24
  -1   8  10    1.33    0.28
   1   8 -10    1.85    0.32
   1   8 -10    1.66    0.31
   0  -8  10   36.12    1.77
   0  -8  10   37.68    1.83
   0  -8 -10   35.13    1.82
   0  -8 -10   33.77    1.75
   0   8 -10   35.13    1.95
   0   8 -10   35.85    1.80
   0   8  10   38.32    1.90
  -1  -8 -10    8.85    0.71
   1  -8  10    9.34    0.72
   1  -8  10    9.44    0.75
  -1  -8 -10    8.38    0.67
  -1   8 -10    8.38    0.87
  -1   8 -10    8.07    0.63
  -1   8 -10   10.91    1.02
   1   8  10    9.86    0.70
  -2  -8 -10    5.09    0.61
  -2  -8 -10    5.70    0.73
  -2   8 -10    5.49    0.80
  -2   8 -10    6.25    0.65
   2   8  10    5.31    0.65
  -3  -8 -10    1.44    0.38
   3  -8  10    0.81    0.34
  -3  -8 -10    1.16    0.38
  -3   8 -10    0.76    0.27
  -3   8 -10    1.50    0.50
   3   8  10    1.92    0.43
  -4  -8 -10    0.60    0.32
  -4  -8 -10    0.70    0.31
  -4   8 -10    0.26    0.26
   4   8  10    0.49    0.31
  -5  -8 -10    0.15    0.28
   5   8  10    0.73    0.40
  -5   8 -10    0.44    0.32
  -6  -8 -10    0.63    0.46
   6   8  10    1.43    0.57
  -6   8 -10    0.71    0.40
  -6  -9  10    0.48    0.37
   6   9 -10    0.71    0.43
  -5  -9  10    0.58    0.35
   5   9 -10    0.91    0.29
   5   9 -10    1.22    0.42
   4   9 -10    1.05    0.35
  -4   9  10    0.56    0.32
   4   9 -10    0.91    0.25
   3  -9 -10    6.17    0.73
   3   9 -10    6.37    0.79
  -3   9  10    6.23    0.79
   3   9 -10    6.80    0.54
   2  -9 -10    0.14    0.16
   2   9 -10    0.34    0.16
   2   9 -10    0.35    0.19
  -2   9  10    0.49    0.23
   1  -9 -10   56.85    2.76
  -1   9  10   56.81    2.89
   1   9 -10   58.81    2.88
   1   9 -10   55.14    2.73
   0  -9 -10    0.10    0.14
   0  -9  10    0.20    0.14
   0   9 -10    0.01    0.12
   0   9  10    0.19    0.15
   0   9  10    0.11    0.14
   0   9 -10    0.17    0.12
   1  -9  10   -0.05    0.14
  -1  -9 -10   -0.03    0.14
   1  -9  10    0.12    0.19
  -1  -9 -10    0.03    0.14
  -1   9 -10    0.25    0.14
   1   9  10    0.14    0.16
  -1   9 -10   -0.01    0.16
   2  -9  10    8.31    0.93
  -2  -9 -10    8.54    0.90
   2   9  10   10.35    0.78
  -2   9 -10    8.78    0.70
  -2   9 -10    8.96    1.07
  -2   9 -10    5.80    0.82
  -3  -9 -10   -0.17    0.18
   3  -9  10    0.33    0.28
  -3  -9 -10   -0.09    0.19
  -3   9 -10    0.22    0.18
  -3   9 -10   -0.18    0.21
   3   9  10   -0.18    0.14
  -4  -9 -10   -0.05    0.21
  -4  -9 -10    0.14    0.24
  -4   9 -10    0.01    0.20
   4   9  10    0.11    0.21
  -5  -9 -10    0.15    0.29
   5   9  10    0.20    0.27
  -5   9 -10    0.15    0.28
  -6  -9 -10    0.16    0.37
   6   9  10   -0.34    0.25
  -6 -10  10    0.59    0.37
   6  10 -10    0.50    0.34
  -5 -10  10    0.83    0.42
   5  10 -10    0.66    0.38
   4  10 -10   -0.16    0.16
  -4  10  10   -0.02    0.21
   4  10 -10    0.15    0.17
   3  10 -10    6.74    0.83
   3  10 -10    7.83    0.62
  -3  10  10    6.91    0.88
   2 -10 -10    0.24    0.19
   2  10 -10    0.53    0.21
  -2  10  10    0.17    0.20
   2  10 -10    0.23    0.17
   1 -10 -10    0.34    0.19
   1  10 -10    0.86    0.26
   1  10 -10    0.71    0.22
  -1  10  10    0.66    0.24
   0 -10 -10    4.83    0.56
   0  10 -10    3.90    0.48
   0  10 -10    4.35    0.60
   0  10  10    4.79    0.56
  -1 -10 -10    0.53    0.23
   1 -10  10    1.33    0.32
  -1 -10 -10    0.78    0.24
   1  10  10    0.95    0.30
  -1  10 -10    1.17    0.36
   1  10  10    0.49    0.21
  -1  10 -10    0.87    0.23
   2 -10  10   -0.12    0.19
  -2 -10 -10    0.00    0.18
  -2 -10 -10   -0.08    0.16
  -2  10 -10   -0.14    0.17
   2  10  10    0.19    0.17
  -2  10 -10    0.21    0.15
  -3 -10 -10    0.48    0.29
   3 -10  10    0.66    0.36
  -3 -10 -10    0.49    0.31
  -3  10 -10    0.38    0.24
   3  10  10    0.21    0.24
  -4 -10 -10    5.02    0.83
   4  10  10    6.13    0.86
  -4  10 -10    5.01    0.77
  -5 -10 -10    0.82    0.44
  -5  10 -10    1.42    0.46
   5  10  10    1.42    0.51
  -6 -11  10    2.11    0.63
   6  11 -10    2.60    0.67
  -5 -11  10    1.57    0.49
   5  11 -10    1.40    0.51
   4  11 -10    0.83    0.27
  -4  11  10    0.80    0.38
   4  11 -10    1.37    0.43
   3  11 -10    0.11    0.19
   3  11 -10    0.25    0.18
  -3  11  10    0.26    0.26
   2  11 -10    1.45    0.35
   2  11 -10    1.39    0.32
  -2  11  10    1.57    0.41
   1 -11 -10    1.04    0.29
   1  11 -10    1.03    0.27
  -1  11  10    1.80    0.39
   1  11 -10    0.67    0.26
   0 -11 -10    2.79    0.44
   0  11  10    2.88    0.48
   0  11 -10    1.93    0.44
   0  11 -10    2.40    0.38
  -1 -11 -10    0.86    0.28
  -1  11 -10    0.35    0.18
   1  11  10    0.50    0.22
  -1  11 -10    0.47    0.29
  -2 -11 -10    0.53    0.26
  -2 -11 -10    0.36    0.25
  -2  11 -10    0.84    0.35
   2  11  10    0.55    0.29
   2  11  10    1.12    0.32
  -2  11 -10    0.75    0.28
  -3 -11 -10    7.20    0.91
   3 -11  10    7.73    0.98
  -3 -11 -10    8.54    1.02
   3  11  10    7.15    0.86
   3  11  10    7.68    1.06
  -3  11 -10    6.60    0.80
  -4 -11 -10    0.13    0.24
   4  11  10    0.49    0.40
  -4  11 -10   -0.19    0.19
   4  11  10    0.11    0.24
  -5 -11 -10    3.88    0.80
   5  11  10    4.76    1.00
   5  11  10    3.45    0.73
  -5 -12  10   -0.08    0.32
   5  12 -10   -0.07    0.22
  -4  12  10    2.08    0.57
   4  12 -10    2.47    0.44
   4  12 -10    1.81    0.50
   3  12 -10    0.03    0.19
  -3  12  10    0.12    0.26
   3  12 -10   -0.09    0.14
   2  12 -10    0.71    0.26
  -2  12  10    0.43    0.29
   2  12 -10    0.04    0.14
  -1  12  10    4.25    0.63
   1  12 -10    3.36    0.54
   1  12 -10    3.22    0.47
   0  12  10    1.48    0.36
   0  12 -10    2.38    0.39
   0  12 -10    1.33    0.40
  -1 -12 -10    5.02    0.64
   1  12  10    5.35    0.67
  -1  12 -10    4.49    0.72
  -1  12 -10    4.75    0.57
  -2  12 -10    0.79    0.36
  -2  12 -10    0.47    0.26
   2  12  10    1.41    0.36
  -3 -12 -10    0.68    0.34
  -3  12 -10    0.22    0.24
   3  12  10    0.76    0.41
   3  12  10    0.49    0.30
  -4 -12 -10    1.39    0.45
   4  12  10    0.35    0.36
   4  12  10    0.45    0.34
   5  13 -10    0.00    0.30
  -5  13  10    0.14    0.34
   4  13 -10   -0.06    0.22
  -4  13  10    0.40    0.32
  -3  13  10    0.45    0.32
   3  13 -10    0.00    0.18
   3  13 -10    0.17    0.23
   2  13 -10    0.40    0.24
   2  13 -10    0.54    0.26
  -2  13  10    0.39    0.31
   1  13 -10    3.69    0.52
  -1  13  10    4.16    0.65
   1  13 -10    3.76    0.62
   0  13  10   -0.01    0.18
   0  13 -10    0.19    0.22
   0  13 -10    0.05    0.15
  -1  13 -10    1.38    0.45
  -1  13 -10    0.60    0.23
   1  13  10    0.77    0.29
  -2  13 -10    0.36    0.31
  -2  13 -10    0.35    0.22
   2  13  10    0.03    0.19
   3  13  10   10.72    1.12
   4  13  10    1.17    0.42
   4  14 -10    1.01    0.39
  -4  14  10    0.99    0.45
   3  14 -10    0.49    0.28
  -3  14  10    0.60    0.39
   3  14 -10    1.55    0.39
   2  14 -10   -0.01    0.15
  -2  14  10   -0.20    0.18
   2  14 -10    0.45    0.26
   1  14 -10   -0.07    0.19
   1  14 -10    0.19    0.20
  -1  14  10    0.03    0.21
   0  14 -10    0.71    0.37
   0  14 -10    1.22    0.32
   0  14  10    0.87    0.33
  -1  14 -10    0.22    0.19
   1  14  10    0.26    0.20
  -1  14 -10    0.01    0.24
   2  14  10    0.77    0.32
  -2  14 -10    0.01    0.26
   3  14  10    0.38    0.27
   3  15 -10    0.39    0.26
  -3  15  10    0.56    0.39
   3  15 -10    0.41    0.27
   2  15 -10    0.35    0.29
   2  15 -10    0.45    0.25
  -2  15  10    0.50    0.34
  -1  15  10    2.49    0.56
   1  15 -10    2.43    0.54
   1  15 -10    3.09    0.50
   0  15 -10   -0.09    0.15
   0  15  10    0.23    0.27
   0  15 -10    0.00    0.22
   1  15  10    0.38    0.26
  -1  15 -10    1.30    0.45
  -2  15 -10    0.52    0.37
   2  15  10    0.55    0.30
  -8   0  11    0.44    0.31
  -7   0  11    0.08    0.22
   7   0 -11   -0.22    0.19
   6   0 -11   -0.17    0.14
   6   0 -11   -0.05    0.17
  -6   0  11    0.08    0.21
   6   0 -11    0.18    0.25
   5   0 -11    0.20    0.18
   5   0 -11    0.03    0.12
  -5   0  11   -0.07    0.21
   5   0 -11    0.07    0.14
  -4   0  11    0.04    0.16
  -4   0  11   -0.04    0.13
   4   0 -11    0.02    0.10
   4   0 -11    0.10    0.13
   4   0 -11   -0.09    0.10
  -3   0  11    0.21    0.18
   3   0 -11   -0.07    0.07
   3   0 -11    0.02    0.07
   3   0 -11    0.00    0.08
  -3   0  11   -0.09    0.10
  -2   0  11    0.01    0.08
  -2   0  11    0.16    0.14
   2   0 -11   -0.07    0.04
   2   0 -11    0.07    0.07
   1   0 -11    0.07    0.08
  -1   0  11   -0.05    0.12
   1   0 -11    0.05    0.08
  -1   0  11    0.07    0.07
   0   0 -11    0.03    0.08
   0   0  11   -0.01    0.09
   0   0  11    0.28    0.09
   0   0 -11    0.16    0.12
   0   0  11    0.09    0.08
  -1   0 -11   -0.01    0.07
   1   0  11   -0.03    0.07
   1   0  11   -0.05    0.08
   1   0  11    0.11    0.10
  -1   0 -11    0.05    0.12
  -2   0 -11   -0.05    0.12
  -2   0 -11    0.07    0.10
   2   0  11    0.01    0.11
   2   0  11   -0.04    0.06
   3   0  11   -0.04    0.13
  -3   0 -11    0.18    0.21
  -3   0 -11    0.00    0.11
  -4   0 -11    0.22    0.24
   4   0  11   -0.10    0.16
  -4   0 -11   -0.06    0.16
  -5   0 -11    0.07    0.18
   5   0  11    0.05    0.21
  -6   0 -11   -0.01    0.30
   6   0  11   -0.10    0.30
  -7   0 -11    0.35    0.35
   7   0  11   -0.20    0.34
  -8  -1  11    0.22    0.33
   8   1 -11   -0.11    0.27
  -7  -1  11    1.68    0.49
   7   1 -11    0.56    0.34
  -7   1  11    1.57    0.52
   6  -1 -11    9.00    0.91
   6  -1 -11    8.98    0.93
  -6  -1  11    6.92    0.92
   6  -1 -11    9.47    1.05
   6   1 -11    9.15    1.01
  -6   1  11   10.08    1.15
   5  -1 -11    2.86    0.45
  -5  -1  11    2.15    0.50
   5  -1 -11    1.79    0.37
   5   1 -11    2.41    0.43
   5   1 -11    2.93    0.42
  -5   1  11    2.50    0.51
   5   1 -11    2.53    0.46
   4  -1 -11    9.75    0.71
   4  -1 -11    8.53    0.65
  -4  -1  11   10.89    0.78
  -4  -1  11   10.61    1.07
   4   1 -11   10.69    0.67
   4   1 -11    8.60    0.67
   4   1 -11    9.06    0.92
   4   1 -11   10.92    0.77
  -4   1  11    9.25    1.00
   3  -1 -11    5.95    0.46
   3  -1 -11    6.09    0.44
  -3  -1  11    5.28    0.67
  -3  -1  11    5.82    0.56
   3   1 -11    5.90    0.42
   3   1 -11    4.93    0.51
  -3   1  11    6.45    0.65
   3   1 -11    5.62    0.39
  -3   1  11    5.45    0.69
  -2  -1  11    7.70    0.52
   2  -1 -11    8.21    0.48
   2  -1 -11    7.66    0.51
  -2  -1  11    5.87    0.71
   2   1 -11    8.00    0.52
   2   1 -11    7.55    0.47
  -2   1  11    8.97    0.71
  -2   1  11    7.73    0.56
  -1  -1  11  141.42    6.38
  -1  -1  11  136.82    5.98
   1  -1 -11  136.18    6.01
   1  -1 -11  143.44    5.95
   1   1 -11  142.23    6.00
  -1   1  11  141.95    6.20
  -1   1  11  131.40    6.03
   1   1 -11  136.96    5.96
  -1   1  11  137.73    6.36
   0  -1 -11   80.47    3.65
   0  -1  11   81.75    3.59
   0  -1 -11   87.40    3.64
   0  -1  11   70.69    3.73
   0  -1  11   82.12    3.83
   0   1 -11   84.40    3.62
   0   1  11   84.40    3.81
   0   1  11   84.46    3.62
   0   1  11   76.52    3.72
   0   1 -11   83.09    3.67
   1  -1  11    1.11    0.22
   1  -1  11    0.99    0.21
  -1  -1 -11    0.75    0.21
  -1  -1 -11    1.19    0.25
   1   1  11    1.01    0.22
  -1   1 -11    1.02    0.23
  -1   1 -11    1.12    0.28
   1   1  11    1.29    0.24
   1   1  11    1.15    0.22
  -2  -1 -11    0.74    0.25
  -2  -1 -11    0.25    0.16
   2  -1  11    0.74    0.17
   2   1  11    0.82    0.27
   2   1  11    0.67    0.13
  -2   1 -11    0.86    0.25
  -2   1 -11    0.26    0.19
  -3  -1 -11    6.52    0.78
  -3  -1 -11    8.26    0.90
   3   1  11    5.78    0.77
  -3   1 -11    5.87    0.79
  -3   1 -11    5.72    0.72
   4  -1  11    2.81    0.64
  -4  -1 -11    4.29    0.69
  -4  -1 -11    4.84    0.76
  -4   1 -11    4.28    0.71
  -4   1 -11    4.11    0.73
   4   1  11    4.55    0.74
  -5  -1 -11    0.19    0.24
   5  -1  11    0.24    0.28
   5   1  11    0.51    0.32
  -5   1 -11    0.43    0.32
   6  -1  11   -0.02    0.28
  -6  -1 -11   -0.01    0.25
  -6   1 -11    0.10    0.27
   6   1  11    0.01    0.31
  -7  -1 -11    0.33    0.34
   7  -1  11    0.24    0.43
  -7   1 -11    1.08    0.49
   7   1  11    0.71    0.51
   8   2 -11    0.81    0.42
  -7  -2  11    0.85    0.34
   7   2 -11    0.04    0.22
  -6  -2  11   -0.08    0.17
   6  -2 -11    0.69    0.29
  -6   2  11    0.37    0.32
   6   2 -11    0.11    0.20
  -5  -2  11    1.44    0.42
   5  -2 -11    2.01    0.36
   5  -2 -11    1.46    0.35
   5   2 -11    2.07    0.45
   5   2 -11    2.36    0.36
  -5   2  11    2.28    0.50
   5   2 -11    1.59    0.36
   4  -2 -11   30.27    1.59
  -4  -2  11   28.87    1.87
   4  -2 -11   32.91    1.71
  -4  -2  11   30.14    1.68
   4   2 -11   33.84    1.78
  -4   2  11   33.24    1.93
   4   2 -11   32.04    1.68
   4   2 -11   32.30    1.79
   4   2 -11   32.92    1.58
   3  -2 -11   23.85    1.28
  -3  -2  11   23.08    1.26
   3  -2 -11   24.28    1.18
  -3  -2  11   22.64    1.48
  -3   2  11   21.83    1.45
   3   2 -11   23.48    1.16
   3   2 -11   24.81    1.32
   3   2 -11   24.33    1.19
  -2  -2  11    0.27    0.10
   2  -2 -11    0.07    0.06
  -2  -2  11    0.25    0.16
   2  -2 -11    0.32    0.12
  -2   2  11    0.20    0.09
  -2   2  11    0.13    0.12
   2   2 -11    0.28    0.09
   2   2 -11    0.24    0.12
  -2   2  11    0.20    0.15
   1  -2 -11    0.27    0.11
   1  -2 -11    0.17    0.09
  -1  -2  11    0.45    0.19
  -1  -2  11    0.38    0.10
  -1   2  11    0.65    0.16
  -1   2  11    0.33    0.08
  -1   2  11    0.13    0.14
   1   2 -11    0.38    0.12
   1   2 -11    0.42    0.13
   0  -2  11   75.10    3.26
   0  -2  11   72.70    3.48
   0  -2 -11   70.96    3.31
   0  -2 -11   73.58    3.30
   0   2 -11   75.99    3.36
   0   2 -11   74.70    3.29
   0   2  11   73.28    3.45
   0   2  11   71.25    3.28
   0   2  11   70.77    3.37
   1  -2  11   15.45    0.99
  -1  -2 -11   18.98    1.10
   1  -2  11   20.73    1.08
  -1  -2 -11   16.97    1.05
  -1   2 -11   19.81    1.07
   1   2  11   18.07    0.99
  -1   2 -11   19.82    1.14
   1   2  11   17.02    1.05
  -2  -2 -11    7.12    0.73
  -2  -2 -11    5.92    0.69
  -2   2 -11    4.77    0.65
  -2   2 -11    7.58    0.72
   2   2  11    5.08    0.63
  -3  -2 -11   -0.05    0.13
  -3  -2 -11   -0.03    0.13
  -3   2 -11    0.07    0.14
   3   2  11    0.16    0.17
  -3   2 -11    0.16    0.21
  -4  -2 -11    5.01    0.79
  -4  -2 -11    5.83    0.82
   4   2  11    5.44    0.82
  -4   2 -11    5.76    0.91
  -4   2 -11    5.55    0.79
  -5  -2 -11    1.56    0.47
  -5   2 -11    0.95    0.39
   5   2  11    0.34    0.31
  -6  -2 -11    1.08    0.51
   6  -2  11    0.72    0.44
   6   2  11    1.51    0.54
  -6   2 -11    1.15    0.46
   7  -2  11    0.07    0.38
  -7  -2 -11    0.04    0.29
  -7   2 -11    0.37    0.43
   7   2  11    0.36    0.40
   8   3 -11    1.69    0.53
  -7  -3  11    4.34    0.75
   7   3 -11    5.58    0.87
   6  -3 -11    0.21    0.23
  -6  -3  11    0.32    0.29
   6   3 -11    0.69    0.31
  -5  -3  11    9.34    1.05
   5  -3 -11   10.74    0.85
   5  -3 -11    9.97    0.73
   5   3 -11   10.56    1.07
   5   3 -11    9.65    0.78
  -5   3  11    9.38    1.08
   4  -3 -11    0.81    0.18
   4  -3 -11    0.55    0.20
  -4  -3  11    1.19    0.36
  -4   3  11    0.46    0.26
   4   3 -11    0.65    0.20
   4   3 -11    0.72    0.26
   4   3 -11    0.79    0.25
   4   3 -11    0.77    0.17
  -3  -3  11    4.03    0.60
   3  -3 -11    3.05    0.41
  -3  -3  11    3.90    0.41
   3  -3 -11    3.69    0.28
   3   3 -11    3.74    0.27
   3   3 -11    3.73    0.48
  -3   3  11    3.98    0.60
   3   3 -11    3.77    0.28
   2  -3 -11   -0.01    0.07
   2  -3 -11    0.04    0.05
  -2  -3  11    0.26    0.17
  -2  -3  11    0.06    0.07
   2   3 -11    0.07    0.11
   2   3 -11    0.10    0.04
  -2   3  11    0.06    0.12
  -2   3  11    0.12    0.09
   2   3 -11    0.06    0.06
   1  -3 -11   27.49    1.32
  -1  -3  11   25.87    1.48
   1  -3 -11   25.73    1.24
  -1  -3  11   26.41    1.21
  -1   3  11   26.61    1.35
   1   3 -11   25.01    1.27
  -1   3  11   26.86    1.26
  -1   3  11   25.62    1.46
   1   3 -11   24.64    1.29
   1   3 -11   22.90    1.22
   0  -3  11    1.39    0.20
   0  -3 -11    1.77    0.27
   0  -3 -11    1.35    0.24
   0   3  11    1.76    0.22
   0   3  11    1.57    0.25
   0   3 -11    1.31    0.23
   0   3 -11    1.42    0.27
   1  -3  11    2.49    0.35
  -1  -3 -11    2.25    0.37
  -1  -3 -11    2.16    0.35
  -1   3 -11    3.17    0.46
  -1   3 -11    2.93    0.38
   1   3  11    2.08    0.32
  -2  -3 -11    0.98    0.28
  -2  -3 -11    1.30    0.31
  -2   3 -11    0.82    0.31
  -2   3 -11    1.16    0.28
   2   3  11    0.82    0.25
  -3  -3 -11   -0.01    0.15
  -3  -3 -11   -0.16    0.11
  -3   3 -11    0.10    0.17
  -3   3 -11   -0.01    0.19
   3   3  11    0.03    0.17
  -4  -3 -11   19.04    1.46
  -4  -3 -11   20.55    1.48
  -4   3 -11   19.66    1.41
  -4   3 -11   22.64    1.63
   4   3  11   19.57    1.48
  -5  -3 -11    0.18    0.23
   5   3  11    0.45    0.32
  -5   3 -11    0.13    0.26
  -6  -3 -11    0.40    0.31
  -6   3 -11    1.24    0.46
   6   3  11    0.98    0.45
   7  -3  11    0.28    0.48
  -7  -3 -11    0.13    0.38
   7   3  11    0.20    0.38
  -7   3 -11   -0.07    0.29
   8   4 -11    0.28    0.37
  -7  -4  11    3.99    0.73
   7   4 -11    3.77    0.76
  -6  -4  11   -0.06    0.24
   6   4 -11    0.15    0.25
   5  -4 -11    0.32    0.21
  -5  -4  11    0.97    0.37
   5   4 -11    0.21    0.17
   5   4 -11    0.07    0.20
  -4  -4  11    0.54    0.29
   4  -4 -11    0.48    0.21
   4   4 -11    0.68    0.26
   4   4 -11    0.62    0.18
  -3  -4  11   13.51    0.72
   3  -4 -11   13.16    0.85
   3  -4 -11   13.05    0.63
  -3  -4  11   11.78    0.96
   3   4 -11   12.69    0.69
  -3   4  11   11.26    0.81
   3   4 -11   15.64    0.94
   3   4 -11   12.08    0.74
   3   4 -11   11.72    0.62
  -2  -4  11    0.82    0.14
   2  -4 -11    0.68    0.12
   2  -4 -11    0.55    0.17
  -2  -4  11    0.86    0.27
  -2   4  11    0.79    0.18
   2   4 -11    0.66    0.13
   2   4 -11    0.60    0.18
   2   4 -11    0.89    0.13
  -1  -4  11    8.00    0.44
   1  -4 -11    7.64    0.54
   1  -4 -11    7.64    0.49
  -1   4  11    7.72    0.49
   1   4 -11    8.55    0.54
   1   4 -11    7.87    0.49
   1   4 -11    8.15    0.56
   0  -4 -11   12.94    0.86
   0  -4  11   16.93    0.84
   0  -4 -11   15.46    0.89
   0   4 -11   15.36    0.87
   0   4  11   15.53    0.84
   0   4 -11   13.85    0.91
  -1  -4 -11   34.38    1.83
   1  -4  11   35.54    1.77
  -1  -4 -11   33.18    1.78
   1   4  11   34.82    1.82
  -1   4 -11   36.58    1.92
  -1   4 -11   35.48    1.77
  -2  -4 -11    3.06    0.50
  -2  -4 -11    2.90    0.45
  -2   4 -11    2.81    0.43
  -2   4 -11    3.32    0.57
   2   4  11    2.74    0.43
  -3  -4 -11    6.70    0.79
  -3  -4 -11    7.45    0.87
   3   4  11    5.88    0.78
  -3   4 -11    6.49    0.77
  -3   4 -11    8.44    0.99
  -4  -4 -11   10.23    1.15
  -4  -4 -11   11.41    1.23
  -4   4 -11   14.59    1.30
   4   4  11   11.86    1.25
  -4   4 -11   12.23    1.37
  -5  -4 -11   25.59    1.81
  -5   4 -11   22.91    1.66
   5   4  11   22.35    1.73
  -6  -4 -11    1.53    0.54
  -6   4 -11    1.01    0.48
   6   4  11    1.91    0.62
  -7  -4 -11   -0.06    0.34
   7  -4  11    0.21    0.42
   7   4  11    0.31    0.42
  -7   4 -11   -0.01    0.34
  -7  -5  11    4.80    0.82
   7   5 -11    4.38    0.85
  -6  -5  11    1.48    0.46
   6   5 -11    1.17    0.44
   5  -5 -11    0.63    0.28
   5   5 -11    0.52    0.22
   5   5 -11    0.44    0.29
   4  -5 -11    3.62    0.55
  -4  -5  11    4.51    0.69
   4   5 -11    5.20    0.49
   4   5 -11    4.30    0.61
   3  -5 -11    0.19    0.14
  -3  -5  11    0.43    0.22
  -3   5  11    0.20    0.14
   3   5 -11    0.14    0.07
   3   5 -11    0.10    0.08
   3   5 -11    0.20    0.15
   2  -5 -11   18.16    0.86
   2  -5 -11   18.33    1.06
  -2  -5  11   18.32    0.85
   2   5 -11   19.02    0.88
   2   5 -11   17.16    0.92
  -2   5  11   17.80    1.05
   2   5 -11   16.22    1.04
   1  -5 -11   14.11    0.78
  -1  -5  11   14.37    0.71
   1  -5 -11   13.57    0.84
   1   5 -11   14.12    0.85
   1   5 -11   16.20    0.84
   1   5 -11   14.41    0.82
  -1   5  11   14.01    0.82
   0  -5 -11    4.80    0.47
   0  -5 -11    5.04    0.50
   0  -5  11    3.86    0.39
   0   5 -11    4.14    0.46
   0   5 -11    4.14    0.43
   0   5 -11    4.75    0.54
   0   5  11    4.49    0.36
   1  -5  11    0.02    0.12
  -1  -5 -11    0.15    0.15
  -1  -5 -11    0.11    0.13
  -1   5 -11    0.16    0.16
   1   5  11    0.08    0.10
  -1   5 -11    0.11    0.11
  -2  -5 -11    0.77    0.26
  -2  -5 -11    0.62    0.26
  -2   5 -11    1.20    0.37
  -2   5 -11    1.72    0.33
   2   5  11    0.96    0.27
  -3  -5 -11    2.96    0.53
  -3  -5 -11    3.39    0.59
  -3   5 -11    4.03    0.75
   3   5  11    3.24    0.56
  -3   5 -11    2.60    0.47
  -4  -5 -11    0.76    0.34
  -4  -5 -11    1.40    0.42
  -4   5 -11    1.36    0.41
   4   5  11    1.30    0.42
  -4   5 -11    1.36    0.50
  -5  -5 -11    1.89    0.57
   5   5  11    1.83    0.53
  -5   5 -11    1.83    0.50
  -6  -5 -11    0.13    0.30
   6   5  11   -0.18    0.25
  -6   5 -11   -0.02    0.25
  -7  -6  11    0.15    0.30
   7   6 -11   -0.11    0.25
  -6  -6  11    0.37    0.32
   6   6 -11    0.91    0.39
  -5  -6  11    8.57    1.04
   5   6 -11    9.13    1.05
   4  -6 -11   20.52    1.29
  -4  -6  11   19.21    1.40
   4   6 -11   16.28    1.27
   4   6 -11   21.81    1.15
   3  -6 -11   13.12    0.91
  -3  -6  11   10.94    1.12
   3   6 -11   13.46    0.76
  -3   6  11   13.73    0.94
   3   6 -11   13.49    0.96
   2  -6 -11   18.74    1.13
   2   6 -11   19.07    1.15
  -2   6  11   20.08    1.16
   2   6 -11   19.76    1.04
   1  -6 -11    6.46    0.43
  -1  -6  11    6.03    0.36
   1  -6 -11    6.41    0.51
  -1   6  11    6.06    0.47
   1   6 -11    6.64    0.47
   1   6 -11    7.16    0.49
   1   6 -11    6.13    0.50
   0  -6  11    7.00    0.50
   0  -6 -11    6.71    0.54
   0  -6 -11    6.78    0.54
   0   6 -11    7.59    0.55
   0   6  11    6.71    0.50
   0   6 -11    7.66    0.58
   0   6 -11    7.86    0.62
   1  -6  11    0.12    0.13
  -1  -6 -11    0.29    0.19
  -1  -6 -11    0.11    0.13
  -1   6 -11    0.08    0.10
   1   6  11    0.18    0.12
  -1   6 -11    0.15    0.17
  -2  -6 -11    6.41    0.71
  -2  -6 -11    8.46    0.87
  -2   6 -11    6.38    0.84
   2   6  11    8.81    0.83
  -2   6 -11    5.88    0.67
  -3  -6 -11    0.26    0.23
  -3  -6 -11    0.34    0.24
  -3   6 -11    0.18    0.18
   3   6  11    0.30    0.24
  -3   6 -11   -0.12    0.25
  -4  -6 -11    1.45    0.46
  -4  -6 -11    1.16    0.39
  -4   6 -11    1.36    0.41
  -4   6 -11    1.45    0.53
   4   6  11    2.06    0.52
  -5  -6 -11    5.86    0.95
   5   6  11    5.65    0.91
  -5   6 -11    5.54    0.86
  -6  -6 -11    1.28    0.50
  -6   6 -11    1.70    0.56
   6   6  11    1.25    0.51
  -7  -7  11    3.51    0.74
   7   7 -11    3.88    0.80
  -6  -7  11    0.06    0.22
   6   7 -11    0.16    0.26
  -5  -7  11   -0.12    0.21
   5   7 -11    0.08    0.23
   4  -7 -11    2.45    0.45
  -4  -7  11    1.64    0.45
   4   7 -11    2.25    0.49
  -4   7  11    1.91    0.43
   4   7 -11    2.36    0.35
   3  -7 -11    0.25    0.19
   3   7 -11    0.85    0.27
  -3   7  11    0.67    0.24
   3   7 -11    0.49    0.15
   2  -7 -11   30.76    1.67
   2   7 -11   32.10    1.60
  -2   7  11   29.68    1.71
   2   7 -11   32.08    1.70
  -1  -7  11    0.02    0.05
   1  -7 -11    0.00    0.12
   1  -7 -11    0.01    0.07
  -1  -7  11    0.07    0.08
   1   7 -11    0.11    0.10
   1   7 -11   -0.12    0.07
   1   7 -11    0.10    0.12
  -1   7  11   -0.05    0.09
   0  -7 -11   13.66    0.85
   0  -7  11   13.78    0.81
   0  -7 -11   14.78    0.89
   0   7 -11   12.64    0.84
   0   7  11   15.61    0.88
   0   7 -11   14.16    0.94
   0   7 -11   13.24    0.91
  -1  -7 -11   16.90    1.08
  -1  -7 -11   15.50    1.02
   1  -7  11   17.53    1.05
  -1   7 -11   17.10    1.02
   1   7  11   17.54    1.04
  -1   7 -11   17.23    1.18
  -1   7 -11   14.53    1.08
  -2  -7 -11    0.53    0.23
  -2  -7 -11    0.22    0.19
   2   7  11    0.66    0.24
  -2   7 -11    0.88    0.36
  -2   7 -11    0.50    0.20
  -3  -7 -11    2.09    0.46
  -3  -7 -11    2.57    0.55
   3   7  11    2.62    0.49
  -3   7 -11    3.07    0.53
  -3   7 -11    2.84    0.64
  -4  -7 -11    4.41    0.78
  -4  -7 -11    6.29    0.85
  -4   7 -11    6.46    0.84
   4   7  11    6.72    0.91
  -5  -7 -11    0.12    0.30
   5   7  11    0.00    0.24
  -5   7 -11    0.55    0.34
  -6  -7 -11    1.41    0.55
   6   7  11    1.85    0.60
  -6   7 -11    1.44    0.52
  -7  -8  11   -0.06    0.25
   7   8 -11   -0.19    0.22
  -6  -8  11    2.41    0.62
   6   8 -11    1.20    0.46
  -5  -8  11   -0.02    0.23
   5   8 -11   -0.05    0.19
  -4  -8  11    8.37    1.05
   4   8 -11    9.01    0.65
  -4   8  11    7.43    0.91
   4   8 -11    9.39    1.01
   3  -8 -11    9.64    0.78
   3   8 -11    9.51    0.93
   3   8 -11    9.17    0.64
  -3   8  11    9.95    0.98
   2  -8 -11   14.52    0.98
  -2   8  11   14.15    1.01
   2   8 -11   15.12    1.00
   2   8 -11   16.51    0.93
   1  -8 -11    7.99    0.71
   1   8 -11    5.75    0.61
  -1   8  11    7.74    0.59
   1   8 -11    6.39    0.62
   0  -8 -11    0.43    0.17
   0  -8 -11    0.39    0.17
   0   8 -11    0.45    0.20
   0   8 -11    0.42    0.16
   0   8 -11    1.10    0.28
   0   8  11    0.41    0.17
  -1  -8 -11    8.11    0.77
  -1  -8 -11    8.59    0.82
   1  -8  11    8.33    0.79
  -1   8 -11    8.67    0.93
  -1   8 -11    8.95    0.91
  -1   8 -11    8.98    0.66
   1   8  11    8.50    0.66
  -2  -8 -11    1.23    0.32
  -2  -8 -11    1.38    0.36
  -2   8 -11    0.80    0.24
  -2   8 -11    1.81    0.51
   2   8  11    1.46    0.33
  -3  -8 -11    7.24    0.92
  -3  -8 -11    6.67    0.81
   3   8  11    6.51    0.81
  -3   8 -11    6.56    0.77
  -3   8 -11    6.65    1.00
  -4  -8 -11    0.07    0.25
  -4   8 -11    0.58    0.27
   4   8  11    0.38    0.27
  -5  -8 -11    6.77    1.05
   5   8  11    9.18    1.15
  -5   8 -11    7.88    1.08
  -6  -8 -11    1.43    0.56
   6   8  11    2.38    0.66
  -6   8 -11    1.33    0.53
  -6  -9  11    0.68    0.47
   6   9 -11    1.55    0.54
  -5  -9  11    9.84    1.21
   5   9 -11   11.56    1.24
  -4  -9  11    2.53    0.59
   4   9 -11    3.63    0.62
   4   9 -11    4.03    0.48
  -4   9  11    2.35    0.55
   3  -9 -11    0.70    0.27
   3   9 -11    0.98    0.24
  -3   9  11    1.52    0.39
   3   9 -11    1.92    0.43
   2  -9 -11   -0.22    0.10
   2   9 -11   -0.13    0.11
   2   9 -11   -0.05    0.11
  -2   9  11    0.12    0.15
   1  -9 -11   31.43    1.72
   1   9 -11   35.12    1.74
  -1   9  11   32.02    1.79
   1   9 -11   31.56    1.77
   0  -9 -11    8.00    0.63
   0   9 -11    8.16    0.81
   0   9  11    6.03    0.64
   0   9 -11    7.84    0.61
  -1  -9 -11    0.20    0.17
  -1  -9 -11    0.16    0.18
   1  -9  11    0.17    0.20
  -1   9 -11    0.05    0.17
  -1   9 -11    0.02    0.12
   1   9  11    0.01    0.13
  -2  -9 -11    0.44    0.22
  -2  -9 -11    0.02    0.18
   2  -9  11   -0.27    0.17
  -2   9 -11    0.11    0.26
  -2   9 -11    0.04    0.14
   2   9  11    0.24    0.19
  -3  -9 -11    1.86    0.50
  -3  -9 -11    1.84    0.44
   3  -9  11    1.37    0.46
  -3   9 -11    1.79    0.40
  -3   9 -11    1.05    0.50
   3   9  11    1.43    0.41
  -4  -9 -11    0.99    0.45
  -4   9 -11    0.85    0.38
   4   9  11    1.18    0.42
  -5  -9 -11    0.66    0.37
   5   9  11    0.52    0.39
  -5   9 -11    0.18    0.28
  -6   9 -11    0.21    0.34
  -6 -10  11    0.80    0.46
   6  10 -11    1.86    0.57
  -5 -10  11    0.00    0.29
   5  10 -11   -0.13    0.23
   4  10 -11    4.44    0.71
  -4  10  11    4.72    0.77
   3  10 -11    0.09    0.15
  -3  10  11   -0.01    0.16
   3  10 -11    0.23    0.16
   2 -10 -11   -0.14    0.12
  -2  10  11   -0.21    0.12
   2  10 -11    0.11    0.15
   2  10 -11    0.05    0.13
   1 -10 -11    0.08    0.14
   1  10 -11    0.03    0.14
  -1  10  11   -0.10    0.13
   1  10 -11   -0.09    0.10
   0 -10 -11   16.37    1.01
   0  10 -11   15.27    1.10
   0  10  11   14.88    1.01
   0  10 -11   14.95    0.97
  -1 -10 -11    1.33    0.32
  -1  10 -11    0.90    0.33
  -1  10 -11    0.55    0.21
   1  10  11    0.61    0.24
  -2 -10 -11    0.61    0.27
   2 -10  11    0.99    0.36
  -2 -10 -11    0.57    0.26
   2  10  11    0.86    0.28
  -2  10 -11    0.87    0.26
  -2  10 -11    0.35    0.24
  -3 -10 -11    0.38    0.31
   3 -10  11   -0.17    0.20
   3  10  11   -0.25    0.13
  -3  10 -11   -0.05    0.17
  -4 -10 -11    0.33    0.27
  -4  10 -11    1.51    0.46
   4  10  11    1.00    0.39
  -5 -10 -11    0.24    0.35
   5  10  11   -0.15    0.24
  -5  10 -11    0.29    0.29
  -6 -11  11   -0.05    0.29
   6  11 -11    0.34    0.33
  -5 -11  11    1.78    0.55
   5  11 -11    1.68    0.47
  -4  11  11    0.23    0.28
   4  11 -11    0.24    0.26
   3  11 -11   13.89    1.07
   3  11 -11   13.81    0.95
  -3  11  11   12.43    1.29
  -2  11  11    0.30    0.23
   2  11 -11    0.04    0.14
   2  11 -11    0.01    0.15
   1  11 -11   14.73    1.05
   1  11 -11   14.36    0.97
  -1  11  11   14.26    1.04
   0 -11 -11   12.32    0.86
   0  11 -11   11.11    0.80
   0  11 -11   11.11    0.93
   0  11  11   11.36    0.87
  -1 -11 -11   10.00    0.88
  -1  11 -11    6.88    0.72
   1  11  11    6.70    0.74
  -1  11 -11    6.91    0.90
  -2  11 -11    0.99    0.38
  -2  11 -11    1.39    0.34
   2  11  11    1.39    0.34
  -3 -11 -11    0.12    0.27
  -3  11 -11    0.20    0.19
   3  11  11    0.41    0.27
  -4 -11 -11    0.75    0.41
  -4  11 -11    0.20    0.28
   4  11  11    0.42    0.34
  -5 -11 -11   -0.04    0.26
   5  11  11   -0.24    0.27
  -5 -12  11   -0.02    0.30
   5  12 -11    0.14    0.27
  -4  12  11    0.63    0.35
   4  12 -11   -0.02    0.23
   3  12 -11    9.92    1.02
  -3  12  11    9.70    1.13
   3  12 -11    9.46    0.79
   2  12 -11    2.83    0.46
   2  12 -11    2.50    0.47
  -2  12  11    2.50    0.52
   1  12 -11    3.70    0.53
  -1  12  11    3.52    0.57
   1  12 -11    3.24    0.54
   0  12 -11    5.85    0.80
   0  12 -11    5.61    0.63
   0  12  11    6.12    0.74
   1  12  11    0.78    0.29
  -1  12 -11    1.04    0.28
  -1  12 -11    0.65    0.32
   2  12  11   -0.10    0.15
  -2  12 -11    0.17    0.18
  -2  12 -11    0.26    0.27
  -3  12 -11    4.67    0.70
   3  12  11    4.48    0.69
  -4 -12 -11    0.11    0.29
   4  12  11    0.06    0.28
   4  12  11    0.19    0.39
  -4  13  11    4.72    0.85
   4  13 -11    4.36    0.74
   3  13 -11    0.24    0.22
  -3  13  11    0.67    0.34
   3  13 -11    0.48    0.26
   2  13 -11    4.08    0.60
   2  13 -11    3.24    0.53
  -2  13  11    3.08    0.61
   1  13 -11    0.74    0.31
   1  13 -11    1.14    0.30
  -1  13  11    1.32    0.38
   0  13 -11    0.14    0.20
   0  13 -11    0.07    0.15
   0  13  11    0.09    0.20
  -1  13 -11    0.28    0.29
   1  13  11    0.60    0.26
  -1  13 -11    0.48    0.23
  -2  13 -11    0.52    0.36
  -2  13 -11    0.30    0.21
   2  13  11   -0.15    0.18
   3  13  11    1.84    0.47
   4  14 -11    2.13    0.54
   3  14 -11    0.40    0.27
  -3  14  11    1.18    0.45
  -2  14  11    0.00    0.25
   2  14 -11   -0.01    0.17
   2  14 -11   -0.02    0.19
  -1  14  11    1.18    0.39
   1  14 -11    0.67    0.28
   1  14 -11    0.32    0.27
   0  14 -11    0.16    0.18
   0  14 -11    0.08    0.26
   0  14  11    0.31    0.22
  -1  14 -11    1.15    0.32
   1  14  11    1.27    0.37
  -1  14 -11    0.87    0.44
   2  14  11    0.04    0.20
  -2  14 -11    0.04    0.24
   3  14  11   -0.01    0.21
  -2  15  11    0.27    0.30
   2  15 -11   -0.11    0.22
   2  15 -11   -0.06    0.14
   1  15 -11    2.51    0.56
  -1  15  11    1.89    0.51
   1  15 -11    2.59    0.47
   0  15 -11    0.14    0.17
   0  15  11    0.04    0.25
   0  15 -11   -0.13    0.18
  -1  15 -11    1.34    0.47
   1  15  11    1.87    0.49
  -8   0  12    6.68    1.01
  -7   0  12    0.09    0.25
   7   0 -12    0.37    0.25
   6   0 -12    6.51    0.75
   6   0 -12    7.65    0.86
  -6   0  12    8.12    1.00
   5   0 -12    1.83    0.37
   5   0 -12    1.16    0.27
  -5   0  12    1.41    0.42
  -4   0  12    4.39    0.65
   4   0 -12    3.68    0.46
   4   0 -12    4.08    0.46
   4   0 -12    4.74    0.53
   3   0 -12   21.58    1.12
   3   0 -12   21.31    1.10
   3   0 -12   19.23    1.05
  -3   0  12   21.07    1.37
  -3   0  12   20.39    1.19
   2   0 -12   34.48    1.63
   2   0 -12   34.78    1.64
  -2   0  12   31.68    1.89
  -2   0  12   35.46    1.72
  -1   0  12    0.83    0.17
   1   0 -12    1.04    0.18
  -1   0  12    1.41    0.32
   1   0 -12    1.18    0.20
   0   0  12   46.89    2.35
   0   0  12   51.13    2.20
   0   0 -12   46.91    2.24
   0   0  12   44.67    2.21
   0   0 -12   45.17    2.20
  -1   0 -12   41.49    2.06
   1   0  12   37.63    2.08
   1   0  12   43.09    2.03
  -1   0 -12   41.61    2.09
   2   0  12   11.85    0.96
  -2   0 -12   15.66    1.02
  -2   0 -12   15.04    1.04
   2   0  12   14.77    0.79
  -3   0 -12   33.82    1.96
   3   0  12   32.44    2.01
  -3   0 -12   34.24    2.02
  -4   0 -12    0.16    0.25
   4   0  12    0.27    0.24
  -4   0 -12    0.13    0.22
  -5   0 -12    3.01    0.65
   5   0  12    3.80    0.81
  -6   0 -12    0.57    0.38
   6   0  12    0.15    0.34
   7   0  12   -0.16    0.36
  -7   0 -12    0.02    0.34
  -8  -1  12    0.08    0.30
  -7  -1  12    0.53    0.31
  -7   1  12    0.24    0.31
   7   1 -12    0.41    0.31
  -6  -1  12   13.01    1.38
   6  -1 -12   14.46    1.04
   6  -1 -12   13.82    1.02
   6   1 -12   13.03    1.25
  -6   1  12   13.35    1.36
   5  -1 -12    7.37    0.75
   5  -1 -12    6.73    0.78
  -5  -1  12    6.93    0.90
   5  -1 -12    7.56    0.75
  -5   1  12    6.61    0.88
   5   1 -12    8.74    0.64
   5   1 -12    8.71    0.85
  -4  -1  12    0.29    0.22
  -4  -1  12    0.16    0.17
   4  -1 -12    0.09    0.13
   4  -1 -12    0.09    0.12
   4   1 -12    0.08    0.12
   4   1 -12    0.18    0.17
   4   1 -12    0.08    0.11
  -4   1  12   -0.13    0.14
  -3  -1  12    5.29    0.70
   3  -1 -12    8.02    0.49
   3  -1 -12    6.72    0.50
  -3  -1  12    6.27    0.61
   3   1 -12    6.17    0.44
   3   1 -12    6.66    0.52
  -3   1  12    5.95    0.65
  -3   1  12    5.90    0.74
   3   1 -12    5.94    0.38
  -2  -1  12   10.32    0.85
   2  -1 -12   11.26    0.68
   2  -1 -12   11.63    0.65
   2  -1 -12   11.37    0.57
  -2  -1  12   11.92    0.71
   2   1 -12   11.94    0.65
  -2   1  12   11.92    0.76
  -2   1  12   10.72    0.85
   2   1 -12   11.30    0.69
   1  -1 -12   32.94    1.54
   1  -1 -12   30.47    1.50
  -1  -1  12   28.50    1.72
  -1  -1  12   32.27    1.51
  -1   1  12   30.77    1.55
  -1   1  12   31.31    1.73
  -1   1  12   31.89    1.45
   1   1 -12   31.97    1.53
   1   1 -12   31.39    1.53
   0  -1  12   26.68    1.45
   0  -1  12   27.60    1.31
   0  -1 -12   26.42    1.37
   0  -1  12   23.20    1.30
   0  -1 -12   26.15    1.35
   0   1 -12   27.76    1.39
   0   1 -12   26.46    1.35
   0   1  12   26.80    1.32
   0   1  12   25.27    1.29
   0   1  12   26.93    1.44
   1  -1  12    6.31    0.47
   1  -1  12    5.57    0.52
  -1  -1 -12    4.28    0.51
  -1  -1 -12    5.47    0.58
   1  -1  12    4.62    0.52
  -1   1 -12    4.95    0.57
  -1   1 -12    4.52    0.51
   1   1  12    5.23    0.42
   1   1  12    5.85    0.56
  -2  -1 -12   29.88    1.69
   2  -1  12   28.26    1.70
  -2  -1 -12   29.91    1.68
   2  -1  12   29.80    1.47
   2   1  12   28.26    1.69
  -2   1 -12   27.58    1.63
   2   1  12   29.85    1.41
  -2   1 -12   28.85    1.71
   3  -1  12    9.80    1.04
  -3  -1 -12   10.16    1.01
  -3  -1 -12    9.59    1.03
  -3   1 -12    9.17    0.96
  -3   1 -12   10.55    1.08
   3   1  12   11.22    0.92
   4  -1  12    4.40    0.76
  -4  -1 -12    3.28    0.66
  -4  -1 -12    4.10    0.69
  -4   1 -12    3.52    0.64
  -4   1 -12    3.61    0.70
   4   1  12    4.29    0.75
  -5  -1 -12   10.18    1.24
   5  -1  12    9.95    1.25
  -5   1 -12    7.46    1.09
   5   1  12    9.13    1.21
  -6  -1 -12   -0.17    0.25
   6  -1  12    0.24    0.30
   6   1  12    0.00    0.32
  -6   1 -12   -0.04    0.24
   7  -1  12   -0.23    0.37
  -7  -1 -12    0.14    0.33
   7   1  12   -0.11    0.34
  -7   1 -12    0.52    0.44
  -8  -2  12    0.31    0.34
   8   2 -12    0.51    0.38
  -7  -2  12    0.30    0.32
   7   2 -12   -0.14    0.23
   6  -2 -12    1.51    0.37
  -6  -2  12    1.54    0.45
  -6   2  12    1.31    0.44
   6   2 -12    0.79    0.34
  -5  -2  12   -0.19    0.14
   5  -2 -12   -0.04    0.12
   5  -2 -12    0.02    0.11
   5   2 -12    0.07    0.15
  -5   2  12    0.05    0.18
   4  -2 -12   24.59    1.40
   4  -2 -12   23.78    1.29
  -4  -2  12   24.06    1.62
  -4  -2  12   27.27    1.44
   4   2 -12   25.82    1.29
   4   2 -12   26.15    1.52
  -4   2  12   26.88    1.66
   4   2 -12   24.10    1.45
   4   2 -12   23.90    1.33
  -3  -2  12    1.43    0.38
   3  -2 -12    1.57    0.28
  -3  -2  12    1.54    0.28
   3  -2 -12    1.56    0.22
   3   2 -12    1.71    0.17
  -3   2  12    0.75    0.28
   3   2 -12    1.96    0.31
   3   2 -12    1.55    0.21
  -2  -2  12    1.11    0.19
   2  -2 -12    0.82    0.15
  -2  -2  12    0.49    0.23
   2  -2 -12    1.37    0.24
  -2   2  12    1.13    0.17
  -2   2  12    0.74    0.27
   2   2 -12    0.54    0.15
   2   2 -12    0.88    0.15
  -2   2  12    0.56    0.18
  -1  -2  12    2.79    0.29
   1  -2 -12    2.94    0.30
  -1  -2  12    1.74    0.35
   1  -2 -12    2.22    0.29
  -1   2  12    2.82    0.36
   1   2 -12    2.27    0.29
  -1   2  12    2.80    0.42
   1   2 -12    2.86    0.32
  -1   2  12    3.12    0.21
   0  -2  12   20.13    1.15
   0  -2 -12   18.45    1.04
   0  -2  12   20.11    1.00
   0  -2 -12   15.56    1.01
   0   2  12   18.37    1.10
   0   2 -12   18.68    1.03
   0   2 -12   18.64    1.08
   0   2  12   20.38    0.99
  -1  -2 -12   11.65    0.81
   1  -2  12   12.52    0.81
  -1  -2 -12   11.89    0.83
   1  -2  12   13.14    0.79
   1   2  12   12.55    0.81
   1   2  12   12.27    0.76
  -1   2 -12   13.04    0.82
  -1   2 -12   12.26    0.88
  -2  -2 -12   12.70    0.97
  -2  -2 -12   14.53    1.01
   2  -2  12   14.18    0.83
  -2   2 -12   13.33    0.95
  -2   2 -12   14.50    1.06
   2   2  12   13.82    0.98
  -3  -2 -12    2.06    0.46
  -3  -2 -12    1.54    0.40
  -3   2 -12    2.17    0.51
   3   2  12    1.73    0.43
  -3   2 -12    1.37    0.36
  -4  -2 -12    1.47    0.44
  -4  -2 -12    1.08    0.41
  -4   2 -12    0.73    0.37
   4   2  12    1.47    0.43
  -4   2 -12    0.91    0.36
   5  -2  12    0.00    0.26
  -5  -2 -12   -0.16    0.23
  -5   2 -12    0.09    0.22
   5   2  12    0.13    0.23
  -6  -2 -12    0.68    0.40
   6  -2  12   -0.21    0.30
   6   2  12    1.20    0.51
  -6   2 -12    0.03    0.27
  -7  -2 -12    0.59    0.41
   7  -2  12    0.20    0.43
   7   2  12    0.48    0.46
  -7   2 -12    0.34    0.37
  -8  -3  12   -0.06    0.33
   8   3 -12    0.32    0.38
  -7  -3  12    0.96    0.40
   7   3 -12    1.29    0.47
  -6  -3  12    1.36    0.45
   6  -3 -12    2.26    0.47
[truncated: 169,906 more chars]
