# Supplementary material for: Crystal structure of dimethomorph
Source: Acta Crystallogr E Crystallogr Commun. 2015 Aug 12;71(Pt 9):o654. doi: 10.1107/S2056989015014735 (PMC4555370; doi:10.1107/S2056989015014735)
Supplement: Supplementary file 2 [file e-71-0o654-Isup2.hkl]

#
# h,k,l, Fc-squared, Fo-squared, sigma(Fo-squared), status flag
#
data_I
_shelx_title ' JK679 in P2(1)/c'
_shelx_refln_list_code          4
_shelx_F_calc_maximum      193.44
_exptl_crystal_F_000       816.00
_reflns_d_resolution_high  0.7685

loop_
 _space_group_symop_operation_xyz
 'x, y, z'
 '-x, y+1/2, -z+1/2'
 '-x, -y, -z'
 'x, -y-1/2, z-1/2'

_cell_length_a     6.6238
_cell_length_b    13.2232
_cell_length_c    21.4810
_cell_angle_alpha  90.000
_cell_angle_beta   97.167
_cell_angle_gamma  90.000

_shelx_F_squared_multiplier     1.000

loop_
 _refln_index_h
 _refln_index_k
 _refln_index_l
 _refln_F_squared_calc
 _refln_F_squared_meas
 _refln_F_squared_sigma
 _refln_observed_status
   1   0   0        776.63        788.33        15.18 o
   2   0   0        653.85        541.76        13.52 o
   3   0   0         16.55         12.77         2.76 o
   4   0   0       1051.16       1078.71        30.49 o
   5   0   0        541.59        513.21        25.23 o
   6   0   0        100.84         96.22        10.99 o
   7   0   0         11.01         24.48         9.91 o
   8   0   0         11.94         19.50        11.79 o
   1   1   0       1862.30       1835.96        28.89 o
   2   1   0        348.72        315.03         6.93 o
   3   1   0         16.00         15.92         2.24 o
   4   1   0        744.93        671.37        18.52 o
   5   1   0        169.30        181.55        10.23 o
   6   1   0        344.50        338.68        17.00 o
   7   1   0         63.34         72.68        10.57 o
   8   1   0         67.06         78.82        12.25 o
   0   2   0       1392.68       1461.20        26.82 o
   1   2   0       5177.46       5404.05        77.24 o
   2   2   0        216.58        218.72         6.19 o
   3   2   0         40.84         47.89         3.32 o
   4   2   0          3.81          4.44         1.92 o
   5   2   0          0.68          0.63         2.16 o
   6   2   0        479.92        482.00        22.05 o
   7   2   0          2.98          4.27         5.03 o
   8   2   0         15.22         21.41         8.01 o
   1   3   0          5.10         20.90         1.41 o
   2   3   0       3608.09       3515.47        59.62 o
   3   3   0         47.87         63.23         3.84 o
   4   3   0         30.09         18.64         3.41 o
   5   3   0         31.27         30.52         4.87 o
   6   3   0         46.26         59.70        10.58 o
   7   3   0          2.39          5.44         4.75 o
   8   3   0         39.22         31.54         8.49 o
   0   4   0      28755.77      26964.65       678.02 o
   1   4   0          0.63          1.22         0.70 o
   2   4   0        466.40        462.73        13.67 o
   3   4   0        429.21        393.38        10.76 o
   4   4   0        521.53        544.52        14.98 o
   5   4   0        102.50        121.45         8.45 o
   6   4   0         94.22        108.80        16.47 o
   7   4   0        302.67        331.28        22.14 o
   8   4   0          3.77         -4.53         7.09 o
   1   5   0        376.80        397.07         7.68 o
   2   5   0       3126.43       3193.65        48.78 o
   3   5   0        255.03        288.67        10.72 o
   4   5   0        204.04        187.58         8.71 o
   5   5   0        637.84        634.07        19.02 o
   6   5   0        100.09        120.88        11.07 o
   7   5   0        290.24        321.36        26.56 o
   8   5   0          3.61         16.66        13.61 o
   0   6   0         13.41         16.67         2.22 o
   1   6   0       2272.43       2211.08        33.93 o
   2   6   0        469.73        427.47         9.17 o
   3   6   0          3.53         32.73         2.82 o
   4   6   0        410.05        419.74        12.80 o
   5   6   0        366.79        378.74        14.45 o
   6   6   0         62.87         70.58        12.78 o
   7   6   0          8.27          7.65         6.86 o
   8   6   0          4.62         -1.54        16.90 o
   1   7   0       1985.98       2045.54        33.95 o
   2   7   0        240.80        212.01         9.93 o
   3   7   0          0.05          0.10         1.33 o
   4   7   0        147.31        173.07        10.77 o
   5   7   0        395.92        409.65        16.51 o
   6   7   0         25.69         28.94         8.88 o
   7   7   0          1.80         -1.34        10.00 o
   0   8   0        295.43        322.24        10.96 o
   1   8   0        326.17        325.13         7.82 o
   2   8   0        603.97        625.60        13.11 o
   3   8   0         12.56         17.87         2.34 o
   4   8   0         26.63         30.29         4.48 o
   5   8   0         38.67         25.77         5.88 o
   6   8   0         19.93         35.23         9.77 o
   7   8   0          3.53          9.71         7.83 o
   1   9   0         20.13         25.42         2.41 o
   2   9   0        621.87        648.97        23.55 o
   3   9   0         31.41         26.79         3.50 o
   4   9   0         61.60         62.94         8.14 o
   5   9   0          0.06          8.02         5.56 o
   6   9   0          9.59         25.63         8.46 o
   7   9   0         23.61          3.83        16.21 o
   0  10   0        200.75        224.08         9.99 o
   1  10   0         55.39         54.23         3.74 o
   2  10   0         70.98         69.29         4.94 o
   3  10   0         99.88        118.17        10.56 o
   4  10   0         11.70          2.80         4.21 o
   5  10   0        467.37        530.70        29.51 o
   6  10   0         14.04         31.68         9.59 o
   1  11   0        209.63        217.69         8.20 o
   2  11   0         80.20         91.65        11.14 o
   3  11   0        109.58        103.48        11.86 o
   4  11   0         21.85         12.20         5.08 o
   5  11   0        238.80        250.71        21.04 o
   6  11   0        124.00        142.61        17.86 o
   0  12   0         25.58         76.46         6.92 o
   1  12   0        116.31        143.60        10.85 o
   2  12   0         11.76         16.22         4.36 o
   3  12   0        112.24         96.81        14.91 o
   4  12   0        103.89        131.23        14.90 o
   5  12   0          0.21          0.47         5.89 o
   6  12   0         11.00         16.68         9.04 o
   1  13   0         26.41         19.11         4.34 o
   2  13   0          1.47          0.93         3.36 o
   3  13   0          0.08         -1.41         3.99 o
   4  13   0         36.20         34.33         8.64 o
   5  13   0         11.51         -1.16         7.65 o
   0  14   0        176.39        229.71        29.96 o
   1  14   0         83.32         61.85        14.98 o
   2  14   0          9.34          6.82         4.00 o
   3  14   0         11.18          7.46         5.34 o
   4  14   0          6.84         -1.10         5.99 o
   1  15   0         14.05         16.31         9.03 o
   2  15   0         74.17         67.56        12.58 o
   3  15   0          1.49          6.53         5.29 o
   4  15   0         18.42         20.32         7.53 o
   0  16   0          0.11         21.51        11.52 o
   1  16   0          0.13         -1.91         5.44 o
   2  16   0          0.14          0.58         7.68 o
   3  16   0         56.42         51.00        19.01 o
   1  17   0         65.61         62.64        14.21 o
  -8   1   1         67.61        106.35        14.46 o
  -7   1   1         12.84          4.05         5.29 o
  -6   1   1         13.21         11.29         3.40 o
  -5   1   1        970.19        928.35        22.30 o
  -4   1   1          1.48         -0.06         2.14 o
  -3   1   1        302.61        362.73         8.28 o
  -2   1   1        247.86        194.95         5.06 o
  -1   1   1       2881.86       2905.89        38.20 o
   0   1   1          1.31          3.14         0.56 o
   1   1   1        630.78        639.87        11.26 o
   2   1   1      25578.84      25329.91       359.78 o
   3   1   1          0.60         -1.06         1.22 o
   4   1   1        285.19        254.55         9.73 o
   5   1   1         16.98         15.48         4.29 o
   6   1   1        371.81        381.26        18.40 o
   7   1   1         13.43          6.53         7.04 o
   8   1   1          0.20         -2.22         5.96 o
  -8   2   1         14.33         13.95         6.47 o
  -7   2   1        154.05        185.60        14.09 o
  -6   2   1         66.96         57.47         6.95 o
  -5   2   1       1374.10       1379.52        32.03 o
  -4   2   1       1028.10       1049.76        21.43 o
  -3   2   1        656.08        642.15        13.04 o
  -2   2   1        108.58         70.20         3.50 o
  -1   2   1       6558.37       6361.53        86.16 o
   0   2   1         18.29         17.20         0.93 o
   1   2   1      17776.10      16828.19       238.22 o
   2   2   1          4.62          6.06         1.51 o
   3   2   1       1951.21       1998.87        34.73 o
   4   2   1         88.75         62.86         5.05 o
   5   2   1        298.00        297.89        12.08 o
   6   2   1       1052.60       1059.54        29.50 o
   7   2   1          4.50          6.37         6.51 o
   8   2   1         14.75         10.74         7.01 o
  -8   3   1         15.67         22.19         9.48 o
  -7   3   1         48.44         44.62         9.65 o
  -6   3   1        248.24        246.39        18.04 o
  -5   3   1         13.91          9.81         3.75 o
  -4   3   1         25.81         25.65         3.33 o
  -3   3   1        979.62       1111.86        20.96 o
  -2   3   1         61.91         57.15         2.96 o
  -1   3   1       2573.81       2563.12        35.70 o
   0   3   1      16523.07      16886.40       215.72 o
   1   3   1          2.74          2.03         0.79 o
   2   3   1        151.53        133.60         6.09 o
   3   3   1       1554.18       1518.90        26.05 o
   4   3   1          4.48          6.47         2.06 o
   5   3   1          5.00          2.24         2.37 o
   6   3   1        560.93        597.76        23.71 o
   7   3   1          9.24         16.43         7.10 o
   8   3   1         14.59          8.21         7.76 o
  -8   4   1          8.78         12.27         8.79 o
  -7   4   1         47.62         51.73         9.31 o
  -6   4   1        402.26        401.48        18.53 o
  -5   4   1       1119.73       1106.78        27.30 o
  -4   4   1        160.18        157.54        10.15 o
  -3   4   1       3326.57       3542.41        61.60 o
  -2   4   1         12.70          8.94         1.35 o
  -1   4   1       5882.61       6245.20        85.03 o
   0   4   1        150.46        139.16         3.57 o
   1   4   1          6.89          7.77         1.06 o
   2   4   1          6.57          5.92         1.58 o
   3   4   1       1163.55       1305.16        24.65 o
   4   4   1       2311.09       2216.34        39.54 o
   5   4   1          4.77          5.89         3.56 o
   6   4   1        169.50        191.99        19.29 o
   7   4   1         21.37         22.78         8.76 o
   8   4   1         75.95         60.07        13.32 o
  -8   5   1         45.04         60.56        15.00 o
  -7   5   1         78.36         87.24        13.95 o
  -6   5   1         57.97         52.55         8.52 o
  -5   5   1       2541.49       2561.57        49.63 o
  -4   5   1        238.74        231.82         8.83 o
  -3   5   1        215.58        184.23         7.16 o
  -2   5   1       1207.76       1093.04        17.82 o
  -1   5   1        189.33        203.36         4.56 o
   0   5   1       1632.79       1504.42        24.73 o
   1   5   1         25.38         25.72         1.75 o
   2   5   1       2731.97       2529.72        39.60 o
   3   5   1         49.33         43.78         3.88 o
   4   5   1        486.84        473.77        12.92 o
   5   5   1         29.80         29.10         6.40 o
   6   5   1        291.21        275.79        18.51 o
   7   5   1         53.10         64.41        10.70 o
   8   5   1          0.25         -7.94        13.25 o
  -8   6   1         60.57         54.04        13.00 o
  -7   6   1          0.25         -2.18         6.08 o
  -6   6   1          2.81          3.97         5.56 o
  -5   6   1       1367.90       1317.14        29.42 o
  -4   6   1         23.89         24.40         3.38 o
  -3   6   1        194.58        208.05         7.06 o
  -2   6   1        364.87        453.11         9.11 o
  -1   6   1        895.83        904.62        16.15 o
   0   6   1        253.67        279.52         6.44 o
   1   6   1        580.96        569.83        10.22 o
   2   6   1        191.12        177.53         6.04 o
   3   6   1          3.26          4.38         1.65 o
   4   6   1        107.10        106.61         7.83 o
   5   6   1         51.31         41.99         5.52 o
   6   6   1         11.41          5.90         5.82 o
   7   6   1         48.29         42.53        11.41 o
  -7   7   1         42.22         41.09        10.88 o
  -6   7   1        103.96        118.39        15.07 o
  -5   7   1          5.48          6.85         3.56 o
  -4   7   1        779.16        805.96        21.22 o
  -3   7   1         66.04         75.07         4.39 o
  -2   7   1        295.40        326.27         8.40 o
  -1   7   1        344.90        402.89         8.66 o
   0   7   1       1163.05       1138.24        20.05 o
   1   7   1        350.77        364.18         8.58 o
   2   7   1        135.36        128.86         5.14 o
   3   7   1        473.52        466.18        11.80 o
   4   7   1        889.62        851.45        20.11 o
   5   7   1        104.18        108.99        10.79 o
   6   7   1         55.74         39.36         9.55 o
   7   7   1          2.11         -0.15        10.09 o
  -7   8   1         66.83         89.15        14.58 o
  -6   8   1        103.86        106.23        13.89 o
  -5   8   1        244.19        232.80        15.89 o
  -4   8   1          0.78         -2.66         2.66 o
  -3   8   1        368.15        384.63        10.21 o
  -2   8   1        369.28        359.30         9.14 o
  -1   8   1          2.03          0.36         0.95 o
   0   8   1         23.88         25.44         2.25 o
   1   8   1        708.02        668.77        12.89 o
   2   8   1        110.21        120.81         5.33 o
   3   8   1         50.95         52.43         4.01 o
   4   8   1       2288.19       2310.06        48.78 o
   5   8   1          9.92         11.48         5.97 o
   6   8   1         67.98         90.55        19.85 o
   7   8   1         84.12        129.96        17.63 o
  -7   9   1         26.35         38.12        11.09 o
  -6   9   1         14.41         25.00         8.90 o
  -5   9   1         23.59         31.94         8.48 o
  -4   9   1         28.13         21.56         4.92 o
  -3   9   1       1954.92       1999.85        45.39 o
  -2   9   1        302.54        319.48         9.06 o
  -1   9   1        933.80        974.16        19.30 o
   0   9   1        302.42        300.07         7.74 o
   1   9   1          9.03         12.10         1.86 o
   2   9   1        703.31        720.73        16.41 o
   3   9   1          0.03         -1.75         1.75 o
   4   9   1        498.64        523.68        26.39 o
   5   9   1         59.18         65.90        11.14 o
   6   9   1          0.17          0.45         5.78 o
   7   9   1         84.76         88.69        17.92 o
  -6  10   1         44.80         40.54        14.80 o
  -5  10   1        132.14        129.55        14.79 o
  -4  10   1         11.69         18.04         4.77 o
  -3  10   1        549.65        511.88        21.44 o
  -2  10   1         12.70         15.96         2.61 o
  -1  10   1          0.86          4.40         1.45 o
   0  10   1        243.21        264.61         7.64 o
   1  10   1         23.07         20.02         2.48 o
   2  10   1        130.99        113.38        11.26 o
   3  10   1        154.94        164.70        11.12 o
   4  10   1          7.53          6.52         3.77 o
   5  10   1          8.85          8.63         6.27 o
   6  10   1         18.24         28.81         9.34 o
  -6  11   1          0.00         -5.13         5.13 o
  -5  11   1         16.21         16.61         8.49 o
  -4  11   1         10.71         11.97         5.92 o
  -3  11   1        645.08        665.93        27.50 o
  -2  11   1         15.84         17.16         4.42 o
  -1  11   1        231.88        243.06         8.62 o
   0  11   1        119.10        111.38         5.67 o
   1  11   1         51.83         52.83         4.73 o
   2  11   1          2.75          3.07         3.13 o
   3  11   1          1.02          3.27         3.16 o
   4  11   1         51.32         38.74         7.36 o
   5  11   1         89.11         94.27        15.26 o
   6  11   1         47.13         34.85        11.47 o
  -6  12   1         30.85         30.12        10.14 o
  -5  12   1          0.61          4.41        12.68 o
  -4  12   1        650.23        681.59        40.87 o
  -3  12   1          8.34         17.38         5.04 o
  -2  12   1         88.09         93.51        12.81 o
  -1  12   1         17.05          5.24         3.04 o
   0  12   1         21.69         23.75         3.77 o
   1  12   1        119.51        145.11         8.38 o
   2  12   1          1.55          1.03         3.29 o
   3  12   1        322.55        330.28        27.51 o
   4  12   1          3.83          9.63         5.30 o
   5  12   1         54.75         57.78        10.65 o
   6  12   1         15.70         15.33         8.76 o
  -5  13   1         21.56         24.69        10.31 o
  -4  13   1         19.55         16.12         6.97 o
  -3  13   1          4.52         17.33         6.00 o
  -2  13   1          7.39          4.35         3.72 o
  -1  13   1        148.45        127.08        12.03 o
   0  13   1          4.75          8.25         3.40 o
   1  13   1          0.24          1.00         2.76 o
   2  13   1         59.99         44.11         6.52 o
   3  13   1         17.96         25.04         7.05 o
   4  13   1          0.60         -4.27         4.27 o
   5  13   1          6.48          9.85         9.30 o
  -5  14   1          0.55         10.76        14.60 o
  -4  14   1         29.61         31.22         8.83 o
  -3  14   1         45.19         38.92        14.55 o
  -2  14   1         30.38         31.79         7.12 o
  -1  14   1        125.02        117.48        11.53 o
   0  14   1         23.47         22.59        17.48 o
   1  14   1         46.52         45.48         9.78 o
   2  14   1         48.14         31.73         6.88 o
   3  14   1          1.06         -3.21         4.14 o
   4  14   1          0.02         -1.92         5.25 o
  -4  15   1         70.55         70.97        13.38 o
  -3  15   1         37.84         40.27         8.59 o
  -2  15   1         58.38         66.15        13.64 o
  -1  15   1         96.71        104.40        15.53 o
   0  15   1         12.93          8.54         9.99 o
   1  15   1         23.89         13.54         9.80 o
   2  15   1         25.37         38.62        10.33 o
   3  15   1        115.04        124.45        14.31 o
   4  15   1         20.67          8.61         6.76 o
  -3  16   1          0.21         -0.01        10.56 o
  -2  16   1          0.40         -1.27         6.09 o
  -1  16   1         84.33         73.06        16.71 o
   0  16   1          5.48         -0.12         4.87 o
   1  16   1          5.19          4.03         5.98 o
   2  16   1          3.40         -5.18         5.18 o
  -1  17   1         24.54         20.39         9.34 o
   0  17   1          0.82          0.54         6.39 o
  -8   0   2         27.59         49.14        12.05 o
  -7   0   2         40.05         38.41        12.19 o
  -6   0   2        500.86        453.45        26.75 o
  -5   0   2        316.09        331.44        20.16 o
  -4   0   2       2488.85       2418.31        52.97 o
  -3   0   2       9679.68       9811.22       190.24 o
  -2   0   2        857.48        958.59        21.90 o
  -1   0   2         14.94         12.24         1.13 o
   0   0   2        995.01        506.28        22.28 o
   1   0   2      16978.92      17181.41       417.52 o
   2   0   2      29460.70      29457.96       625.61 o
   3   0   2       1829.92       2174.37        52.12 o
   4   0   2       2885.42       2991.56       103.33 o
   5   0   2        333.50        305.93        21.16 o
   6   0   2        262.02        246.40        21.95 o
   7   0   2         51.09         51.14        13.43 o
   8   0   2          3.29         27.53        17.29 o
  -8   1   2         16.70         23.88         7.33 o
  -7   1   2         33.96         23.83         8.53 o
  -6   1   2        216.79        227.11        16.45 o
  -5   1   2          1.78          3.94         2.45 o
  -4   1   2         72.33         84.44         4.71 o
  -3   1   2        115.61        127.97         5.27 o
  -2   1   2         14.12         25.37         2.01 o
  -1   1   2       4177.29       3887.63        46.83 o
   0   1   2         96.88        107.57         1.88 o
   1   1   2       3675.55       3844.57        63.26 o
   2   1   2        367.88        351.96         7.43 o
   3   1   2        699.88        763.39        14.72 o
   4   1   2         26.78         32.40         3.79 o
   5   1   2          2.09          0.16         2.97 o
   6   1   2        278.29        304.40        18.12 o
   7   1   2        119.64        104.69        12.76 o
   8   1   2         27.56         18.93         8.35 o
  -8   2   2          5.07          7.36         5.94 o
  -7   2   2        100.54         94.97        10.09 o
  -6   2   2        166.73        163.16         9.68 o
  -5   2   2        172.17        170.46         8.99 o
  -4   2   2        347.49        364.58        11.31 o
  -3   2   2         98.65        109.09         5.30 o
  -2   2   2        660.80        672.08        11.67 o
  -1   2   2        929.26       1004.07        15.50 o
   0   2   2         54.80         55.16         1.81 o
   1   2   2      16005.48      15828.33       238.12 o
   2   2   2        834.19        857.67        17.46 o
   3   2   2         55.97         57.13         3.82 o
   4   2   2          0.05          1.58         1.68 o
   5   2   2         56.76         49.26         5.27 o
   6   2   2         52.44         47.98         7.09 o
   7   2   2         13.06         13.68         6.85 o
   8   2   2          6.52         10.17         6.84 o
  -8   3   2         15.89         20.18        13.44 o
  -7   3   2         89.95        122.16        15.09 o
  -6   3   2         22.37         12.39         3.50 o
  -5   3   2         50.92         50.09         5.03 o
  -4   3   2        716.62        623.46        14.52 o
  -3   3   2        810.01        900.69        16.79 o
  -2   3   2       2541.80       2297.88        33.59 o
  -1   3   2      37417.65      35899.02       686.93 o
   0   3   2       4774.62       5012.69        71.47 o
   1   3   2       4009.35       3970.54        61.88 o
   2   3   2         37.97         49.26         3.40 o
   3   3   2        357.78        344.05         9.32 o
   4   3   2        548.85        562.39        14.80 o
   5   3   2        127.93        103.86         7.24 o
   6   3   2         66.93         95.63        10.52 o
   7   3   2          3.41          6.79         6.34 o
   8   3   2        418.25        448.71        48.88 o
  -8   4   2          6.70          6.75         8.25 o
  -7   4   2          9.02         10.85         5.70 o
  -6   4   2        291.85        281.48        13.59 o
  -5   4   2        322.48        303.11        12.69 o
  -4   4   2        506.07        495.50        12.40 o
  -3   4   2       2047.45       1984.01        34.43 o
  -2   4   2        443.37        447.30         8.83 o
  -1   4   2        609.87        537.24         9.04 o
   0   4   2       1447.29       1343.70        19.52 o
   1   4   2        670.87        678.99        12.49 o
   2   4   2        112.44         91.12         4.15 o
   3   4   2        620.28        537.41        12.80 o
   4   4   2         17.39         29.32         3.38 o
   5   4   2          0.26          0.54         2.91 o
   6   4   2        177.71        172.02        19.79 o
   7   4   2        168.01        145.48        16.85 o
   8   4   2         74.12         93.36        19.18 o
  -8   5   2          2.49         -3.75         7.01 o
  -7   5   2          4.85          1.95         6.11 o
  -6   5   2         27.53         21.01         6.00 o
  -5   5   2         18.13         18.55         3.68 o
  -4   5   2        641.66        650.69        14.87 o
  -3   5   2          0.98          1.67         1.37 o
  -2   5   2       1195.69       1253.79        19.39 o
  -1   5   2          8.60          3.39         1.10 o
   0   5   2       2598.78       2785.32        39.24 o
   1   5   2         60.76         69.83         3.71 o
   2   5   2          1.14          1.80         1.16 o
   3   5   2         52.80         62.98         4.68 o
   4   5   2          1.80          1.35         1.82 o
   5   5   2        962.72        904.60        27.35 o
   6   5   2        105.96        128.18        12.82 o
   7   5   2          8.46          2.67         5.97 o
   8   5   2          3.12         13.39         9.28 o
  -8   6   2          1.85          8.18         8.15 o
  -7   6   2         34.66         37.79        14.25 o
  -6   6   2         62.41         63.31        15.14 o
  -5   6   2        137.68        140.21         8.52 o
  -4   6   2        146.28        147.27         7.42 o
  -3   6   2        697.51        680.84        14.28 o
  -2   6   2        511.22        527.71        10.31 o
  -1   6   2       1330.74       1289.82        21.63 o
   0   6   2        245.53        250.76         5.98 o
   1   6   2         33.89         40.78         2.54 o
   2   6   2        104.47        130.20         6.94 o
   3   6   2        999.79       1029.96        31.08 o
   4   6   2          0.67          1.20         2.28 o
   5   6   2        152.08        179.42        12.30 o
   6   6   2          5.13          4.71         5.49 o
   7   6   2          0.17          0.19         8.92 o
  -7   7   2         47.83         52.29        15.31 o
  -6   7   2        181.71        207.90        19.75 o
  -5   7   2         30.03         47.01         6.45 o
  -4   7   2        263.42        285.87        12.57 o
  -3   7   2        366.29        410.64        10.56 o
  -2   7   2          9.86          7.42         1.49 o
  -1   7   2        629.90        567.38        11.90 o
   0   7   2        293.46        351.37         8.34 o
   1   7   2       2442.11       2309.01        36.04 o
   2   7   2        272.13        269.73         7.57 o
   3   7   2        955.43        946.85        25.05 o
   4   7   2        381.21        378.66        13.01 o
   5   7   2          0.14         -2.15         2.84 o
   6   7   2         26.13         18.76         7.79 o
   7   7   2         43.91         44.58        11.10 o
  -7   8   2          4.19          7.46         7.46 o
  -6   8   2          4.68          1.98         5.22 o
  -5   8   2        230.95        236.78        16.10 o
  -4   8   2         53.92         33.51         5.96 o
  -3   8   2        231.18        241.42         8.37 o
  -2   8   2         23.01         20.68         2.20 o
  -1   8   2        467.69        451.13         9.66 o
   0   8   2         16.87         19.65         2.02 o
   1   8   2          1.62          1.78         1.15 o
   2   8   2          2.73          2.29         1.60 o
   3   8   2        360.02        376.48        10.93 o
   4   8   2         57.55         68.05         6.82 o
   5   8   2         27.32         36.12         8.61 o
   6   8   2         26.36         29.34         9.08 o
   7   8   2         21.58         20.98         9.27 o
  -7   9   2         55.69         82.98        17.39 o
  -6   9   2          1.71          1.63         6.23 o
  -5   9   2         23.93         22.76         7.04 o
  -4   9   2         76.29         77.90         8.83 o
  -3   9   2         56.39         55.77         8.65 o
  -2   9   2          5.91          7.53         1.76 o
  -1   9   2        760.26        730.00        15.16 o
   0   9   2        472.47        437.73         9.50 o
   1   9   2         25.41         27.55         2.69 o
   2   9   2         63.76         70.75         4.34 o
   3   9   2        396.56        367.67        12.28 o
   4   9   2        570.10        567.78        23.74 o
   5   9   2         37.16         47.84         9.78 o
   6   9   2          0.11         -1.97         6.08 o
   7   9   2          7.50          6.67         7.59 o
  -7  10   2          9.84         23.43        20.36 o
  -6  10   2         33.37         16.12         7.84 o
  -5  10   2         94.24        114.47        14.18 o
  -4  10   2         75.62         69.90         8.99 o
  -3  10   2        421.42        439.71        23.62 o
  -2  10   2          1.55          0.02         2.48 o
  -1  10   2        643.20        657.16        15.98 o
   0  10   2        140.16        137.31         5.83 o
   1  10   2          0.55          0.14         1.41 o
   2  10   2         32.02         33.75         3.30 o
   3  10   2          7.19          8.04         2.68 o
   4  10   2        279.04        296.51        22.12 o
   5  10   2        149.48        158.27        30.88 o
   6  10   2         17.67         22.49         9.38 o
  -6  11   2          9.24         10.11        12.92 o
  -5  11   2         55.10         46.38         9.80 o
  -4  11   2        128.60        133.87        14.16 o
  -3  11   2        546.05        546.76        21.79 o
  -2  11   2        121.08        137.09        10.33 o
  -1  11   2        104.80         78.03         5.78 o
   0  11   2        241.69        247.25         9.80 o
   1  11   2         13.87         13.93         4.14 o
   2  11   2          0.06          1.79         1.91 o
   3  11   2         64.07         77.97         7.89 o
   4  11   2         26.22         23.66         6.04 o
   5  11   2        131.90        160.75        16.84 o
   6  11   2         20.17         21.89         8.89 o
  -6  12   2          0.13          0.22         8.30 o
  -5  12   2         60.07         66.83        22.86 o
  -4  12   2         43.95         33.08         8.12 o
  -3  12   2          4.47          5.81         4.42 o
  -2  12   2          4.09          8.23         3.76 o
  -1  12   2         22.02         23.22         5.21 o
   0  12   2        199.54        191.56         8.32 o
   1  12   2         15.66         16.82         2.88 o
   2  12   2         11.29         11.93         4.03 o
   3  12   2        158.28        162.88        13.14 o
   4  12   2        118.57        114.76        11.97 o
   5  12   2         82.23        101.29        14.10 o
   6  12   2          4.93         19.21        16.90 o
  -5  13   2          0.24         13.76         8.08 o
  -4  13   2         43.14         36.77         8.76 o
  -3  13   2         10.98         17.78         7.27 o
  -2  13   2        279.82        234.71        14.45 o
  -1  13   2          3.20          0.39         2.72 o
   0  13   2        215.08        196.45        11.38 o
   1  13   2         46.83         48.84         9.04 o
   2  13   2         39.25         58.52         8.37 o
   3  13   2        109.98        108.38        12.96 o
   4  13   2        117.25        123.20        17.81 o
   5  13   2          5.04         10.10         9.35 o
  -5  14   2          5.07         27.66        17.67 o
  -4  14   2          9.64         14.21         6.37 o
  -3  14   2         18.50         21.29         6.93 o
  -2  14   2         81.55         73.37         9.93 o
  -1  14   2         38.32         28.34         6.26 o
   0  14   2        121.05        120.85        15.20 o
   1  14   2         17.57          8.87         5.90 o
   2  14   2         26.11         10.04         5.51 o
   3  14   2          0.90         -4.01         4.01 o
   4  14   2         26.46         16.49         7.56 o
  -4  15   2          2.99          5.66         6.24 o
  -3  15   2         48.89         41.32         8.80 o
  -2  15   2        187.39        206.15        16.76 o
  -1  15   2          1.98         -1.44         5.63 o
   0  15   2          0.82          0.47         5.25 o
   1  15   2         40.75         30.12        14.02 o
   2  15   2          0.16         -1.48         4.33 o
   3  15   2         21.89         22.71         8.91 o
   4  15   2          6.82         36.11        16.52 o
  -3  16   2          9.53          1.04         6.92 o
  -2  16   2         12.24         15.64         8.80 o
  -1  16   2          5.98         22.49         9.07 o
   0  16   2          7.77         -5.16         5.16 o
   1  16   2         29.46         44.31        11.21 o
   2  16   2          4.62          1.55         6.32 o
   0  17   2         15.94         24.44         9.50 o
  -8   1   3        139.08        157.66        13.09 o
  -7   1   3        117.78        108.44        13.16 o
  -6   1   3        706.60        710.53        21.82 o
  -5   1   3          5.89          4.84         2.08 o
  -4   1   3       1127.10       1214.35        21.16 o
  -3   1   3          6.10         15.99         2.12 o
  -2   1   3         88.84         92.73         3.35 o
  -1   1   3        778.69        849.11        12.05 o
   0   1   3       4400.88       4337.64        50.02 o
   1   1   3       3307.87       3286.11        54.65 o
   2   1   3       3138.71       2836.87        49.20 o
   3   1   3        888.67        689.99        13.53 o
   4   1   3        719.12        644.44        20.45 o
   5   1   3        409.18        386.17        21.69 o
   6   1   3        265.52        277.17        21.28 o
   7   1   3          0.63         -1.22         5.10 o
   8   1   3          0.83         -3.70         5.74 o
  -8   2   3          0.15          6.00         5.37 o
  -7   2   3        133.72        142.40        12.37 o
  -6   2   3        222.09        234.24        11.61 o
  -5   2   3         15.54         22.66         3.54 o
  -4   2   3        489.89        432.20        10.60 o
  -3   2   3        777.90        816.90        14.58 o
  -2   2   3       2874.39       2631.81        37.57 o
  -1   2   3      15183.98      15805.84       236.97 o
   0   2   3       2943.23       3140.35        45.40 o
   1   2   3       8882.39       8490.75       137.54 o
   2   2   3       1381.19       1275.98        26.59 o
   3   2   3       6573.35       6648.39       104.57 o
   4   2   3        367.10        291.95        11.30 o
   5   2   3        273.56        288.45        16.08 o
   6   2   3        378.54        368.57        20.33 o
   7   2   3          1.40          3.99         9.37 o
   8   2   3          0.29          0.44         5.97 o
  -8   3   3         47.05         25.43        10.08 o
  -7   3   3         12.41         16.02         6.29 o
  -6   3   3        687.77        644.70        17.37 o
  -5   3   3         75.01         84.22         6.02 o
  -4   3   3        304.91        336.11        10.15 o
  -3   3   3        123.69        137.79         5.52 o
  -2   3   3       1246.58       1182.88        18.18 o
  -1   3   3       2420.12       2682.74        54.26 o
   0   3   3       6520.93       6807.15        97.31 o
   1   3   3        304.41        334.66         7.22 o
   2   3   3       1571.75       1713.81        34.40 o
   3   3   3        177.67        210.72         7.47 o
   4   3   3        157.86        173.54        16.97 o
   5   3   3       1233.71       1117.65        32.26 o
   6   3   3         10.79         87.50        14.27 o
   7   3   3         28.30          9.33         7.74 o
   8   3   3        112.76        111.12        14.59 o
  -8   4   3         16.14         17.64         9.12 o
  -7   4   3         21.80         22.50         8.93 o
  -6   4   3         98.17        102.19         7.89 o
  -5   4   3        488.84        502.13        13.11 o
  -4   4   3         20.49         10.74         2.30 o
  -3   4   3       1282.70       1411.83        24.19 o
  -2   4   3        662.52        672.19        11.14 o
  -1   4   3       7947.93       8076.27       131.75 o
   0   4   3       4975.09       5027.52        72.72 o
   1   4   3       1240.27       1179.42        19.28 o
   2   4   3        686.19        728.48        15.58 o
   3   4   3        275.33        253.92        10.08 o
   4   4   3        365.99        390.26        13.33 o
   5   4   3        191.44        196.11        13.14 o
   6   4   3        141.21        151.68        14.26 o
   7   4   3          1.74         -4.88         4.88 o
   8   4   3          3.28         12.92         9.52 o
  -8   5   3         46.27         56.81        13.59 o
  -7   5   3         60.48         59.88        21.99 o
  -6   5   3        138.99        179.70        14.36 o
  -5   5   3        122.84        111.45         7.60 o
  -4   5   3         23.45         21.83         2.93 o
  -3   5   3       1065.56       1019.10        26.51 o
  -2   5   3        629.66        723.13        11.90 o
  -1   5   3          0.54          2.74         0.59 o
   0   5   3       1598.86       1578.58        24.43 o
   1   5   3       1030.53       1060.49        18.75 o
   2   5   3       2172.89       2097.32        33.78 o
   3   5   3         90.34         77.80         7.34 o
   4   5   3         47.83         41.59         4.35 o
   5   5   3        964.91       1057.20        32.48 o
   6   5   3         57.04         77.14        10.47 o
   7   5   3          0.20          4.61         6.03 o
  -8   6   3         43.91         43.38        11.22 o
  -7   6   3         25.28         35.61         9.98 o
  -6   6   3         49.26         54.21        10.12 o
  -5   6   3          0.97         -0.56         2.46 o
  -4   6   3        181.74        193.65         7.97 o
  -3   6   3        220.27        259.58         7.25 o
  -2   6   3        190.67        147.92         5.72 o
  -1   6   3       2382.13       2642.84        39.52 o
   0   6   3        108.77        142.06         4.54 o
   1   6   3        818.73        771.67        13.91 o
   2   6   3       1629.09       1665.40        29.22 o
   3   6   3        333.88        430.48        17.59 o
   4   6   3        285.58        294.66        14.77 o
   5   6   3          2.59          8.44         3.79 o
   6   6   3         49.06         31.97         7.48 o
   7   6   3         49.39         61.97        15.33 o
  -7   7   3         68.83         72.16        12.83 o
  -6   7   3        273.18        282.79        23.36 o
  -5   7   3         38.90         34.65         5.54 o
  -4   7   3        338.92        339.76        12.04 o
  -3   7   3        199.79        198.85         6.24 o
  -2   7   3       1524.39       1565.59        33.77 o
  -1   7   3         80.14         78.77         3.07 o
   0   7   3         13.83         20.58         2.00 o
   1   7   3        127.86        132.26         4.83 o
   2   7   3         67.43         84.99         4.38 o
   3   7   3         39.66         40.91         4.74 o
   4   7   3        111.86        123.46         9.40 o
   5   7   3         53.53         46.81         7.52 o
   6   7   3         54.84         41.23         9.81 o
   7   7   3         27.56         33.61        12.90 o
  -7   8   3          2.30          8.03         7.44 o
  -6   8   3        106.60         80.76        14.83 o
  -5   8   3        544.61        544.47        23.67 o
  -4   8   3        261.35        275.80        30.85 o
  -3   8   3        277.13        280.77        12.60 o
  -2   8   3         36.07         38.44         3.14 o
  -1   8   3       1570.45       1529.02        26.20 o
   0   8   3         46.66         36.64         3.34 o
   1   8   3        140.51        137.48         6.29 o
   2   8   3         25.56         37.18         3.45 o
   3   8   3       1295.69       1247.51        29.89 o
   4   8   3         58.30         56.02         6.13 o
   5   8   3         13.47          3.63         4.93 o
   6   8   3        257.86        307.57        25.72 o
   7   8   3          8.45          1.20         7.47 o
  -7   9   3          0.33         -1.88         8.23 o
  -6   9   3         30.08         47.20        10.31 o
  -5   9   3        388.99        397.46        32.89 o
  -4   9   3         85.22         84.18         9.15 o
  -3   9   3        272.81        302.82        15.46 o
  -2   9   3         11.40          9.24         1.63 o
  -1   9   3       1205.04       1233.67        23.28 o
   0   9   3        140.61        211.50         7.50 o
   1   9   3         12.91         11.78         1.88 o
   2   9   3         16.89         20.69         2.67 o
   3   9   3         43.46         49.90         4.87 o
   4   9   3        482.72        487.51        17.21 o
   5   9   3         27.15         34.49         8.82 o
   6   9   3        303.87        308.52        25.85 o
   7   9   3         19.73         35.40        11.92 o
  -7  10   3         48.22         56.85        24.97 o
  -6  10   3        164.60        170.23        17.84 o
  -5  10   3        115.18        110.91        20.89 o
  -4  10   3          1.41          0.18         4.26 o
  -3  10   3         74.07         57.16         7.29 o
  -2  10   3        116.11        110.84         9.15 o
  -1  10   3        540.29        541.61        12.34 o
   0  10   3          0.08          1.92         1.55 o
   1  10   3        245.61        223.48         8.50 o
   2  10   3         44.54         63.74         4.84 o
   3  10   3        128.43        115.96         7.31 o
   4  10   3         19.55         24.31         6.81 o
   5  10   3         44.08         40.88        16.26 o
   6  10   3        161.27        175.32        19.51 o
  -6  11   3          6.54         16.23         8.94 o
  -5  11   3        156.54        180.29        20.84 o
  -4  11   3         18.96         31.73         7.20 o
  -3  11   3        133.57        144.16        11.47 o
  -2  11   3        326.44        323.25        15.67 o
  -1  11   3        796.49        807.36        36.32 o
   0  11   3          4.45          6.92         1.99 o
   1  11   3        188.18        168.47         8.08 o
   2  11   3        180.36        186.28         8.54 o
   3  11   3        753.03        754.17        40.65 o
   4  11   3         99.25        130.95        14.44 o
   5  11   3          0.40         -0.11         6.47 o
   6  11   3         12.17          7.36         7.16 o
  -6  12   3          3.69         10.83        12.29 o
  -5  12   3          5.79          6.02         6.68 o
  -4  12   3        408.07        467.37        58.10 o
  -3  12   3         56.11         50.15         8.15 o
  -2  12   3        266.40        278.84        15.63 o
  -1  12   3          7.31          2.13         2.76 o
   0  12   3         35.93         39.10         4.88 o
   1  12   3         72.70         87.48         5.91 o
   2  12   3          0.38         -0.75         2.79 o
   3  12   3        253.64        261.75        14.76 o
   4  12   3         77.45         62.87         9.40 o
   5  12   3         19.84         23.05         9.33 o
  -5  13   3         20.74         36.60        10.77 o
  -4  13   3         13.21          1.37         7.19 o
  -3  13   3          7.06          3.46         5.02 o
  -2  13   3          2.08         -1.16         3.38 o
  -1  13   3         79.35         82.77        10.92 o
   0  13   3         59.67         50.37         5.81 o
   1  13   3          0.46         -0.12         4.48 o
   2  13   3        186.89        199.84        15.86 o
   3  13   3         16.18         27.61         9.61 o
   4  13   3         18.39         17.96         6.47 o
   5  13   3          4.18          8.95         7.18 o
  -5  14   3          0.01         14.98        14.21 o
  -4  14   3         66.93         60.00        11.84 o
  -3  14   3          0.23          4.66         5.40 o
  -2  14   3          7.20         -1.09         5.96 o
  -1  14   3          9.28          7.17         3.78 o
   0  14   3        199.01        195.65        19.39 o
   1  14   3         18.20         11.01         6.32 o
   2  14   3         47.15         39.85        15.75 o
   3  14   3         11.94          6.62         5.22 o
   4  14   3          7.91         -0.20         5.40 o
  -4  15   3         23.60         14.83         7.36 o
  -3  15   3         38.19         44.45         9.16 o
  -2  15   3         23.63         26.47         7.87 o
  -1  15   3        195.41        200.11        29.39 o
   0  15   3         50.57         57.95        13.25 o
   1  15   3          3.09          6.14         5.89 o
   2  15   3         38.06         28.21         9.22 o
   3  15   3          0.38          1.27         9.03 o
  -3  16   3         48.05         51.08        15.48 o
  -2  16   3        150.58        105.97        16.84 o
  -1  16   3         49.99         58.83        21.70 o
   0  16   3         12.15         14.52         8.13 o
   1  16   3         24.24          3.68        15.36 o
   2  16   3          9.41         13.62         8.68 o
   0  17   3         24.02         19.49         9.91 o
  -8   0   4        154.93        172.39        23.20 o
  -7   0   4        514.85        529.82        27.24 o
  -6   0   4        677.20        665.70        26.39 o
  -5   0   4         27.16         25.85         4.32 o
  -4   0   4       5343.33       5323.21       107.63 o
  -3   0   4        983.28        855.07        21.21 o
  -2   0   4        823.37        933.27        21.04 o
  -1   0   4        358.02        322.03        11.97 o
   0   0   4         41.74         46.89         2.06 o
   1   0   4       4334.72       4420.98        95.93 o
   2   0   4        235.41        128.29        10.09 o
   3   0   4      12900.82      13540.69       292.06 o
   4   0   4       2892.55       2770.32        97.47 o
   5   0   4       1264.83       1276.49        46.30 o
   6   0   4         96.35         75.20        12.06 o
   7   0   4        214.53        244.48        28.06 o
   8   0   4         57.58         78.47        18.81 o
  -8   1   4          3.25          9.93         5.35 o
  -7   1   4        534.38        543.51        21.05 o
  -6   1   4        292.82        286.47        13.02 o
  -5   1   4        856.49        817.06        18.46 o
  -4   1   4        392.82        415.49         9.92 o
  -3   1   4        646.99        769.75        13.21 o
  -2   1   4         33.74         37.52         2.13 o
  -1   1   4      15059.74      14786.76       183.05 o
   0   1   4        634.61        663.07         9.45 o
   1   1   4       2558.38       2732.98        43.09 o
   2   1   4        916.88        872.87        19.54 o
   3   1   4        534.94        516.26        12.02 o
   4   1   4         27.23         22.75         4.51 o
   5   1   4         98.82         94.05         9.21 o
   6   1   4        161.42        176.85        12.87 o
   7   1   4          0.61         -2.02         4.96 o
   8   1   4          2.16          3.61         6.57 o
  -8   2   4          9.81         13.59        11.70 o
  -7   2   4         21.97         23.46         5.91 o
  -6   2   4        133.18        124.81         8.47 o
  -5   2   4          1.51          5.71         2.51 o
  -4   2   4         55.38         70.79         4.70 o
  -3   2   4        214.91        249.92         7.00 o
  -2   2   4       1140.96       1118.74        17.29 o
  -1   2   4       1427.85       1490.68        23.37 o
   0   2   4       4085.55       4198.29        57.44 o
   1   2   4         12.50          7.86         1.76 o
   2   2   4        129.84        184.02         9.66 o
   3   2   4        167.53        172.99         7.68 o
   4   2   4       1335.85       1330.75        30.18 o
   5   2   4        756.33        720.87        24.02 o
   6   2   4          9.07         11.01         5.78 o
   7   2   4          0.12         -0.07         5.16 o
   8   2   4         68.84         60.32        11.82 o
  -8   3   4          5.61          3.19         7.10 o
  -7   3   4        147.30        149.02        12.35 o
  -6   3   4        350.61        371.57        15.10 o
  -5   3   4       2460.26       2320.66        41.75 o
  -4   3   4        712.45        668.73        14.10 o
  -3   3   4        551.81        659.51        12.40 o
  -2   3   4       3066.86       3051.36        42.83 o
  -1   3   4       1077.67       1295.39        27.52 o
   0   3   4       4831.32       4828.42        69.62 o
   1   3   4        283.47        222.00         7.28 o
   2   3   4         78.00         78.94         4.53 o
   3   3   4       1156.20       1137.59        21.85 o
   4   3   4          8.47          9.60         2.58 o
   5   3   4        937.90        930.55        31.21 o
   6   3   4        312.64        314.01        20.92 o
   7   3   4         55.09         61.65        12.63 o
   8   3   4          9.88          0.19         6.52 o
  -8   4   4          5.66         15.48         8.87 o
  -7   4   4         48.46         53.12        13.61 o
  -6   4   4        492.18        448.33        17.42 o
  -5   4   4         25.07         19.65         2.93 o
  -4   4   4       1091.48       1089.42        20.19 o
  -3   4   4        678.24        646.51        12.50 o
  -2   4   4        120.34        161.97         3.45 o
  -1   4   4       6388.13       6450.37       126.62 o
   0   4   4        703.61        653.44        11.12 o
   1   4   4       3305.96       3500.24        59.53 o
   2   4   4        330.89        253.39        10.81 o
   3   4   4        185.63        147.12         7.88 o
   4   4   4        116.90        116.19         7.23 o
   5   4   4         95.34         98.55         9.74 o
   6   4   4        149.26        157.50        14.57 o
   7   4   4        355.21        427.62        30.30 o
   8   4   4          1.50         12.08         9.02 o
  -8   5   4          0.01         -4.38         7.01 o
  -7   5   4          2.96         -2.98         5.63 o
  -6   5   4         41.30         46.02         7.77 o
  -5   5   4        361.81        342.39        11.70 o
  -4   5   4        760.16        828.79        17.07 o
  -3   5   4         56.43         55.60         3.26 o
  -2   5   4       3485.52       3574.14        73.91 o
  -1   5   4       1962.47       1963.93        33.99 o
   0   5   4       1965.37       1879.32        28.77 o
   1   5   4        152.12        159.15         4.94 o
   2   5   4        945.32        903.79        16.81 o
   3   5   4        239.84        226.53        10.65 o
   4   5   4         14.47         13.12         2.81 o
   5   5   4        149.83        167.48        11.43 o
   6   5   4         36.47         34.75         7.42 o
   7   5   4          0.18         -3.84         5.96 o
  -8   6   4         29.52         33.86        10.70 o
  -7   6   4         14.01          9.05         7.19 o
  -6   6   4        544.30        558.59        24.91 o
  -5   6   4         14.16         15.50         4.31 o
  -4   6   4         14.54          7.58         2.41 o
  -3   6   4        572.12        564.59        11.82 o
  -2   6   4       3005.32       2896.95        61.45 o
  -1   6   4       1621.32       1898.62        32.80 o
   0   6   4       1875.52       1857.41        28.82 o
   1   6   4         62.97         42.17         2.85 o
   2   6   4       2020.14       2011.43        32.95 o
   3   6   4         58.15         61.84         4.83 o
   4   6   4         40.40         44.33         5.60 o
   5   6   4        345.84        389.24        18.12 o
   6   6   4         50.66         37.47         7.85 o
   7   6   4        260.18        269.91        23.98 o
  -7   7   4         13.47          4.80         6.32 o
  -6   7   4         40.96         43.02         7.58 o
  -5   7   4          5.27          9.45         3.70 o
  -4   7   4        213.61        194.14        16.58 o
  -3   7   4        682.03        667.81        14.18 o
  -2   7   4       2863.74       2790.65        58.36 o
  -1   7   4        105.53        132.86         4.07 o
   0   7   4         55.99         73.45         3.39 o
   1   7   4        498.05        474.69         9.94 o
   2   7   4         94.77         90.81         4.84 o
   3   7   4         11.48         12.24         2.60 o
   4   7   4        350.07        359.09        16.80 o
   5   7   4        455.19        444.90        27.33 o
   6   7   4          5.68          5.42         5.65 o
   7   7   4          0.27          5.65         7.02 o
  -7   8   4         34.48         46.24        11.75 o
  -6   8   4          8.41          6.58         6.28 o
  -5   8   4        135.09        124.31        11.54 o
  -4   8   4        110.58        109.59         9.03 o
  -3   8   4        156.84        159.68        12.00 o
  -2   8   4        174.87        162.27         5.72 o
  -1   8   4        264.28        267.99         6.85 o
   0   8   4          0.30         -0.39         1.07 o
   1   8   4         12.89         16.45         2.03 o
   2   8   4        162.78        170.11         9.13 o
   3   8   4        275.20        278.68        11.06 o
   4   8   4        336.32        329.23        16.07 o
   5   8   4        479.91        501.23        39.01 o
   6   8   4          1.33          5.39         6.53 o
   7   8   4         16.70         22.44        12.08 o
  -7   9   4          5.92         -3.30         5.45 o
  -6   9   4         90.41         80.11        19.15 o
  -5   9   4         28.44         26.88         6.15 o
  -4   9   4          2.55         -2.97         2.97 o
  -3   9   4         34.55         31.56         5.55 o
  -2   9   4         76.07         76.25         7.05 o
  -1   9   4        240.51        265.23         7.19 o
   0   9   4         38.04         47.05         3.43 o
   1   9   4        782.69        766.10        15.72 o
   2   9   4        109.77         98.45         5.93 o
   3   9   4        719.30        737.57        18.60 o
   4   9   4         87.29        109.25         8.53 o
   5   9   4          2.81         -2.72         5.53 o
   6   9   4         10.10          5.68         6.65 o
   7   9   4         65.55         49.94        26.89 o
  -7  10   4         57.32         19.21        17.67 o
  -6  10   4        407.61        498.75        70.68 o
  -5  10   4         54.49         55.94        12.43 o
  -4  10   4          7.48         13.87         5.07 o
  -3  10   4        294.83        308.41        15.74 o
  -2  10   4        256.15        245.02        12.66 o
  -1  10   4        240.70        225.72         9.17 o
   0  10   4        386.16        396.80        10.29 o
   1  10   4        222.01        218.30         8.47 o
   2  10   4        265.97        257.20         9.64 o
   3  10   4         21.78         14.14         3.23 o
   4  10   4        113.34        110.39        15.34 o
   5  10   4          0.02         -3.25         4.95 o
   6  10   4         36.11         43.57        19.78 o
  -6  11   4         52.84         79.60        15.83 o
  -5  11   4          0.81          3.09         9.03 o
  -4  11   4          9.63         11.49         5.23 o
  -3  11   4        188.34        171.93        12.36 o
  -2  11   4        602.48        629.08        21.52 o
  -1  11   4         17.62         17.36         3.80 o
   0  11   4         18.03         17.47         2.68 o
   1  11   4         41.79         41.51         6.39 o
   2  11   4        195.72        214.81         9.44 o
   3  11   4        162.74        170.87        14.67 o
   4  11   4         63.54         78.11        11.09 o
   5  11   4          3.30          5.70         6.21 o
   6  11   4          1.76          2.58         7.31 o
  -6  12   4         20.27         35.72        12.19 o
  -5  12   4         38.86         42.87        11.01 o
  -4  12   4          2.83          9.27         5.57 o
  -3  12   4        316.34        368.20        21.24 o
  -2  12   4        137.41        137.51        10.67 o
  -1  12   4        100.78         96.68         8.23 o
   0  12   4         65.57         64.80         6.35 o
   1  12   4        133.87        123.87         7.10 o
   2  12   4         67.01         64.63         6.56 o
   3  12   4        192.19        188.03        12.68 o
   4  12   4         87.06         86.39        12.22 o
   5  12   4          2.43          8.77         8.22 o
  -5  13   4         10.85         10.25         8.64 o
  -4  13   4          2.04          0.74         4.72 o
  -3  13   4          8.51          4.25         9.77 o
  -2  13   4        488.40        506.88        20.33 o
  -1  13   4         32.02         21.73         4.66 o
   0  13   4        103.76         97.85         8.03 o
   1  13   4          2.79          7.84         4.11 o
   2  13   4          1.52          1.20         3.97 o
   3  13   4        144.47        136.31        21.20 o
   4  13   4          1.42         -1.39         4.80 o
   5  13   4          0.00          2.45         8.02 o
  -4  14   4          4.29          5.44         6.43 o
  -3  14   4         91.86         94.24        14.18 o
  -2  14   4          2.99          4.96         4.84 o
  -1  14   4          0.79          1.81         3.25 o
   0  14   4          1.34          7.83         4.92 o
   1  14   4         34.51         47.32        11.91 o
   2  14   4        271.18        292.65        53.01 o
   3  14   4          2.91          0.71         5.00 o
   4  14   4          3.05         -0.93         5.28 o
  -4  15   4         34.13         27.76        11.07 o
  -3  15   4         24.71          9.82         7.84 o
  -2  15   4          4.07         -3.50         5.53 o
  -1  15   4         91.90         97.14        15.45 o
   0  15   4          0.84          9.94         6.18 o
   1  15   4          0.05          0.90         6.00 o
   2  15   4          0.30          2.16         5.44 o
   3  15   4        117.14         90.41        15.56 o
  -3  16   4        111.73         97.18        20.74 o
  -2  16   4         85.98         81.90        14.87 o
  -1  16   4          7.94          4.10         6.92 o
   0  16   4         36.42         40.94        10.55 o
   1  16   4         13.03         13.28         7.46 o
   2  16   4          0.96         -0.68         6.34 o
  -8   1   5          6.57          9.12         5.49 o
  -7   1   5        471.05        450.73        21.69 o
  -6   1   5        935.32        901.06        20.29 o
  -5   1   5         33.67         41.10         3.94 o
  -4   1   5        189.40        152.69         6.04 o
  -3   1   5         22.04         17.04         1.77 o
  -2   1   5         43.93         39.78         2.60 o
  -1   1   5       3147.50       3224.67        40.70 o
   0   1   5        272.60        250.30         4.58 o
   1   1   5        176.86        195.39         4.97 o
   2   1   5       3866.47       3876.90        66.30 o
   3   1   5       3029.58       3016.14        50.33 o
   4   1   5        971.26        928.95        35.36 o
   5   1   5       1091.73       1062.52        38.52 o
   6   1   5       1459.02       1277.69        38.01 o
   7   1   5        212.53        165.41        22.45 o
   8   1   5         25.65         39.48        10.15 o
  -8   2   5         81.10         84.40        14.36 o
  -7   2   5         34.30         37.53         6.69 o
  -6   2   5        147.52        149.94         8.57 o
  -5   2   5        103.97        118.97         9.67 o
  -4   2   5        392.69        444.07        10.08 o
  -3   2   5        616.67        561.34        10.00 o
  -2   2   5       5534.30       5466.96        79.89 o
  -1   2   5          7.03         11.13         0.82 o
   0   2   5         70.86         71.75         2.55 o
   1   2   5       2774.93       2477.12        39.54 o
   2   2   5          8.00          5.07         1.13 o
   3   2   5        156.69        247.92        11.50 o
   4   2   5       1814.91       1727.78        44.98 o
   5   2   5        400.98        397.58        19.67 o
   6   2   5          1.02         -2.77         4.77 o
   7   2   5          1.89          4.00         5.20 o
   8   2   5          5.86          0.18         6.58 o
  -8   3   5          3.46         -4.31         6.32 o
  -7   3   5        246.82        260.23        22.17 o
  -6   3   5        287.48        323.06        12.94 o
  -5   3   5        209.71        211.03         8.71 o
  -4   3   5        120.39        128.69         5.91 o
  -3   3   5        184.64        167.90         5.33 o
  -2   3   5          3.18          3.58         0.79 o
  -1   3   5         27.52         29.65         2.13 o
   0   3   5        815.31        894.95        15.24 o
   1   3   5          0.18          3.05         1.05 o
   2   3   5       4663.36       4856.64        81.87 o
   3   3   5        357.59        397.13        11.72 o
   4   3   5          4.56          3.62         1.59 o
   5   3   5        341.67        370.40        19.14 o
   6   3   5          0.01          2.16         4.58 o
   7   3   5          2.02          3.24         6.42 o
   8   3   5          0.02         -4.73         6.15 o
  -8   4   5          0.42         -4.04         6.61 o
  -7   4   5        213.92        220.78        35.92 o
  -6   4   5          9.06         11.83         3.69 o
  -5   4   5         27.76         27.66         4.03 o
  -4   4   5         45.00         53.53         5.14 o
  -3   4   5        880.37        900.31        17.59 o
  -2   4   5       1192.74       1273.83        23.20 o
  -1   4   5       3627.65       3962.54        79.22 o
   0   4   5       1259.91       1199.84        20.15 o
   1   4   5        466.28        405.89         8.85 o
   2   4   5       1182.89       1288.66        25.20 o
   3   4   5        389.71        417.91        12.98 o
   4   4   5         47.77         48.11         4.38 o
   5   4   5         29.57         20.77         5.42 o
   6   4   5         70.91        111.09        12.48 o
   7   4   5          0.10         -0.45         6.12 o
  -8   5   5          9.08         16.07         8.79 o
  -7   5   5         12.69         19.53         8.79 o
  -6   5   5        144.20        116.59        11.44 o
  -5   5   5         19.05         11.01         3.10 o
  -4   5   5          4.69         -0.06         1.66 o
  -3   5   5        571.28        550.62        10.51 o
  -2   5   5        194.03        169.07         7.82 o
  -1   5   5       6565.85       6862.65       122.31 o
   0   5   5        857.28        987.87        16.30 o
   1   5   5          0.03          6.04         1.94 o
   2   5   5       2866.26       2801.25        46.68 o
   3   5   5        711.59        703.35        18.24 o
   4   5   5       1014.37        999.69        24.77 o
   5   5   5          2.28          6.56         3.68 o
   6   5   5         25.30         31.81         8.32 o
   7   5   5         14.84         13.21         8.18 o
  -8   6   5          0.38          1.63         7.90 o
  -7   6   5          4.08          7.10         7.65 o
  -6   6   5        199.13        186.39        14.87 o
  -5   6   5         40.86         24.04         4.81 o
  -4   6   5        150.02        144.31         6.93 o
  -3   6   5          0.08          0.13         0.56 o
  -2   6   5         99.17        106.56         7.22 o
  -1   6   5         36.07         33.84         2.05 o
   0   6   5         53.99         64.71         3.07 o
   1   6   5         21.67         53.86         3.88 o
   2   6   5        730.72        703.46        14.21 o
   3   6   5        100.20         74.39         6.20 o
   4   6   5       1486.41       1455.13        43.95 o
   5   6   5         72.38         60.07         7.24 o
   6   6   5         38.55         38.66         8.25 o
   7   6   5          0.30         -3.73         5.21 o
  -7   7   5         23.25         29.77        17.16 o
  -6   7   5        121.35        118.64        12.29 o
  -5   7   5          7.98          6.17         3.86 o
  -4   7   5        293.18        291.40        15.47 o
  -3   7   5         25.75         39.66         5.46 o
  -2   7   5       1291.48       1333.57        35.21 o
  -1   7   5         73.43         83.02         4.41 o
   0   7   5        824.75        803.07        17.08 o
   1   7   5        478.02        500.32        10.96 o
   2   7   5        123.13        127.20        11.52 o
   3   7   5        179.07        177.68         9.63 o
   4   7   5          0.02          2.79         2.96 o
   5   7   5         87.33         64.65         8.88 o
   6   7   5        157.23        169.44        17.76 o
   7   7   5        197.04        237.23        29.06 o
  -7   8   5        542.81        748.90       102.55 o
  -6   8   5         61.75         61.57         9.09 o
  -5   8   5        133.93        121.80        12.36 o
  -4   8   5        276.94        282.91        16.55 o
  -3   8   5        338.67        346.64        16.13 o
  -2   8   5        240.33        254.96        15.75 o
  -1   8   5         98.06         90.79         3.66 o
   0   8   5       1766.09       1705.71        27.42 o
   1   8   5         14.15          9.58         1.78 o
   2   8   5         22.01         29.20         3.29 o
   3   8   5        145.42        157.56        12.67 o
   4   8   5        214.81        228.93        13.30 o
   5   8   5         53.92         49.84         8.25 o
   6   8   5          0.34          5.31         8.91 o
   7   8   5         32.39         39.54        18.75 o
  -7   9   5         31.72         36.77        12.97 o
  -6   9   5         29.28         13.79         6.88 o
  -5   9   5         18.15         16.65         6.59 o
  -4   9   5          1.06          6.20         3.82 o
  -3   9   5        369.41        372.99        17.06 o
  -2   9   5          1.63          2.18         2.55 o
  -1   9   5        190.71        195.91         5.99 o
   0   9   5        184.23        174.88         6.77 o
   1   9   5        280.29        282.43        11.16 o
   2   9   5         91.42        103.95         6.22 o
   3   9   5        504.74        492.02        15.83 o
   4   9   5          2.41          4.81         3.32 o
   5   9   5         30.71         36.55         9.46 o
   6   9   5        116.00        124.14        17.64 o
  -6  10   5        268.53        288.30        28.32 o
  -5  10   5         25.22         25.14         8.37 o
  -4  10   5          0.29         -1.15         3.87 o
  -3  10   5        141.50        127.32        10.34 o
  -2  10   5         94.40         90.11         7.79 o
  -1  10   5         51.91         48.23         4.09 o
   0  10   5        297.99        285.38         8.59 o
   1  10   5          6.86          8.21         2.13 o
   2  10   5          8.53         12.19         3.03 o
   3  10   5          2.74          0.57         2.28 o
   4  10   5          0.07          0.89         3.58 o
   5  10   5         19.38         19.07         7.91 o
   6  10   5         11.43         27.83        11.63 o
  -6  11   5          0.01          4.41         7.60 o
  -5  11   5         64.23         72.62        13.35 o
  -4  11   5          0.48         -3.88         3.94 o
  -3  11   5         39.37         51.62         6.88 o
  -2  11   5         51.17         44.39         6.07 o
  -1  11   5         85.13         86.38         9.87 o
   0  11   5        360.84        402.34        12.72 o
   1  11   5        145.21        150.27         7.82 o
   2  11   5        161.08        165.31         8.39 o
   3  11   5        652.41        639.84        19.59 o
   4  11   5         18.25         11.68         6.34 o
   5  11   5         36.72         33.49        14.74 o
   6  11   5         11.68         13.63         8.25 o
  -6  12   5         58.22         67.71        26.70 o
  -5  12   5          5.36          3.00        10.37 o
  -4  12   5          9.91         16.62         6.43 o
  -3  12   5         16.36         25.99         6.31 o
  -2  12   5        162.17        177.57        11.88 o
  -1  12   5        151.21        124.98         9.35 o
   0  12   5        993.76        970.13        28.03 o
   1  12   5        517.71        467.42        14.87 o
   2  12   5          3.40          3.14         2.47 o
   3  12   5        524.07        562.68        21.22 o
   4  12   5        147.98        195.18        26.34 o
   5  12   5         32.63         29.88        10.43 o
  -5  13   5          1.29          5.47         7.21 o
  -4  13   5          5.53          7.11         5.57 o
  -3  13   5        269.50        262.43        19.08 o
  -2  13   5         42.49         38.36        11.69 o
  -1  13   5          7.62         17.66         4.27 o
   0  13   5         16.52         20.51         4.25 o
   1  13   5         84.29         96.88         8.48 o
   2  13   5        204.26        193.23        20.01 o
   3  13   5        183.83        173.79        16.13 o
   4  13   5          1.45          2.41         6.22 o
   5  13   5         12.00         19.71         8.38 o
  -4  14   5          6.53          5.69         5.77 o
  -3  14   5        208.01        222.17        18.04 o
  -2  14   5         17.20          8.87         5.03 o
  -1  14   5         44.35         34.19         6.70 o
   0  14   5        200.68        149.91        28.54 o
   1  14   5         31.45         34.32         9.34 o
   2  14   5         76.42         52.14        11.22 o
   3  14   5         56.45         49.61        21.32 o
   4  14   5         47.64         31.30        10.10 o
  -4  15   5         54.04         54.33        10.20 o
  -3  15   5          6.61          4.87         5.35 o
  -2  15   5          1.75          5.63         4.59 o
  -1  15   5         26.59         22.59         6.29 o
   0  15   5          1.09          1.57         5.25 o
   1  15   5          6.19          8.54         7.01 o
   2  15   5         26.59         35.24        10.61 o
   3  15   5        118.70        105.91        17.01 o
  -2  16   5        113.62        131.01        14.10 o
  -1  16   5          8.40         14.91         7.53 o
   0  16   5          0.30          2.09         6.28 o
   1  16   5        224.96        208.66        39.76 o
   2  16   5         31.27         25.32        10.33 o
  -8   0   6          5.52          5.91         7.20 o
  -7   0   6        319.92        312.03        17.22 o
  -6   0   6       2475.00       2351.06        66.59 o
  -5   0   6          1.46          0.13         2.41 o
  -4   0   6          2.63          6.58         2.64 o
  -3   0   6        742.42        721.54        22.98 o
  -2   0   6       1194.58       1325.25        63.71 o
  -1   0   6       8985.33       9121.95       175.42 o
   0   0   6       1429.03       1355.08        25.56 o
   1   0   6        433.98        374.02        10.88 o
   2   0   6       3222.49       3787.99        98.68 o
   3   0   6       1249.07       1214.04        38.86 o
   4   0   6        559.29        496.69        26.08 o
   5   0   6       3417.96       3218.83        96.10 o
   6   0   6         76.19        159.97        40.53 o
   7   0   6         72.90         65.07        19.78 o
   8   0   6         92.44         89.47        30.54 o
  -8   1   6          5.27         11.37         5.34 o
  -7   1   6         91.19         78.90         7.45 o
  -6   1   6          8.33          3.53         2.58 o
  -5   1   6        433.90        409.96        11.64 o
  -4   1   6       1085.36       1106.05        18.64 o
  -3   1   6       3142.15       3160.32        43.82 o
  -2   1   6        139.09        109.57         4.49 o
  -1   1   6        756.20        816.35        12.39 o
   0   1   6        417.72        407.57         7.24 o
   1   1   6        886.72        836.44        15.38 o
   2   1   6        253.95        253.43         9.30 o
   3   1   6       1399.85       1440.03        30.79 o
   4   1   6        202.86        175.95        11.66 o
   5   1   6        266.79        239.17        15.31 o
   6   1   6        335.59        295.31        21.35 o
   7   1   6         13.46         16.58         7.72 o
   8   1   6         78.83        100.45        14.65 o
  -8   2   6         23.58         32.26         8.52 o
  -7   2   6        205.84        186.94        11.98 o
  -6   2   6        153.91        173.11         9.21 o
  -5   2   6          6.76          5.00         2.01 o
  -4   2   6        253.71        261.10         9.79 o
  -3   2   6        195.40        222.93         5.87 o
  -2   2   6         69.18         73.56         2.95 o
  -1   2   6        946.00        903.68        14.44 o
   0   2   6       1292.49       1379.93        21.20 o
   1   2   6        329.15        324.02         7.24 o
   2   2   6       1453.95       1532.84        26.82 o
   3   2   6          3.83         10.25         2.75 o
   4   2   6         15.52         23.94         4.64 o
   5   2   6        316.52        320.52        17.79 o
   6   2   6        204.07        172.19        16.03 o
   7   2   6         40.57         24.27        11.64 o
   8   2   6         30.42         28.08         9.30 o
  -8   3   6        176.54        193.19        17.32 o
  -7   3   6          2.88         -1.43         6.40 o
  -6   3   6          0.95          5.16         3.26 o
  -5   3   6        581.01        594.51        13.83 o
  -4   3   6        336.65        357.96         9.22 o
  -3   3   6        485.38        569.41        12.02 o
  -2   3   6        527.11        700.50        11.44 o
  -1   3   6        664.98        672.62        10.89 o
   0   3   6         74.71         78.96         4.12 o
   1   3   6          6.86          4.23         1.27 o
   2   3   6         52.43         67.49         4.42 o
   3   3   6         67.59         49.51         7.77 o
   4   3   6        119.68        129.34         9.92 o
   5   3   6        534.31        531.87        23.91 o
   6   3   6        319.34        323.80        21.57 o
   7   3   6         13.46         17.40         8.10 o
  -8   4   6         11.51          6.49         7.10 o
  -7   4   6         16.79         10.82         7.38 o
  -6   4   6         26.29         29.85         6.35 o
  -5   4   6         26.37         25.74         3.92 o
  -4   4   6        109.67         97.48         6.10 o
  -3   4   6        828.36        791.60        14.84 o
  -2   4   6       1541.49       1755.69        33.09 o
  -1   4   6         72.51         58.04         1.80 o
   0   4   6       2153.27       2151.16        34.59 o
   1   4   6       1560.02       1495.67        25.74 o
   2   4   6        482.32        600.87        14.02 o
   3   4   6        713.03        742.59        25.81 o
   4   4   6        104.78        107.55         9.04 o
   5   4   6        160.11        197.45        13.94 o
   6   4   6          0.36          0.44         4.59 o
   7   4   6          0.50         -1.42        10.53 o
  -8   5   6         66.18         57.43        12.77 o
  -7   5   6          1.41          4.44         6.14 o
  -6   5   6         69.35         55.19         8.34 o
  -5   5   6         39.53         48.20         5.42 o
  -4   5   6        202.39        212.62        10.68 o
  -3   5   6        224.13        207.88         5.13 o
  -2   5   6       1648.66       1899.33        41.66 o
  -1   5   6       1062.07       1197.57        21.51 o
   0   5   6          1.92          4.80         1.18 o
   1   5   6        926.99        974.65        18.09 o
   2   5   6        319.66        359.97        10.07 o
   3   5   6        270.08        245.44        12.56 o
   4   5   6        308.45        314.56        16.20 o
   5   5   6        727.38        718.63        27.13 o
   6   5   6          6.57          3.90         4.64 o
   7   5   6         11.10          4.95         6.76 o
  -8   6   6          4.59          2.30        13.44 o
  -7   6   6         74.10         65.22        17.55 o
  -6   6   6        283.63        343.86        20.50 o
  -5   6   6         10.94          9.94         5.18 o
  -4   6   6        107.84        114.23         9.76 o
  -3   6   6         53.84         59.67         7.74 o
  -2   6   6       1196.25       1215.83        32.00 o
  -1   6   6       2682.73       2832.66        44.83 o
   0   6   6        148.24        116.67         4.50 o
   1   6   6         71.65         71.47         5.04 o
   2   6   6        136.53        113.53         5.66 o
   3   6   6        278.00        336.50        14.01 o
   4   6   6       1254.42       1196.92        30.18 o
   5   6   6        215.35        219.73        16.04 o
   6   6   6         25.92         18.69         8.54 o
   7   6   6          9.05         22.65         9.29 o
  -7   7   6         24.02         33.89         9.18 o
  -6   7   6        221.50        270.30        18.04 o
  -5   7   6        974.55        990.11        34.98 o
  -4   7   6         12.89         18.46         5.25 o
  -3   7   6         93.28        103.04         8.46 o
  -2   7   6       2537.59       2529.89        61.09 o
  -1   7   6         93.79         79.77         2.53 o
   0   7   6         29.17         27.72         2.25 o
   1   7   6        116.21        155.01         6.09 o
   2   7   6        791.80        819.41        18.71 o
   3   7   6        126.23        121.09         8.16 o
   4   7   6         23.75         26.89         4.73 o
   5   7   6         25.96         27.74         6.71 o
   6   7   6         90.19        100.37        14.46 o
   7   7   6          2.41         -8.66         9.22 o
  -7   8   6         33.03         26.35         8.98 o
  -6   8   6          3.63          7.70         5.75 o
  -5   8   6        237.51        223.71        17.74 o
  -4   8   6        185.89        209.23        13.68 o
  -3   8   6        433.47        424.09        17.41 o
  -2   8   6         65.09         79.86         6.70 o
  -1   8   6          9.31         11.29         1.17 o
   0   8   6       2534.26       2499.89        40.98 o
   1   8   6         15.38         19.17         2.37 o
   2   8   6          5.32          3.47         2.14 o
   3   8   6        286.01        333.63        15.29 o
   4   8   6         89.37         86.42         8.26 o
   5   8   6        481.11        525.66        26.40 o
   6   8   6         26.80         26.86        10.98 o
   7   8   6         28.26         24.26        25.16 o
  -7   9   6         36.01         40.22        12.90 o
  -6   9   6        148.00        129.43        14.70 o
  -5   9   6         91.66        107.66        12.61 o
  -4   9   6        394.46        373.48        25.09 o
  -3   9   6        121.99        230.02        12.58 o
  -2   9   6        270.08        278.62        16.47 o
  -1   9   6        146.73        163.05         5.10 o
   0   9   6          8.82         18.41         2.28 o
   1   9   6       1328.06       1303.30        24.38 o
   2   9   6         11.19         13.00         2.84 o
   3   9   6        482.09        485.55        15.98 o
   4   9   6          0.35         -1.14         4.07 o
   5   9   6        349.08        344.31        28.49 o
   6   9   6        316.35        358.67        28.70 o
  -6  10   6          3.78          4.42         8.10 o
  -5  10   6         19.32         16.36        14.98 o
  -4  10   6        449.18        466.10        31.09 o
  -3  10   6        345.14        343.50        17.71 o
  -2  10   6        147.57        142.88         9.86 o
  -1  10   6        253.88        233.60        12.92 o
   0  10   6         42.92         46.19         3.89 o
   1  10   6         17.14         11.87         2.26 o
   2  10   6          0.36         -1.02         1.82 o
   3  10   6        239.93        205.34        10.36 o
   4  10   6          2.75          4.92         4.19 o
   5  10   6         16.37         26.95         8.11 o
   6  10   6        276.39        280.90        33.20 o
  -6  11   6          0.38          7.80         9.41 o
  -5  11   6         59.81         68.82        12.54 o
  -4  11   6         56.17         74.22        10.29 o
  -3  11   6         71.86         59.28         9.54 o
  -2  11   6        208.17        220.49        13.02 o
  -1  11   6        494.31        502.81        17.56 o
   0  11   6        217.67        219.91        11.84 o
   1  11   6         89.03        116.90         7.21 o
   2  11   6          0.00          2.78         2.22 o
   3  11   6        101.34         84.46         6.83 o
   4  11   6          0.62         -0.40         5.08 o
   5  11   6         34.14         20.73         8.27 o
   6  11   6          5.71         20.97         8.76 o
  -6  12   6          1.04          6.37         8.48 o
  -5  12   6          2.54         -5.02         5.02 o
  -4  12   6         65.90         78.15        10.62 o
  -3  12   6        556.88        519.67        51.59 o
  -2  12   6        115.27        101.95         9.23 o
  -1  12   6          9.01          5.05         3.15 o
   0  12   6         38.95         42.96         5.36 o
   1  12   6          7.68          9.79         3.44 o
   2  12   6          0.06         -0.27         2.31 o
   3  12   6          0.49          2.01         3.63 o
   4  12   6          2.60         -2.47         7.48 o
   5  12   6         13.83          3.40         5.91 o
  -5  13   6         41.99         45.52        11.50 o
  -4  13   6        110.57         95.99        19.57 o
  -3  13   6          1.18          4.19         4.97 o
  -2  13   6        131.14        103.31        13.94 o
  -1  13   6        247.72        265.26        14.73 o
   0  13   6        235.71        217.09        12.67 o
   1  13   6        129.69        130.44         9.72 o
   2  13   6        173.94        151.94        29.19 o
   3  13   6          1.44         -0.94         4.29 o
   4  13   6          0.26         -3.29         4.93 o
   5  13   6         55.17         62.36        12.01 o
  -4  14   6         34.54         37.32         8.59 o
  -3  14   6         59.41         68.23        11.19 o
  -2  14   6          2.45          0.34         3.98 o
  -1  14   6         70.77         75.26        21.27 o
   0  14   6          0.38         -2.76         3.97 o
   1  14   6        168.22        133.78        16.96 o
   2  14   6         47.00         35.87        14.21 o
   3  14   6          0.13          0.38         6.45 o
   4  14   6         46.56         69.25        11.20 o
  -3  15   6         46.10         48.09         8.83 o
  -2  15   6         25.51         18.30         6.33 o
  -1  15   6         18.99         17.76         6.86 o
   0  15   6         27.89         20.16         7.74 o
   1  15   6         64.43         70.61        20.55 o
   2  15   6        116.56        128.67        17.60 o
   3  15   6          1.10         -6.37         6.37 o
  -2  16   6         91.59        114.99        12.94 o
  -1  16   6          0.26         -1.24         5.25 o
   0  16   6         19.86         11.40         7.71 o
   1  16   6          0.57         -5.25         5.38 o
   2  16   6         14.38          7.06        12.48 o
  -8   1   7         37.01         45.42         9.48 o
  -7   1   7        387.28        421.32        17.57 o
  -6   1   7          3.86          0.23         2.29 o
  -5   1   7          0.68          0.02         1.73 o
  -4   1   7       3042.66       3004.77        43.08 o
  -3   1   7        410.95        385.13         8.38 o
  -2   1   7       1436.12       1399.06        22.34 o
  -1   1   7          5.23          3.06         0.67 o
   0   1   7         75.44         91.51         3.08 o
   1   1   7       1289.17       1266.76        23.32 o
   2   1   7         24.08         20.29         2.63 o
   3   1   7          2.31         10.32         2.01 o
   4   1   7        230.79        219.56        13.32 o
   5   1   7        217.03        200.37        13.99 o
   6   1   7          4.59          2.49         4.30 o
   7   1   7       1037.30        941.49        82.01 o
  -8   2   7          1.83          5.37         6.09 o
  -7   2   7         60.65         71.22         7.74 o
  -6   2   7        135.55        135.30         7.97 o
  -5   2   7         37.11         31.27         3.28 o
  -4   2   7          0.07          0.21         1.25 o
  -3   2   7        262.17        229.52         6.86 o
  -2   2   7        400.08        322.74         6.92 o
  -1   2   7          0.37          1.56         0.57 o
   0   2   7       5838.23       5829.65        89.02 o
   1   2   7       5083.02       5251.58        87.20 o
   2   2   7        586.59        597.05        12.51 o
   3   2   7        563.79        575.75        18.16 o
   4   2   7       1465.90       1379.74        41.41 o
   5   2   7        162.83        186.82        13.75 o
   6   2   7          4.23          7.30         5.52 o
   7   2   7         93.56         82.63        12.79 o
  -8   3   7         78.15        102.35        13.29 o
  -7   3   7         92.50        131.96        18.41 o
  -6   3   7        279.74        257.34        14.97 o
  -5   3   7         43.03         48.42         4.12 o
  -4   3   7        338.99        348.20         9.27 o
  -3   3   7        489.09        485.51        12.41 o
  -2   3   7        158.61        134.90         4.32 o
  -1   3   7          0.35          0.05         0.51 o
   0   3   7         29.52         32.34         2.06 o
   1   3   7       4239.34       4302.23        72.11 o
   2   3   7        411.08        376.40        10.50 o
   3   3   7         55.87         55.93         5.95 o
   4   3   7         97.19         97.13         8.80 o
   5   3   7         15.97         21.90         5.48 o
   6   3   7          5.87         11.17         6.69 o
   7   3   7         12.91         15.67         8.36 o
  -8   4   7          4.45         11.64         8.01 o
  -7   4   7         84.59         71.58         9.72 o
  -6   4   7         10.30          1.11         3.60 o
  -5   4   7        674.78        706.87        23.07 o
  -4   4   7        481.07        507.05        11.89 o
  -3   4   7        477.19        479.55        11.74 o
  -2   4   7        603.39        590.55        11.94 o
  -1   4   7         24.99         28.70         1.44 o
   0   4   7        857.70        928.26        16.40 o
   1   4   7       5203.77       5265.56        82.43 o
   2   4   7          4.81         16.82         2.47 o
   3   4   7        523.05        510.36        23.45 o
   4   4   7         35.09         23.52         5.54 o
   5   4   7        328.21        315.29        18.00 o
   6   4   7         11.38          6.21         7.59 o
   7   4   7          0.72          2.45         6.36 o
  -8   5   7        129.91        124.81        16.96 o
  -7   5   7        197.93        229.26        28.59 o
  -6   5   7        161.73        152.26        14.69 o
  -5   5   7        140.58        131.92        12.39 o
  -4   5   7        171.74        174.72         5.86 o
  -3   5   7         17.05          9.59         1.41 o
  -2   5   7          9.31         11.40         2.22 o
  -1   5   7        503.07        467.61         8.17 o
   0   5   7         10.31          7.85         1.36 o
   1   5   7       1573.95       1572.59        29.38 o
   2   5   7        587.33        734.04        16.60 o
   3   5   7        245.29        252.50        17.64 o
   4   5   7         72.33         72.72         7.81 o
   5   5   7         17.24          9.66         4.74 o
   6   5   7         25.06         18.39         7.53 o
   7   5   7          4.23          3.55         7.50 o
  -7   6   7         69.23         71.74        11.86 o
  -6   6   7        176.61        164.90        21.32 o
  -5   6   7         15.70         23.82         7.71 o
  -4   6   7         52.92         47.75         9.59 o
  -3   6   7         12.82          3.23         2.31 o
  -2   6   7         14.52         14.62         2.85 o
  -1   6   7         50.19         46.62         1.58 o
   0   6   7       3453.52       3649.42        54.57 o
   1   6   7       3047.10       3160.27        51.43 o
   2   6   7        245.36        258.82        10.53 o
   3   6   7        103.18         95.20         8.01 o
   4   6   7        619.08        632.90        22.15 o
   5   6   7        225.99        265.89        23.45 o
   6   6   7         23.27         17.03         7.41 o
   7   6   7         22.32         31.90         9.90 o
  -7   7   7         21.30         23.39        11.21 o
  -6   7   7        253.17        274.70        23.28 o
  -5   7   7        301.80        333.91        24.20 o
  -4   7   7         17.95         14.21         4.80 o
  -3   7   7         23.70         18.91         4.10 o
  -2   7   7         15.56         29.18         4.02 o
  -1   7   7         36.51         26.38         1.46 o
   0   7   7        287.42        294.49         7.78 o
   1   7   7        320.68        293.27         8.45 o
   2   7   7        255.63        261.21        12.28 o
   3   7   7        106.90        112.27         8.03 o
   4   7   7          2.03          0.04         3.02 o
   5   7   7          7.02         10.52         5.15 o
   6   7   7         47.44         51.59        10.99 o
   7   7   7         20.24         24.78        12.49 o
  -7   8   7          8.29         22.03        13.83 o
  -6   8   7          1.77         -3.29         4.73 o
  -5   8   7        236.04        242.46        32.25 o
  -4   8   7         29.02         27.27        11.75 o
  -3   8   7        364.38        374.94        18.14 o
  -2   8   7        769.50        820.45        24.19 o
  -1   8   7        862.45        838.48        14.80 o
   0   8   7         43.08         53.76         3.61 o
   1   8   7        226.93        232.96         8.13 o
   2   8   7        156.40        127.68         8.07 o
   3   8   7        451.34        429.47        15.55 o
   4   8   7          3.54          2.51         3.22 o
   5   8   7         36.00         57.46         9.08 o
   6   8   7         79.68         89.26        13.40 o
  -7   9   7         51.94         97.47        17.87 o
  -6   9   7          6.27         11.28         6.20 o
  -5   9   7         11.17         11.30         5.59 o
  -4   9   7         52.66         62.97         9.06 o
  -3   9   7          0.30          1.43         3.13 o
  -2   9   7         12.50         15.05         3.64 o
  -1   9   7         98.62        113.93         5.56 o
   0   9   7         26.91         31.58         2.77 o
   1   9   7        962.54        926.07        18.72 o
   2   9   7       1019.84       1034.96        29.28 o
   3   9   7         69.91         72.10         7.11 o
   4   9   7         10.79          4.65         3.63 o
   5   9   7          0.46         13.30         6.64 o
   6   9   7         26.18         36.52        16.33 o
  -6  10   7          1.93          0.16         5.38 o
  -5  10   7        185.08        167.50        15.52 o
  -4  10   7        196.72        185.96        15.47 o
  -3  10   7        285.05        309.10        17.49 o
  -2  10   7         49.06         36.33         5.22 o
  -1  10   7         27.27         28.12         4.50 o
   0  10   7        395.86        453.84        16.49 o
   1  10   7        422.61        410.63        10.74 o
   2  10   7        168.66        167.30         8.40 o
   3  10   7         14.17         10.05         4.19 o
   4  10   7        196.29        166.40        12.32 o
   5  10   7        177.92        194.51        19.67 o
   6  10   7          0.17         -6.28         6.28 o
  -6  11   7         30.39         41.36         9.66 o
  -5  11   7         32.04         35.62        11.91 o
  -4  11   7         71.75         60.26         9.40 o
  -3  11   7        243.52        207.75        28.14 o
  -2  11   7          0.96          0.61         2.53 o
  -1  11   7        259.91        279.63        14.08 o
   0  11   7        443.17        452.72        16.74 o
   1  11   7         74.49         59.47         4.76 o
   2  11   7        329.09        338.62        12.35 o
   3  11   7         48.79         54.07         5.64 o
   4  11   7         16.98          5.80         7.34 o
   5  11   7         14.56          5.94         7.16 o
  -6  12   7         73.12        101.79        26.50 o
  -5  12   7          5.39         23.15        14.40 o
  -4  12   7        111.46        124.19        13.48 o
  -3  12   7         12.17         13.11         5.35 o
  -2  12   7          6.07          6.36         4.06 o
  -1  12   7         33.09         28.68         5.71 o
   0  12   7          7.73          5.36         2.77 o
   1  12   7         64.42         47.14         5.85 o
   2  12   7        279.23        267.37        11.62 o
   3  12   7        152.69        104.42        10.56 o
   4  12   7          3.94         13.22         7.06 o
   5  12   7          0.67          4.12         7.20 o
  -5  13   7         36.00         70.82        11.92 o
  -4  13   7          4.16          0.42         7.52 o
  -3  13   7         43.89         51.43        12.57 o
  -2  13   7         77.04         89.41        11.25 o
  -1  13   7          9.22          4.29         3.81 o
   0  13   7        274.37        257.13        14.86 o
   1  13   7         27.30         22.97         4.95 o
   2  13   7        599.12        644.79        48.21 o
   3  13   7          0.48          0.53         4.44 o
   4  13   7         16.10         33.14         9.21 o
  -4  14   7        158.41        147.85        15.93 o
  -3  14   7         34.33         42.47         8.38 o
  -2  14   7         21.73         31.80         7.14 o
  -1  14   7          4.71          1.24         6.32 o
   0  14   7         78.66         62.18         8.48 o
   1  14   7        171.58        146.43        17.83 o
   2  14   7        217.71        161.22        19.08 o
   3  14   7         83.36         85.99        15.13 o
   4  14   7         11.71          8.45        11.14 o
  -3  15   7         17.53         11.36         6.41 o
  -2  15   7          5.78          9.17         5.62 o
  -1  15   7         13.49         28.77         6.60 o
   0  15   7          0.88          4.23        12.68 o
   1  15   7        112.38        118.96        16.78 o
   2  15   7        100.93         92.40        15.42 o
   3  15   7        105.21        121.54        17.72 o
  -2  16   7          0.34          5.53         5.31 o
  -1  16   7         53.06         49.28        12.58 o
   0  16   7         33.74         63.97        12.85 o
   1  16   7        247.55        198.64        22.62 o
  -8   0   8         58.66         62.60        11.69 o
  -7   0   8         38.60         36.59         6.29 o
  -6   0   8         11.82         10.04         3.91 o
  -5   0   8         35.79         23.38         4.35 o
  -4   0   8       1845.01       1877.18        48.03 o
  -3   0   8        359.51        353.86        21.38 o
  -2   0   8        163.35        198.54        12.85 o
  -1   0   8       1814.67       1806.59        41.24 o
   0   0   8       1193.33       1196.29        29.57 o
   1   0   8          8.41         17.84         2.63 o
   2   0   8        889.94        913.74        22.07 o
   3   0   8        647.13        566.00        49.39 o
   4   0   8          1.22          7.23         4.41 o
   5   0   8       1250.79       1128.82        47.11 o
   6   0   8          5.82         -5.14         5.14 o
   7   0   8        502.33        487.76        42.06 o
  -8   1   8        242.25        250.14        19.21 o
  -7   1   8         25.51         15.86         4.34 o
  -6   1   8         20.94         25.34         3.45 o
  -5   1   8        326.40        311.23        10.42 o
  -4   1   8        792.14        813.88        17.42 o
  -3   1   8        121.81        172.71         6.03 o
  -2   1   8        892.78        902.26        15.31 o
  -1   1   8       2224.59       2336.55        34.99 o
   0   1   8          0.82          3.11         0.83 o
   1   1   8          4.65          1.59         0.99 o
   2   1   8        357.90        337.43         9.63 o
   3   1   8         71.65         54.01         5.79 o
   4   1   8        385.66        374.55        23.31 o
   5   1   8          0.06          0.52         3.22 o
   6   1   8        290.13        292.55        25.67 o
   7   1   8         21.41         25.28         7.95 o
  -8   2   8         12.90         12.76         6.38 o
  -7   2   8        168.68        173.44        14.65 o
  -6   2   8         55.44         58.03         5.67 o
  -5   2   8        417.19        427.56        11.22 o
  -4   2   8        881.32        859.09        17.93 o
  -3   2   8          4.16          1.32         1.14 o
  -2   2   8       1156.80       1199.30        18.49 o
  -1   2   8          0.03         -0.93         0.93 o
   0   2   8       1170.69       1240.52        20.82 o
   1   2   8        233.69        229.32         6.16 o
   2   2   8        610.80        615.68        12.99 o
   3   2   8        222.56        217.53        12.05 o
   4   2   8          6.60          8.37         3.76 o
   5   2   8          3.07          2.94         3.60 o
   6   2   8        125.19        130.82        29.48 o
   7   2   8         93.27         89.19        12.99 o
  -8   3   8        331.76        356.13        24.25 o
  -7   3   8        209.25        234.39        16.91 o
  -6   3   8         66.39         71.63         6.46 o
  -5   3   8         13.85         13.04         2.68 o
  -4   3   8         54.31         49.84         3.88 o
  -3   3   8        926.33        892.60        16.20 o
  -2   3   8       4227.83       4427.27        62.14 o
  -1   3   8          2.71          1.49         0.70 o
   0   3   8         92.59        123.36         5.12 o
   1   3   8        711.22        856.54        19.31 o
   2   3   8       1385.90       1467.61        26.37 o
   3   3   8       1147.29       1073.22        28.65 o
   4   3   8        412.20        442.93        20.22 o
   5   3   8         14.15         17.62         5.17 o
   6   3   8         27.81         36.08         8.91 o
   7   3   8         24.97         24.78        10.20 o
  -8   4   8         37.91         45.87        14.27 o
  -7   4   8          3.72          2.22         5.07 o
  -6   4   8        488.17        448.47        24.26 o
  -5   4   8         64.71         58.88         5.45 o
  -4   4   8        321.79        301.53        12.99 o
  -3   4   8        340.08        328.32         7.69 o
  -2   4   8         27.85         35.62         1.70 o
  -1   4   8       4828.11       4870.37        70.63 o
   0   4   8        275.56        269.65         6.42 o
   1   4   8        217.94        299.66         8.13 o
   2   4   8       2534.32       2499.15        49.31 o
   3   4   8        399.64        387.56        12.62 o
   4   4   8         78.58         79.31         8.15 o
   5   4   8        411.41        379.18        20.27 o
   6   4   8         98.19         87.20        20.37 o
   7   4   8         62.07         71.04        16.11 o
  -8   5   8        326.80        333.57        33.90 o
  -7   5   8        236.93        226.99        25.01 o
  -6   5   8         51.06         42.14         8.57 o
  -5   5   8        212.20        233.94        20.96 o
  -4   5   8          1.43          2.75         2.64 o
  -3   5   8        140.83        161.16         5.06 o
  -2   5   8        109.33         89.35         6.59 o
  -1   5   8       1417.34       1621.55        24.94 o
   0   5   8       2113.59       2141.45        35.18 o
   1   5   8        693.64        680.90        13.93 o
   2   5   8       1115.07       1194.78        26.85 o
   3   5   8        203.15        225.29        12.51 o
   4   5   8          0.75         -1.57         2.87 o
   5   5   8        782.12        695.11        30.26 o
   6   5   8        271.83        244.63        22.24 o
   7   5   8          0.83         15.23         8.14 o
  -7   6   8         10.41         16.20         7.73 o
  -6   6   8         74.68         96.92        20.52 o
  -5   6   8         20.36          8.81         5.93 o
  -4   6   8        680.10        676.65        49.29 o
  -3   6   8         15.25         15.55         3.94 o
  -2   6   8         20.99         12.23         2.65 o
  -1   6   8        598.23        599.97        13.27 o
   0   6   8        412.55        473.40        10.85 o
   1   6   8        121.50         96.80         5.85 o
   2   6   8         93.09         83.34         7.99 o
   3   6   8         88.50         87.29         8.54 o
   4   6   8         15.73         22.37         5.15 o
   5   6   8         64.62         60.89         9.20 o
   6   6   8         58.72         44.23        10.60 o
   7   6   8          0.67          5.40         7.67 o
  -7   7   8          1.08          6.39         7.59 o
  -6   7   8         14.85          5.99         5.38 o
  -5   7   8         73.00         50.07        19.16 o
  -4   7   8        174.76        135.84         9.98 o
  -3   7   8        549.64        531.06        18.24 o
  -2   7   8        128.13        142.61         8.59 o
  -1   7   8        283.91        306.53         6.28 o
   0   7   8        709.72        732.21        15.30 o
   1   7   8        270.72        305.55         8.84 o
   2   7   8       1004.26       1003.21        31.06 o
   3   7   8        124.24        137.42         9.80 o
   4   7   8        218.37        257.88        14.12 o
   5   7   8        302.75        300.40        19.76 o
   6   7   8        169.45        242.01        22.40 o
   7   7   8          0.01          1.13         7.15 o
  -7   8   8         78.27        103.34        26.12 o
  -6   8   8         57.80         53.03        12.68 o
  -5   8   8         24.75         20.60         7.93 o
  -4   8   8         17.13         14.20         4.33 o
  -3   8   8       1920.81       1904.67        60.54 o
  -2   8   8         29.72         22.98         3.90 o
  -1   8   8        239.77        235.09         9.23 o
   0   8   8         28.55         32.91         2.76 o
   1   8   8        353.34        349.36        10.08 o
   2   8   8        198.69        193.12         9.01 o
   3   8   8         57.14         56.77         5.96 o
   4   8   8        579.70        633.33        20.61 o
   5   8   8        131.46        129.67        12.86 o
   6   8   8          4.90          4.71         7.29 o
  -7   9   8         83.93        117.54        30.35 o
  -6   9   8          5.23          8.00         5.91 o
  -5   9   8          6.85          8.22         5.11 o
  -4   9   8        405.34        379.87        20.73 o
  -3   9   8       1840.81       1798.61        47.71 o
  -2   9   8        534.83        531.01        18.06 o
  -1   9   8          4.08          8.60         2.90 o
   0   9   8        515.35        529.13        15.53 o
   1   9   8         18.25         24.38         3.27 o
   2   9   8         61.86         78.05         6.13 o
   3   9   8        369.34        366.46        16.78 o
   4   9   8        233.38        222.26        15.55 o
   5   9   8        735.09        778.32        35.15 o
   6   9   8        279.22        296.28        31.09 o
  -6  10   8         12.20         14.81         7.20 o
  -5  10   8          3.69          1.68         4.92 o
  -4  10   8          8.19          6.93         4.97 o
  -3  10   8          2.12          4.33         3.34 o
  -2  10   8         14.64         11.54         3.66 o
  -1  10   8        135.66        120.30         9.24 o
   0  10   8         18.99         20.51         3.71 o
   1  10   8         11.13          9.71         2.61 o
   2  10   8         20.92         13.66         3.16 o
   3  10   8         66.33         67.00         7.64 o
   4  10   8        121.65        108.62        10.93 o
   5  10   8         26.59          8.76         8.28 o
   6  10   8        154.39        144.51        19.04 o
  -6  11   8          0.61          8.00         7.00 o
  -5  11   8          3.32          7.27         6.17 o
  -4  11   8         40.26         54.41         9.13 o
  -3  11   8        202.09        240.48        20.09 o
  -2  11   8          1.02          2.58         2.95 o
  -1  11   8        302.23        300.91        14.25 o
   0  11   8         98.10         97.55         7.93 o
   1  11   8        164.82        192.28        11.60 o
   2  11   8        566.67        551.52        16.39 o
   3  11   8        138.56        151.91        14.17 o
   4  11   8          7.50          5.36         4.88 o
   5  11   8          0.03         10.89         7.24 o
  -5  12   8         36.33         52.52        11.86 o
  -4  12   8         20.34         38.03        11.95 o
  -3  12   8        161.50        139.73        12.94 o
  -2  12   8        108.58        132.41        19.26 o
  -1  12   8         20.28         16.83         4.14 o
   0  12   8         31.05         43.95         5.78 o
   1  12   8          4.01         10.00         3.71 o
   2  12   8        148.60        150.97        12.02 o
   3  12   8         98.46        104.44         9.61 o
   4  12   8          0.21          5.74         6.23 o
   5  12   8          2.37          0.60         7.08 o
  -5  13   8          1.95          5.36         5.89 o
  -4  13   8         89.89         88.80        11.79 o
  -3  13   8        192.95        210.20        16.90 o
  -2  13   8        263.67        296.28        24.84 o
  -1  13   8          4.64          4.03         5.57 o
   0  13   8         19.58         22.31         4.70 o
   1  13   8        297.36        316.23        16.23 o
   2  13   8          0.46          5.22         4.25 o
   3  13   8         29.21          9.71         8.64 o
   4  13   8          3.83          1.40         9.18 o
  -4  14   8          0.00          3.49         5.92 o
  -3  14   8         21.46         36.08         8.28 o
  -2  14   8          0.12         -3.44         3.44 o
  -1  14   8         25.57         11.82         5.23 o
   0  14   8          4.71          6.05         4.33 o
   1  14   8        170.93        179.14        14.54 o
   2  14   8         74.27         46.07        10.58 o
   3  14   8         38.39         24.81         9.38 o
  -3  15   8        125.42        159.76        15.76 o
  -2  15   8         13.51         14.22         5.69 o
  -1  15   8         66.72         68.89        16.15 o
   0  15   8         41.49         35.75         7.59 o
   1  15   8         40.56         54.56        11.64 o
   2  15   8        103.72         87.06        14.49 o
   3  15   8         95.15        109.28        17.21 o
  -2  16   8          0.87          4.00         5.92 o
  -1  16   8         13.93          9.26         5.90 o
   0  16   8         13.95         15.42         8.75 o
   1  16   8         28.75         33.82        11.13 o
  -8   1   9          1.45          6.23         7.82 o
  -7   1   9          9.51          9.17         3.71 o
  -6   1   9        259.26        280.47        10.38 o
  -5   1   9         13.96         10.94         2.84 o
  -4   1   9          1.50          0.90         1.58 o
  -3   1   9        698.60        701.99        13.53 o
  -2   1   9       2897.33       3018.29        45.29 o
  -1   1   9         71.55        112.45         3.43 o
   0   1   9       1710.25       1734.99        26.85 o
   1   1   9        153.75        132.08         4.73 o
   2   1   9         69.29        103.51         5.06 o
   3   1   9         76.15         70.62         4.76 o
   4   1   9        120.22        116.38        10.33 o
   5   1   9         10.72         11.73         4.42 o
   6   1   9          1.76         -1.49         4.69 o
   7   1   9         19.19         28.45         8.56 o
  -8   2   9         51.11         57.35        12.05 o
  -7   2   9         85.71         88.69         9.50 o
  -6   2   9       1127.87       1124.49        24.42 o
  -5   2   9          0.72          1.58         2.18 o
  -4   2   9         74.79         83.48         6.75 o
  -3   2   9       2562.87       2531.00        39.62 o
  -2   2   9       1342.19       1335.76        22.78 o
  -1   2   9       2497.66       2762.04        37.34 o
   0   2   9       5679.68       5816.34        89.35 o
   1   2   9        300.46        263.04         7.40 o
   2   2   9        360.53        381.21        11.73 o
   3   2   9         12.67          3.37         2.69 o
   4   2   9         39.00         27.84         5.46 o
   5   2   9         49.19         56.17         7.97 o
   6   2   9        134.85        118.40        13.72 o
   7   2   9         33.19         30.99         8.58 o
  -8   3   9         23.15         35.24        12.88 o
  -7   3   9         58.74         65.77         9.33 o
  -6   3   9          6.58          8.82         4.76 o
  -5   3   9          0.41         -0.12         2.29 o
  -4   3   9        625.61        681.68        15.65 o
  -3   3   9         38.04         38.92         2.72 o
  -2   3   9        200.63        159.33         5.79 o
  -1   3   9         94.19        103.70         3.28 o
   0   3   9       3249.16       3471.39        58.16 o
   1   3   9         32.88         30.20         2.80 o
   2   3   9         32.98         32.98         3.05 o
   3   3   9          0.03         13.11         3.51 o
   4   3   9         94.20         89.85         8.95 o
   5   3   9        100.36         83.55         9.83 o
   6   3   9          0.30          4.05         5.70 o
   7   3   9          5.37         -3.66         6.02 o
  -8   4   9        243.75        202.82        38.41 o
  -7   4   9         85.98         75.26        11.52 o
  -6   4   9        167.23        147.28        15.72 o
  -5   4   9        445.94        467.39        19.94 o
  -4   4   9        106.15        116.49         5.72 o
  -3   4   9         28.91         18.71         2.64 o
  -2   4   9        543.40        529.50         9.26 o
  -1   4   9        950.11       1043.89        17.99 o
   0   4   9        105.11         91.11         3.97 o
   1   4   9        146.68        165.03         6.65 o
   2   4   9        135.33        167.81        10.48 o
   3   4   9        647.53        631.77        21.56 o
   4   4   9        598.76        562.19        21.17 o
   5   4   9          0.30          1.30         4.06 o
   6   4   9        141.06        165.50        18.47 o
   7   4   9         34.66         44.73        12.82 o
  -8   5   9         79.78         60.31        22.66 o
  -7   5   9          5.75          8.16         8.08 o
  -6   5   9          7.10         10.86         5.87 o
  -5   5   9         93.45         98.61        12.01 o
  -4   5   9        379.13        358.69        17.52 o
  -3   5   9        248.85        241.93         9.79 o
  -2   5   9        417.55        386.58        12.65 o
  -1   5   9        185.07        144.34         4.95 o
   0   5   9        985.94       1002.23        18.23 o
   1   5   9        501.27        469.06        11.58 o
   2   5   9       1507.83       1429.60        34.24 o
   3   5   9         19.75         19.10         4.52 o
   4   5   9          1.83          4.09         4.47 o
   5   5   9        296.96        344.25        21.29 o
   6   5   9          2.85         -4.68         9.52 o
   7   5   9         57.48         52.98        14.66 o
  -7   6   9         18.39         22.40         9.30 o
  -6   6   9         64.89         90.73        12.02 o
  -5   6   9          1.47          2.13         3.47 o
  -4   6   9        303.70        268.22        14.01 o
  -3   6   9       1282.46       1258.72        34.11 o
  -2   6   9        513.18        499.17        15.74 o
  -1   6   9        828.10        774.81        13.79 o
   0   6   9       3030.05       3053.85        52.78 o
   1   6   9       1246.13       1187.54        23.84 o
   2   6   9          0.00         -1.88         1.88 o
   3   6   9         71.30         93.48         7.91 o
   4   6   9          0.32          3.54         3.19 o
   5   6   9        175.17        194.50        15.83 o
   6   6   9         10.56         11.03        11.25 o
   7   6   9         52.20         33.11        10.38 o
  -7   7   9         44.90         52.48        14.12 o
  -6   7   9        227.27        233.58        24.53 o
  -5   7   9        426.15        432.58        38.13 o
  -4   7   9        526.11        523.18        32.00 o
  -3   7   9          2.36          0.62         2.76 o
  -2   7   9         92.99        120.72         9.62 o
  -1   7   9        101.65         97.77         2.82 o
   0   7   9        477.01        517.54        12.51 o
   1   7   9        398.85        424.13        11.33 o
   2   7   9        186.74        177.11        10.23 o
   3   7   9        392.00        350.49        16.42 o
   4   7   9        559.83        530.84        20.98 o
   5   7   9         37.80         37.38         8.99 o
   6   7   9        159.67        154.27        17.87 o
  -7   8   9          0.11         -9.60         9.60 o
  -6   8   9         74.36         39.33         8.37 o
  -5   8   9        202.08        215.97        23.34 o
  -4   8   9          9.41          5.67         4.47 o
  -3   8   9         11.28         14.98         3.94 o
  -2   8   9          0.83          0.04         1.95 o
  -1   8   9          1.33          3.69         1.30 o
   0   8   9        305.01        325.34         8.79 o
   1   8   9         84.85         78.07         5.59 o
   2   8   9         43.05         41.87         4.44 o
   3   8   9         14.61         10.13         3.68 o
   4   8   9         76.73         66.75         7.38 o
   5   8   9        171.04        164.62        28.12 o
   6   8   9          4.58          9.31         7.44 o
  -7   9   9         48.44         87.96        26.50 o
  -6   9   9          0.76         -0.74         5.45 o
  -5   9   9          2.38          0.66         4.31 o
  -4   9   9         35.27         25.07         6.00 o
  -3   9   9         36.48         41.85         5.93 o
  -2   9   9        639.30        662.86        21.21 o
  -1   9   9       1099.19       1099.08        30.19 o
   0   9   9        109.17        137.37         6.23 o
   1   9   9          2.20          2.17         1.91 o
   2   9   9        357.83        387.77        17.12 o
   3   9   9         28.42         33.00         8.41 o
   4   9   9          1.86          5.46         4.49 o
   5   9   9         19.50         16.04         7.31 o
   6   9   9          0.26         10.94         9.87 o
  -6  10   9          1.17         -6.18         6.18 o
  -5  10   9        129.63        119.08        12.84 o
  -4  10   9        136.50        121.60        16.08 o
  -3  10   9         68.54         59.71         8.00 o
  -2  10   9        172.61        164.40        10.73 o
  -1  10   9         82.04         91.02         7.62 o
   0  10   9        380.46        336.57        14.95 o
   1  10   9        225.00        231.63         9.64 o
   2  10   9        270.98        253.44        12.12 o
   3  10   9        345.11        379.94        17.74 o
   4  10   9        152.93        160.77        13.43 o
   5  10   9          2.83         25.34         8.56 o
   6  10   9        102.00         85.19        33.61 o
  -6  11   9          2.57          7.43         9.30 o
  -5  11   9          0.16          1.78         5.27 o
  -4  11   9         21.96         29.67         6.89 o
  -3  11   9        913.42        847.28        32.04 o
  -2  11   9        577.09        545.60        19.59 o
  -1  11   9          0.16          2.70         2.59 o
   0  11   9        111.12         95.77         7.90 o
   1  11   9         84.08         92.02         8.00 o
   2  11   9        910.37        886.76        23.29 o
   3  11   9          3.71          0.57         3.23 o
   4  11   9        314.99        350.56        21.28 o
   5  11   9         24.18         12.76         7.76 o
  -5  12   9         63.64         64.68        12.30 o
  -4  12   9        456.15        503.61        46.17 o
  -3  12   9         62.67         59.96         8.82 o
  -2  12   9          7.47         -1.72         4.30 o
  -1  12   9          0.03         -2.43         2.43 o
   0  12   9        314.85        379.23        25.06 o
   1  12   9        387.95        409.48        16.83 o
   2  12   9         70.98         57.39         7.37 o
   3  12   9         63.09         80.61        11.29 o
   4  12   9        108.66         83.54        18.34 o
   5  12   9        101.98        108.33        23.18 o
  -5  13   9          4.01         -5.35         6.32 o
  -4  13   9        234.85        243.83        34.65 o
  -3  13   9          0.59         -0.66         4.15 o
  -2  13   9          3.20          9.86         4.93 o
  -1  13   9        377.24        413.45        20.49 o
   0  13   9        224.18        178.70        13.98 o
   1  13   9          0.48         -1.54         3.60 o
   2  13   9         93.41         85.06        10.44 o
   3  13   9          0.01         -1.82         4.97 o
   4  13   9          3.20          6.27         6.99 o
  -4  14   9         92.42         64.20        11.31 o
  -3  14   9          0.22          7.85         5.93 o
  -2  14   9          2.66         -2.55         4.23 o
  -1  14   9         44.84         33.07         9.43 o
   0  14   9        240.39        206.65        15.69 o
   1  14   9         66.48         66.61         9.09 o
   2  14   9         26.06         28.95        10.33 o
   3  14   9          5.10          6.21         6.57 o
  -3  15   9         54.82         59.21        11.69 o
  -2  15   9        106.44        120.00        13.10 o
  -1  15   9          7.16         16.50         8.14 o
   0  15   9          4.56          6.85         7.53 o
   1  15   9        111.69         81.21        29.00 o
   2  15   9          0.35         -1.75         6.03 o
  -1  16   9          0.10         -1.47         4.71 o
   0  16   9          5.57         12.05        10.37 o
  -7   0  10         74.78         71.71        11.61 o
  -6   0  10         28.21         30.80         6.28 o
  -5   0  10         49.96         37.05        10.98 o
  -4   0  10       1671.87       1582.39        33.92 o
  -3   0  10       1912.99       2028.12        58.75 o
  -2   0  10        128.43        129.98         5.75 o
  -1   0  10       2040.80       2166.78        49.60 o
   0   0  10       4448.32       4968.83       155.44 o
   1   0  10       2333.51       2217.34        46.74 o
   2   0  10       2463.94       2347.57        61.43 o
   3   0  10        117.53        106.74        11.08 o
   4   0  10          8.74          9.56         4.89 o
   5   0  10         37.26         24.98         7.90 o
   6   0  10        168.39        112.09        19.55 o
   7   0  10        246.98        292.21        32.51 o
  -8   1  10         71.95        116.77        27.66 o
  -7   1  10        211.39        191.35        15.72 o
  -6   1  10         36.19         37.06         4.53 o
  -5   1  10        188.83        168.78         9.97 o
  -4   1  10         68.88         81.58         4.80 o
  -3   1  10          5.60          9.45         1.63 o
  -2   1  10       1576.21       1587.85        25.19 o
  -1   1  10        620.14        698.18        12.12 o
   0   1  10          3.91          2.56         0.96 o
   1   1  10        693.14        741.01        13.69 o
   2   1  10          8.52         12.75         2.47 o
   3   1  10        395.66        414.60        13.70 o
   4   1  10        166.36        181.98        11.59 o
   5   1  10         49.27         59.97         8.28 o
   6   1  10         20.32         23.29         8.26 o
   7   1  10          9.85         13.47         8.70 o
  -8   2  10          4.24         12.29        14.21 o
  -7   2  10         47.36         46.19         9.65 o
  -6   2  10        100.92        110.38         8.44 o
  -5   2  10         59.44         53.51         5.58 o
  -4   2  10         65.95         69.09         4.61 o
  -3   2  10        382.64        436.22         9.43 o
  -2   2  10       2469.99       2539.05        36.82 o
  -1   2  10       2022.00       2296.27        33.10 o
   0   2  10        922.01       1043.10        17.48 o
   1   2  10        227.03        247.71         6.92 o
   2   2  10        119.68        120.41         8.20 o
   3   2  10        188.00        177.19        11.10 o
   4   2  10        557.76        561.39        21.45 o
   5   2  10         17.36          9.31         5.49 o
   6   2  10         38.26         29.21         7.90 o
   7   2  10          0.83          9.28         8.13 o
  -8   3  10          7.65          2.30         9.99 o
  -7   3  10          1.77          0.95         7.00 o
  -6   3  10        384.43        409.55        21.45 o
  -5   3  10        892.65        871.70        22.54 o
  -4   3  10        332.77        335.19         9.47 o
  -3   3  10          0.92          5.60         1.30 o
  -2   3  10          6.32          4.35         0.90 o
  -1   3  10         64.42         49.96         3.23 o
   0   3  10        189.25        145.05         5.82 o
   1   3  10         91.30        106.98         8.23 o
   2   3  10         51.18         35.62         3.48 o
   3   3  10         24.34         23.11         4.77 o
   4   3  10          3.92          9.33         4.01 o
   5   3  10         24.85         28.18         7.24 o
   6   3  10        171.62        171.04        18.89 o
   7   3  10          3.28          9.20         7.66 o
  -8   4  10          9.90         19.59        14.21 o
  -7   4  10        606.85        594.65        66.84 o
  -6   4  10         73.24         59.68         9.53 o
  -5   4  10         19.91         16.88         4.56 o
  -4   4  10        680.92        662.51        23.48 o
  -3   4  10         11.12         11.23         1.45 o
  -2   4  10        522.64        491.75         9.75 o
  -1   4  10        379.31        305.87         6.81 o
   0   4  10       1276.60       1269.44        23.85 o
   1   4  10       2246.97       2304.95        44.85 o
   2   4  10        248.32        237.76        11.62 o
   3   4  10        483.40        488.46        19.77 o
   4   4  10        719.98        751.00        33.88 o
   5   4  10         33.32         40.23         7.85 o
   6   4  10         59.16         43.21        10.38 o
   7   4  10         80.40         79.78        14.62 o
  -7   5  10          5.66         16.90         9.23 o
  -6   5  10         10.93         13.28         8.53 o
  -5   5  10          0.01          0.30         3.13 o
  -4   5  10        236.33        223.57        12.16 o
  -3   5  10       1101.57       1143.58        28.20 o
  -2   5  10          0.04          1.28         0.67 o
  -1   5  10        212.74        241.22         6.21 o
   0   5  10         24.76         32.71         2.80 o
   1   5  10        241.45        212.15         8.97 o
   2   5  10         43.13         48.88         5.52 o
   3   5  10        382.43        351.28        16.44 o
   4   5  10        481.59        500.35        21.60 o
   5   5  10         16.27         20.66         7.81 o
   6   5  10         31.57         28.24         9.12 o
   7   5  10         36.69         58.31        13.28 o
  -7   6  10         15.97          7.00         8.13 o
  -6   6  10          0.21         -5.52         5.52 o
  -5   6  10         19.93         14.17         4.58 o
  -4   6  10        379.52        355.53        16.31 o
  -3   6  10       1673.95       1681.21        39.28 o
  -2   6  10        172.18        137.10         7.51 o
  -1   6  10          0.18          3.59         1.05 o
   0   6  10        126.34        123.47         5.48 o
   1   6  10        144.65        126.70         6.38 o
   2   6  10         95.61         97.27         7.49 o
   3   6  10        140.91        145.22        17.17 o
   4   6  10        398.13        392.17        19.74 o
   5   6  10        213.50        193.34        30.90 o
   6   6  10        150.69        147.15        18.15 o
  -7   7  10         21.78         32.13        24.97 o
  -6   7  10         71.45         76.02        17.29 o
  -5   7  10        244.65        241.32        17.56 o
  -4   7  10         12.92         -0.14         2.64 o
  -3   7  10         21.02         20.68         4.27 o
  -2   7  10        562.30        547.54        17.43 o
  -1   7  10          7.31          5.28         1.22 o
   0   7  10         59.18         71.21         4.56 o
   1   7  10        196.49        225.40        10.51 o
   2   7  10        583.04        554.20        17.55 o
   3   7  10         85.81         91.44         8.49 o
   4   7  10          0.12          3.12         3.77 o
   5   7  10         55.60         43.25        10.07 o
   6   7  10        156.95        199.07        20.51 o
  -7   8  10         93.65         75.51        24.58 o
  -6   8  10         10.40          4.09         6.89 o
  -5   8  10         27.16         26.76         7.39 o
  -4   8  10        112.11         93.26         7.96 o
  -3   8  10        246.46        219.88        11.82 o
  -2   8  10         86.17         63.64         6.10 o
  -1   8  10         57.69         82.21         9.80 o
   0   8  10       1399.89       1383.56        26.54 o
   1   8  10        322.26        348.85        10.65 o
   2   8  10        213.88        214.55        11.66 o
   3   8  10         52.90         48.23         6.10 o
   4   8  10         20.60         19.21         5.70 o
   5   8  10         23.19         15.60         7.16 o
   6   8  10         22.00         33.78        10.25 o
  -6   9  10         12.88         22.52        10.77 o
  -5   9  10         43.10         34.07         7.57 o
  -4   9  10         30.00         32.50         6.59 o
  -3   9  10        235.75        249.09        13.17 o
  -2   9  10         15.10         12.11         3.44 o
  -1   9  10       2171.90       2185.05        54.01 o
   0   9  10          2.32          4.89         2.09 o
   1   9  10          0.34          2.38         2.18 o
   2   9  10        370.60        334.77        15.58 o
   3   9  10          2.51         -1.40         3.14 o
   4   9  10          2.21          1.89         4.10 o
   5   9  10         15.98          6.43         6.20 o
   6   9  10          3.90         -5.32         9.60 o
  -6  10  10         12.26         20.86         9.62 o
  -5  10  10         46.30         28.45        10.82 o
  -4  10  10          3.56         -0.48         3.91 o
  -3  10  10        256.79        282.22        16.62 o
  -2  10  10         12.56         11.01         3.66 o
  -1  10  10         43.23         24.13         4.28 o
   0  10  10        146.88        171.27        10.46 o
   1  10  10         34.14         32.75         3.74 o
   2  10  10          1.07          0.61         2.64 o
   3  10  10         13.59         16.26         4.77 o
   4  10  10        179.04        207.40        18.13 o
   5  10  10         37.48         46.45        10.36 o
  -6  11  10         94.11         90.86        17.63 o
  -5  11  10         38.82         57.22        13.57 o
  -4  11  10         40.06         37.30         7.53 o
  -3  11  10         12.71          7.77         4.48 o
  -2  11  10         57.13         56.04         7.86 o
  -1  11  10         33.20         43.48         7.34 o
   0  11  10         90.08         97.17         8.27 o
   1  11  10         20.13         20.05         4.40 o
   2  11  10         21.24         26.13         4.48 o
   3  11  10        291.01        285.38        14.50 o
   4  11  10          0.00          2.92         4.64 o
   5  11  10        128.50        152.16        18.23 o
  -5  12  10          0.99         -2.85         6.96 o
  -4  12  10         90.38         84.29        10.98 o
  -3  12  10          1.14         -0.06         3.97 o
  -2  12  10          8.00         11.97         7.14 o
  -1  12  10        137.62        136.88        11.87 o
   0  12  10         53.95         70.79        12.79 o
   1  12  10        180.66        189.10        12.35 o
   2  12  10         39.16         34.16         9.41 o
   3  12  10         32.53         19.10         5.85 o
   4  12  10         39.48         26.27        11.53 o
  -5  13  10          0.71          2.52         8.64 o
  -4  13  10          0.36          4.89         8.83 o
  -3  13  10          0.66          6.33         4.98 o
  -2  13  10         15.91         17.10         5.89 o
  -1  13  10        177.34        147.87        13.05 o
   0  13  10          0.58          2.61         3.92 o
   1  13  10         40.43         32.04         7.64 o
   2  13  10          8.92          8.58         5.01 o
   3  13  10        354.09        411.78        43.02 o
   4  13  10         35.93         44.94        16.13 o
  -4  14  10         40.71         38.44        11.32 o
  -3  14  10          9.24         34.47        12.29 o
  -2  14  10         13.48          1.32         6.29 o
  -1  14  10          2.89          1.85         4.42 o
   0  14  10         31.15         37.21         7.50 o
   1  14  10          0.84          6.65         4.59 o
   2  14  10         20.04         13.47        14.60 o
   3  14  10          6.83         14.60        10.37 o
  -3  15  10          8.42         16.92         6.49 o
  -2  15  10         11.50         16.55         6.35 o
  -1  15  10        119.65        104.92        11.79 o
   0  15  10          3.41          0.65         4.33 o
   1  15  10         26.54         27.54        17.67 o
   2  15  10         16.05         20.61         8.95 o
  -8   1  11          0.48          1.48         8.03 o
  -7   1  11         35.28         45.85        13.55 o
  -6   1  11        350.77        343.18        15.44 o
  -5   1  11         87.74         95.64         6.41 o
  -4   1  11        418.98        378.06        11.71 o
  -3   1  11        226.52        221.62         6.41 o
  -2   1  11        333.92        299.91         7.78 o
  -1   1  11       4984.46       5329.54        77.98 o
   0   1  11       2963.02       3143.23        44.77 o
   1   1  11         60.25         41.37         2.93 o
   2   1  11         38.23         23.65         3.30 o
   3   1  11        272.17        247.13        14.76 o
   4   1  11        177.66        160.96        11.11 o
   5   1  11          0.69         12.59         5.45 o
   6   1  11          3.52          0.77         5.28 o
   7   1  11         10.84         21.24         8.18 o
  -8   2  11         19.90         31.11        16.13 o
  -7   2  11         21.71         13.76        15.56 o
  -6   2  11          5.11          7.96         5.71 o
  -5   2  11         68.43         74.10         5.67 o
  -4   2  11       1216.22       1225.27        22.07 o
  -3   2  11        948.95        908.95        17.33 o
  -2   2  11          5.03          7.91         1.27 o
  -1   2  11          5.39         13.29         1.56 o
   0   2  11       2747.35       2811.82        42.79 o
   1   2  11        779.13        706.98        21.47 o
   2   2  11        223.65        237.27        19.62 o
   3   2  11          0.09          1.84         2.55 o
   4   2  11        205.94        211.93        14.13 o
   5   2  11         72.11         33.98        11.64 o
   6   2  11         60.58         42.09         9.27 o
   7   2  11          0.53          7.34         6.96 o
  -8   3  11         56.53         64.92        20.36 o
  -7   3  11        148.63        189.98        23.82 o
  -6   3  11         12.67         14.78         5.98 o
  -5   3  11        384.46        383.86        13.99 o
  -4   3  11         30.31         28.29         2.96 o
  -3   3  11        136.92        142.99         4.92 o
  -2   3  11          1.10          2.78         0.85 o
  -1   3  11        999.28        988.73        15.81 o
   0   3  11         47.14         58.47         3.43 o
   1   3  11         89.20         96.00         6.07 o
   2   3  11         40.18         39.66         4.87 o
   3   3  11          2.01         -0.95         2.57 o
   4   3  11        860.25        778.24        25.54 o
   5   3  11         12.18          9.12         5.83 o
   6   3  11         48.40         31.06         9.16 o
   7   3  11          0.51          4.31         7.00 o
  -8   4  11          5.38         10.76        14.21 o
  -7   4  11        151.52        149.33        20.22 o
  -6   4  11          1.28          1.65         6.65 o
  -5   4  11          6.77         12.00         5.60 o
  -4   4  11         24.47         22.33         4.29 o
  -3   4  11        485.79        490.24        12.97 o
  -2   4  11         20.75         28.68         2.06 o
  -1   4  11        256.56        304.83         7.30 o
   0   4  11        485.44        582.26        17.68 o
   1   4  11       1287.02       1344.39        28.43 o
   2   4  11        122.26        112.84         8.04 o
   3   4  11        262.81        266.73        14.46 o
   4   4  11        435.12        465.65        21.54 o
   5   4  11        929.52        907.30        38.37 o
   6   4  11         49.31         55.65        11.93 o
   7   4  11          6.45          3.72         7.18 o
  -7   5  11        147.58        176.97        22.67 o
  -6   5  11         58.72         50.97        12.21 o
  -5   5  11         19.39         20.36         5.71 o
  -4   5  11        199.84        174.55        10.97 o
  -3   5  11          9.34          6.85         1.67 o
  -2   5  11        697.18        690.22        13.64 o
  -1   5  11        546.22        554.22        11.68 o
   0   5  11        155.97        170.41         6.37 o
   1   5  11          8.57          3.85         1.93 o
   2   5  11         40.62         41.92         6.38 o
   3   5  11        131.97        121.85         9.63 o
   4   5  11         30.18         46.79         7.02 o
   5   5  11         55.15         70.98        11.78 o
   6   5  11          0.20         -1.24         5.85 o
  -7   6  11          2.26          0.31         7.38 o
  -6   6  11         20.45         23.56        10.37 o
  -5   6  11        370.86        340.19        28.38 o
  -4   6  11        779.82        761.13        37.92 o
  -3   6  11        550.47        505.84        15.74 o
  -2   6  11        724.38        746.61        21.45 o
  -1   6  11        254.19        245.67         6.57 o
   0   6  11        268.90        275.20         7.88 o
   1   6  11          4.63          5.55         2.05 o
   2   6  11        237.21        276.52        22.27 o
   3   6  11          8.04          7.46         3.83 o
   4   6  11         68.74         57.50         7.76 o
   5   6  11        233.16        218.03        20.06 o
   6   6  11         72.59         53.83        11.56 o
  -7   7  11        115.45        141.74        20.87 o
  -6   7  11          3.20          4.07         6.45 o
  -5   7  11          5.59         -0.94         5.96 o
  -4   7  11         70.97         83.89         7.31 o
  -3   7  11         21.22         20.48         4.32 o
  -2   7  11       1259.37       1199.13        32.04 o
  -1   7  11          2.13          0.42         1.05 o
   0   7  11        551.37        538.37        12.65 o
   1   7  11        640.22        640.72        15.44 o
   2   7  11         21.59         19.88         3.91 o
   3   7  11         88.88        101.28         9.00 o
   4   7  11        229.50        231.69        16.61 o
   5   7  11         11.77          7.42         6.30 o
   6   7  11         50.15         59.88        12.28 o
  -7   8  11          0.93         -4.96         6.34 o
  -6   8  11         49.43         68.88        23.24 o
  -5   8  11          0.20         -1.40         5.63 o
  -4   8  11        337.47        333.42        16.44 o
  -3   8  11        378.11        364.66        15.33 o
  -2   8  11        547.50        583.23        18.79 o
  -1   8  11        269.84        270.36        19.90 o
   0   8  11         14.11         19.74         3.02 o
   1   8  11        318.07        330.32        11.21 o
   2   8  11         45.17         49.10         5.55 o
   3   8  11        290.62        257.82        14.61 o
   4   8  11          4.51         12.92         5.83 o
   5   8  11        269.72        306.96        24.20 o
   6   8  11         41.59         65.71        12.77 o
  -6   9  11         60.08         41.67        16.71 o
  -5   9  11        342.34        412.86        33.27 o
  -4   9  11        114.50        129.42        15.41 o
  -3   9  11         39.88         47.18         9.76 o
  -2   9  11          1.10         -2.33         2.33 o
  -1   9  11       1220.04       1252.73        33.70 o
   0   9  11        289.64        290.23        15.85 o
   1   9  11          6.08          3.46         2.41 o
   2   9  11          7.04          2.97         2.87 o
   3   9  11         62.09         61.53         7.00 o
   4   9  11         14.54         38.47         9.17 o
   5   9  11         21.22         16.34         7.44 o
   6   9  11          5.02          8.07        13.06 o
  -6  10  11         51.87         49.76        20.36 o
  -5  10  11          4.69         -2.78         6.92 o
  -4  10  11        221.61        175.66        20.05 o
  -3  10  11          4.88          3.96         3.47 o
  -2  10  11          2.80         -2.23         2.83 o
  -1  10  11          1.16         -1.06         2.38 o
   0  10  11        625.36        591.03        19.58 o
   1  10  11         38.10         32.18         5.93 o
   2  10  11         32.28         26.59         4.26 o
   3  10  11          5.80         -3.24         4.16 o
   4  10  11         35.89         32.78        12.01 o
   5  10  11          0.35          3.89         6.28 o
  -6  11  11          5.65          5.09         8.37 o
  -5  11  11         63.45         66.21        13.73 o
  -4  11  11          3.01          9.03         7.32 o
  -3  11  11        555.59        520.20        23.90 o
  -2  11  11          8.66          3.50         3.59 o
  -1  11  11        563.42        554.93        22.58 o
   0  11  11        479.65        441.61        16.54 o
   1  11  11        280.37        295.65        27.19 o
   2  11  11         69.57         49.60         7.80 o
   3  11  11          6.28          9.14         5.17 o
   4  11  11         18.27         16.22         7.34 o
   5  11  11          0.15         -5.31         7.19 o
  -5  12  11          0.42          2.47         7.71 o
  -4  12  11         23.62          9.13        12.48 o
  -3  12  11        313.06        370.77        21.00 o
  -2  12  11         96.19        101.03        10.67 o
  -1  12  11        162.21        134.40        12.11 o
   0  12  11        264.62        224.29        15.80 o
   1  12  11         19.31         32.56         6.55 o
   2  12  11          5.97          2.99         4.09 o
   3  12  11        122.98        175.76        18.88 o
   4  12  11          1.90          4.33         6.87 o
  -4  13  11        207.07        173.71        21.44 o
  -3  13  11         16.22         16.63         5.78 o
  -2  13  11        130.28        134.56        12.79 o
  -1  13  11         18.80         41.08         7.20 o
   0  13  11          0.00          3.73         3.95 o
   1  13  11          6.16         17.69         5.69 o
   2  13  11         19.28          5.98         7.37 o
   3  13  11         60.85         70.68        18.05 o
  -4  14  11        101.01         81.82        20.74 o
  -3  14  11         20.77         26.60        14.98 o
  -2  14  11          0.35         -0.42         4.34 o
  -1  14  11         36.54         25.82         7.81 o
   0  14  11          5.30          7.18         4.72 o
   1  14  11         50.32         43.06         8.15 o
   2  14  11          2.02          1.54         5.90 o
   3  14  11          0.45         -0.38         8.07 o
  -2  15  11          2.70         -0.07         4.22 o
  -1  15  11         84.65         91.34        11.30 o
   0  15  11          2.21          0.65         4.26 o
   1  15  11         64.89         62.66        13.03 o
  -8   0  12        234.57        256.60        38.80 o
  -7   0  12          5.64          8.83         6.79 o
  -6   0  12        270.23        281.86        18.90 o
  -5   0  12         64.07         55.85         7.44 o
  -4   0  12        174.28        161.17         9.80 o
  -3   0  12        766.70        795.10        19.78 o
  -2   0  12       1435.57       1316.90        32.86 o
  -1   0  12         18.03         41.13         3.99 o
   0   0  12       1628.48       1808.22        38.44 o
   1   0  12       1752.77       1578.05        39.65 o
   2   0  12        582.53        555.39        26.07 o
   3   0  12       1307.24       1287.60        44.27 o
   4   0  12          7.72          7.12         5.23 o
   5   0  12        175.81        129.23        19.47 o
   6   0  12          8.70         13.38         9.73 o
   7   0  12          4.28         -2.59         9.49 o
  -8   1  12          0.17          3.07        11.52 o
  -7   1  12          7.91         15.11         6.88 o
  -6   1  12        532.20        525.41        20.27 o
  -5   1  12        281.02        296.45        12.10 o
  -4   1  12          5.53          3.53         1.87 o
  -3   1  12        270.08        248.94         8.03 o
  -2   1  12        436.06        440.12         8.92 o
  -1   1  12       1142.29       1205.90        19.91 o
   0   1  12        957.73       1011.92        16.45 o
   1   1  12        204.63        203.17         7.38 o
   2   1  12       1186.42       1119.04        21.87 o
   3   1  12        400.58        389.83        15.72 o
   4   1  12        168.45        148.54        10.91 o
   5   1  12        406.72        353.25        22.89 o
   6   1  12          0.58         -0.12         5.22 o
   7   1  12          0.00          2.32         6.98 o
  -8   2  12         12.14         15.54         9.73 o
  -7   2  12          6.02          1.69         8.45 o
  -6   2  12         59.83         49.61         7.52 o
  -5   2  12          0.04         -0.80         2.30 o
  -4   2  12        965.67        966.40        18.29 o
  -3   2  12         56.66         61.13         3.32 o
  -2   2  12         34.26         34.78         3.47 o
  -1   2  12        103.09        105.32         4.34 o
   0   2  12        741.38        725.75        15.80 o
   1   2  12        469.24        477.86        11.03 o
   2   2  12        546.29        532.54        15.03 o
   3   2  12         56.68         67.46         7.27 o
   4   2  12         41.30         43.25         6.84 o
   5   2  12          0.72          0.63         4.49 o
   6   2  12         13.97         11.57        11.42 o
   7   2  12         14.31         15.41         7.94 o
  -8   3  12          1.09          4.48         9.57 o
  -7   3  12         39.72         42.70        11.70 o
  -6   3  12         56.37         66.67        11.46 o
  -5   3  12        730.86        708.03        25.11 o
  -4   3  12        458.76        477.07        14.49 o
  -3   3  12         20.97         63.92         4.82 o
  -2   3  12        133.60        150.06         4.39 o
  -1   3  12        244.26        227.01         7.71 o
   0   3  12        859.57        858.50        18.18 o
   1   3  12          5.04          3.36         1.93 o
   2   3  12         10.07          9.10         2.83 o
   3   3  12        103.63        114.25         9.44 o
   4   3  12        178.19        192.95        13.49 o
   5   3  12        490.91        551.18        33.53 o
   6   3  12        119.91        142.13        15.52 o
   7   3  12          0.16          1.53         6.99 o
  -7   4  12          6.93          4.99         7.74 o
  -6   4  12        473.24        479.42        35.31 o
  -5   4  12       1279.40       1240.07        42.94 o
  -4   4  12         29.20         28.84         6.33 o
  -3   4  12         34.16         34.29         2.63 o
  -2   4  12          7.85          6.73         1.63 o
  -1   4  12        674.23        821.37        15.33 o
   0   4  12         79.53         84.78         6.24 o
   1   4  12        757.45        695.29        18.86 o
   2   4  12         53.11         50.64         5.55 o
   3   4  12        237.38        240.12        13.94 o
   4   4  12         53.18         46.21         6.99 o
   5   4  12         14.59         21.20         7.72 o
   6   4  12          2.24          7.02         7.33 o
  -7   5  12         21.69         28.30        12.87 o
  -6   5  12         21.28         16.52         7.93 o
  -5   5  12          1.64          0.19         3.76 o
  -4   5  12        340.07        328.87        26.88 o
  -3   5  12        124.04        137.31         8.59 o
  -2   5  12          1.27          2.62         1.16 o
  -1   5  12        367.98        375.88         9.13 o
   0   5  12          9.57          9.33         2.05 o
   1   5  12        610.54        608.29        15.77 o
   2   5  12         48.01         52.06         5.80 o
   3   5  12         16.77         27.70         5.27 o
   4   5  12        135.39        143.44        11.98 o
   5   5  12        203.04        220.26        25.12 o
   6   5  12         14.59         23.91         9.37 o
  -7   6  12        183.47        216.54        25.31 o
  -6   6  12        145.87        128.12        18.05 o
  -5   6  12        151.27        169.99        19.41 o
  -4   6  12        212.53        206.61        15.86 o
  -3   6  12          8.93          9.75         2.56 o
  -2   6  12       1330.86       1300.37        33.72 o
  -1   6  12        869.85        844.98        16.88 o
   0   6  12        810.53        781.33        16.80 o
   1   6  12         14.02         10.57         3.03 o
   2   6  12          0.91          1.71         2.74 o
   3   6  12         66.94         61.15         7.31 o
   4   6  12        129.76        140.69        15.26 o
   5   6  12         93.67        105.35        14.53 o
   6   6  12          7.77         13.52         9.98 o
  -7   7  12         56.79         96.68        24.78 o
  -6   7  12          0.05          5.94         7.46 o
  -5   7  12         50.56         49.52        11.40 o
  -4   7  12        310.13        236.93        15.01 o
  -3   7  12          0.22          2.51         2.26 o
  -2   7  12          8.04          9.17         2.75 o
  -1   7  12         74.33         70.39         5.17 o
   0   7  12        484.16        485.58        11.90 o
   1   7  12        159.81        151.44         8.04 o
   2   7  12        129.85        138.41         9.61 o
   3   7  12        627.87        643.84        22.08 o
   4   7  12         65.01         67.65        10.84 o
   5   7  12         66.46         72.16        12.27 o
   6   7  12          6.59         19.92        16.56 o
  -7   8  12          4.19          6.06         8.95 o
  -6   8  12         86.31         80.13        15.33 o
  -5   8  12        139.47        148.87        24.39 o
  -4   8  12         26.20         43.25         8.12 o
  -3   8  12       1201.85       1106.60        39.09 o
  -2   8  12        184.34        178.12        11.95 o
  -1   8  12        577.28        572.99        18.24 o
   0   8  12          0.42          3.36         2.04 o
   1   8  12        623.05        630.78        24.25 o
   2   8  12         47.34         40.38         5.69 o
   3   8  12         13.64         14.14         5.32 o
   4   8  12         96.69         91.63        12.43 o
   5   8  12         57.48         91.29        13.63 o
   6   8  12          9.68         16.62         8.92 o
  -6   9  12          8.51          6.76         8.58 o
  -5   9  12          7.78          6.50         7.56 o
  -4   9  12         76.92         81.30        11.02 o
  -3   9  12         15.55         12.72         4.29 o
  -2   9  12         77.49         76.58         7.07 o
  -1   9  12          0.74          2.35         2.57 o
   0   9  12       1423.89       1461.18        38.66 o
   1   9  12        537.02        497.24        13.80 o
   2   9  12         66.06         67.91         6.41 o
   3   9  12         31.63         27.33         5.82 o
   4   9  12         40.88         37.05         8.77 o
   5   9  12          7.35         13.77         7.44 o
  -6  10  12         63.21         63.02        20.17 o
  -5  10  12         25.57         21.13        17.67 o
  -4  10  12        233.68        243.98        23.63 o
  -3  10  12          8.50          4.80         4.87 o
  -2  10  12          8.96          5.10         4.14 o
  -1  10  12         71.05         96.18         8.17 o
   0  10  12        169.69        165.21        10.59 o
   1  10  12         68.58         59.84         6.62 o
   2  10  12        213.09        234.21        12.85 o
   3  10  12          0.16         -0.24         3.94 o
   4  10  12        305.30        394.65        35.62 o
   5  10  12         19.32         41.85        10.82 o
  -5  11  12         10.25         -5.70         6.81 o
  -4  11  12         25.60         33.67         9.73 o
  -3  11  12         17.34         15.41         7.16 o
  -2  11  12        216.51        192.31        14.12 o
  -1  11  12         50.67         53.29         8.58 o
   0  11  12         28.60         52.58         9.34 o
   1  11  12          1.53          3.50         3.69 o
   2  11  12          0.16          1.98         4.48 o
   3  11  12          0.32         -1.01         4.86 o
   4  11  12          0.01         -1.18         5.49 o
  -5  12  12          0.40          9.99         9.60 o
  -4  12  12          3.27         13.51         7.44 o
  -3  12  12          0.13         19.80         7.82 o
  -2  12  12        168.98        157.41        13.62 o
  -1  12  12        223.05        247.08        16.73 o
   0  12  12          8.22          8.36         4.07 o
   1  12  12         69.20         79.20         9.58 o
   2  12  12          4.78          5.85         6.99 o
   3  12  12         91.33         93.28        13.97 o
   4  12  12         34.64         64.50        12.21 o
  -4  13  12         10.24          7.15         7.82 o
  -3  13  12          2.09         10.06         6.92 o
  -2  13  12          0.06         -3.25         3.25 o
  -1  13  12          0.13          4.46         9.02 o
   0  13  12        245.44        246.00        17.28 o
   1  13  12          0.04         -1.18         4.07 o
   2  13  12          6.40         16.42         5.94 o
   3  13  12         15.37          5.55         6.11 o
  -3  14  12         44.06         51.41        12.45 o
  -2  14  12          0.46          0.64         5.23 o
  -1  14  12          0.24          8.10         4.72 o
   0  14  12         15.47         14.38         5.83 o
   1  14  12          1.21          8.77         5.23 o
   2  14  12          3.67          0.78         5.01 o
  -2  15  12          0.85          7.54         6.91 o
  -1  15  12          0.23         -1.40         4.45 o
   0  15  12          7.23         11.13         6.15 o
   1  15  12         29.83         40.75         8.55 o
  -8   1  13          9.56         30.35        15.75 o
  -7   1  13         74.54        103.85        13.29 o
  -6   1  13        427.22        437.67        17.93 o
  -5   1  13          0.79         -2.07         2.07 o
  -4   1  13       1382.40       1415.29        28.31 o
  -3   1  13         33.35         33.95         3.14 o
  -2   1  13        769.79        762.61        14.99 o
  -1   1  13        787.88        808.99        14.43 o
   0   1  13          4.40          7.85         1.48 o
   1   1  13       2369.91       2347.76        45.19 o
   2   1  13        230.08        258.01         8.62 o
   3   1  13        471.41        450.03        17.54 o
   4   1  13          8.16         10.90         4.47 o
   5   1  13        229.20        252.98        19.22 o
   6   1  13         51.43         59.97        22.45 o
   7   1  13          3.78         14.52         7.50 o
  -8   2  13         21.61         15.36        13.83 o
  -7   2  13         28.55         26.16         7.68 o
  -6   2  13          8.44          7.71         4.55 o
  -5   2  13        156.25        179.68        14.89 o
  -4   2  13        502.24        524.10        13.47 o
  -3   2  13        959.31        945.89        19.57 o
  -2   2  13        128.18        119.52         5.51 o
  -1   2  13          1.76         -0.11         1.03 o
   0   2  13        880.21        798.11        15.62 o
   1   2  13          0.38          0.52         1.57 o
   2   2  13        431.02        432.16        13.94 o
   3   2  13        489.40        465.44        19.51 o
   4   2  13        430.89        429.01        23.99 o
   5   2  13         12.90          5.32         5.03 o
   6   2  13         40.88         43.04        10.98 o
  -7   3  13         29.33         39.11        17.86 o
  -6   3  13          0.23         -0.12         6.91 o
  -5   3  13        415.99        337.75        27.19 o
  -4   3  13       1178.17       1223.92        30.43 o
  -3   3  13        130.74        120.40         5.30 o
  -2   3  13          4.49          7.26         1.54 o
  -1   3  13        570.54        585.55        11.99 o
   0   3  13         32.49         33.72         3.16 o
   1   3  13          3.92          2.80         1.94 o
   2   3  13          0.03          1.92         2.48 o
   3   3  13         66.54         58.87         7.07 o
   4   3  13         16.68         16.67         5.08 o
   5   3  13        225.62        247.93        22.20 o
   6   3  13         54.29         72.59        11.51 o
  -7   4  13         33.25         19.95         9.99 o
  -6   4  13        105.56         97.42        16.02 o
  -5   4  13        385.90        401.94        45.94 o
  -4   4  13        354.53        402.48        46.07 o
  -3   4  13        325.21        323.75        12.61 o
  -2   4  13        541.82        523.08        10.72 o
  -1   4  13       1336.21       1412.11        26.40 o
   0   4  13        493.07        537.81        13.38 o
   1   4  13         57.00         52.78         7.63 o
   2   4  13        638.99        627.12        20.57 o
   3   4  13        651.07        641.48        27.73 o
   4   4  13          1.59         14.75         5.78 o
   5   4  13        243.55        209.23        20.49 o
   6   4  13         27.45         29.86        12.83 o
  -7   5  13         17.92          0.91        15.17 o
  -6   5  13          0.27         -4.61         5.90 o
  -5   5  13         40.82         39.24        10.37 o
  -4   5  13        460.10        457.49        25.26 o
  -3   5  13         15.95         12.50         3.43 o
  -2   5  13        675.00        625.16        12.50 o
  -1   5  13        258.44        264.91         7.23 o
   0   5  13          0.42         -0.09         1.34 o
   1   5  13          2.68          2.77         2.29 o
   2   5  13        216.28        186.56        11.22 o
   3   5  13          3.75          0.67         3.09 o
   4   5  13        202.78        202.65        25.94 o
   5   5  13         52.80         32.29         9.09 o
   6   5  13         56.82         78.77        19.29 o
  -7   6  13         16.96          7.97         8.95 o
  -6   6  13        201.81        189.51        22.42 o
  -5   6  13        135.30        129.05        17.22 o
  -4   6  13        407.96        411.43        22.09 o
  -3   6  13          0.37         -2.42         2.42 o
  -2   6  13          0.25          4.79         3.38 o
  -1   6  13        836.64        862.12        21.34 o
   0   6  13        669.65        638.87        14.57 o
   1   6  13        197.42        217.36        13.90 o
   2   6  13        124.56        125.65         9.30 o
   3   6  13          0.14          2.34         3.11 o
   4   6  13          8.55         -1.56         4.22 o
   5   6  13         78.15         67.21        12.41 o
   6   6  13         55.31         48.30        14.24 o
  -7   7  13         90.47        134.16        40.72 o
  -6   7  13          1.14         12.21         8.20 o
  -5   7  13        160.87        143.81        18.57 o
  -4   7  13        455.19        436.00        23.70 o
  -3   7  13          1.46         -2.40         2.40 o
  -2   7  13          4.60          5.82         4.16 o
  -1   7  13         79.05         82.35         6.48 o
   0   7  13       1097.31       1012.77        20.99 o
   1   7  13          6.94          0.40         2.47 o
   2   7  13         13.75          9.95         5.61 o
   3   7  13         52.60         45.68         6.73 o
   4   7  13         36.83         37.10         8.64 o
   5   7  13         15.18         20.74         9.60 o
   6   7  13          0.37         -4.47         7.08 o
  -6   8  13         41.65         46.83        16.71 o
  -5   8  13         33.78         47.32        11.80 o
  -4   8  13        276.79        270.25        19.68 o
  -3   8  13         86.11         99.81        10.43 o
  -2   8  13       1231.96       1144.58        31.57 o
  -1   8  13        216.36        216.74        11.42 o
   0   8  13        722.10        757.91        25.11 o
   1   8  13         50.46         41.93         5.15 o
   2   8  13        672.40        638.94        20.38 o
   3   8  13        206.28        195.54        14.98 o
   4   8  13          0.03         -1.62         4.18 o
   5   8  13         83.80         89.52        14.13 o
  -6   9  13         88.05        125.27        20.32 o
  -5   9  13         84.77         84.57        15.03 o
  -4   9  13        228.24        208.36        17.58 o
  -3   9  13          7.90          1.73         4.62 o
  -2   9  13        104.39        101.00         8.18 o
  -1   9  13        704.62        652.02        20.88 o
   0   9  13         30.48         29.38         4.79 o
   1   9  13        191.93        205.03        12.28 o
   2   9  13        150.84        161.42        10.78 o
   3   9  13        191.16        213.22        14.25 o
   4   9  13         37.80         28.03        10.78 o
   5   9  13         11.30         10.32         7.23 o
  -6  10  13         18.83          4.73         8.55 o
  -5  10  13          0.15          5.09         7.71 o
  -4  10  13        166.24        199.91        24.77 o
  -3  10  13          1.57          3.44         4.87 o
  -2  10  13          0.22          0.73         4.42 o
  -1  10  13        244.45        212.15        20.76 o
   0  10  13         31.32         23.56         6.10 o
   1  10  13          5.85          5.12         3.75 o
   2  10  13         69.97         91.78        10.54 o
   3  10  13          0.74         -0.09         4.39 o
   4  10  13        118.83        141.37        15.72 o
   5  10  13         24.74         30.66        10.08 o
  -5  11  13         21.40         43.26        12.26 o
  -4  11  13          2.12         14.79         7.93 o
  -3  11  13          6.28         -2.08         4.89 o
  -2  11  13         58.82         60.31        15.56 o
  -1  11  13         46.90         46.41         7.05 o
   0  11  13        125.54        119.42        11.09 o
   1  11  13          0.04         -2.03         2.69 o
   2  11  13         52.89         49.97         9.91 o
   3  11  13          8.50         18.40         7.74 o
   4  11  13         19.84         42.49         9.71 o
  -5  12  13         10.83         13.27        12.29 o
  -4  12  13          0.14         -4.03         5.16 o
  -3  12  13         18.91         23.41         7.98 o
  -2  12  13        226.52        231.63        20.67 o
  -1  12  13         89.03         83.70         9.91 o
   0  12  13          4.47          3.80         4.03 o
   1  12  13         35.53         41.40         7.43 o
   2  12  13         11.57         14.10         6.23 o
   3  12  13          9.30         21.45         8.20 o
   4  12  13         10.11          9.65         8.28 o
  -4  13  13          0.00          5.48         7.38 o
  -3  13  13          6.39          0.78         5.81 o
  -2  13  13         33.50         22.12        15.17 o
  -1  13  13         64.07         78.40        10.34 o
   0  13  13         23.75         35.36         6.99 o
   1  13  13          8.37          6.81        11.07 o
   2  13  13          0.40         -1.38         4.41 o
   3  13  13         36.37         29.41        10.37 o
  -3  14  13          1.98          5.35         6.74 o
  -2  14  13          2.64          0.24         5.34 o
  -1  14  13          7.63          7.70         5.40 o
   0  14  13          0.79          4.54         4.61 o
   1  14  13         79.47         58.51         9.59 o
   2  14  13         34.07         27.69         8.77 o
  -1  15  13          1.86          8.49         6.38 o
   0  15  13          1.98         -4.35         4.40 o
  -7   0  14          3.79         23.43        14.98 o
  -6   0  14         23.78         11.78         6.81 o
  -5   0  14         81.72         74.02         8.72 o
  -4   0  14        402.88        436.47        20.31 o
  -3   0  14        368.92        344.00        14.93 o
  -2   0  14       1040.00        980.42        31.40 o
  -1   0  14        194.69        196.33         9.47 o
   0   0  14       1887.96       1925.09        46.62 o
   1   0  14        166.28        150.34         9.39 o
   2   0  14       1675.07       1567.08        47.81 o
   3   0  14       1419.75       1329.49        46.19 o
   4   0  14       1306.76       1168.05       111.78 o
   5   0  14        384.51        320.81        65.30 o
   6   0  14          7.82         -1.54         8.15 o
  -7   1  14         16.06         16.08         6.65 o
  -6   1  14         59.51         41.79         7.28 o
  -5   1  14        556.03        593.70        19.26 o
  -4   1  14        181.95        188.37         8.92 o
  -3   1  14         16.42         24.27         2.75 o
  -2   1  14        569.34        605.67        13.63 o
  -1   1  14        112.31        105.29         4.15 o
   0   1  14         29.56         36.45         2.67 o
   1   1  14          0.30         -0.62         1.32 o
   2   1  14        835.32        788.22        26.50 o
   3   1  14       1481.35       1316.98        39.45 o
   4   1  14        188.54        194.98        15.58 o
   5   1  14          0.23          3.87         5.14 o
   6   1  14          1.63          0.62         5.55 o
  -7   2  14        232.16        224.18        20.03 o
  -6   2  14          0.82         -1.85         3.49 o
  -5   2  14         87.60         88.70         9.11 o
  -4   2  14         35.88         33.81         3.73 o
  -3   2  14        174.27        171.35         6.72 o
  -2   2  14          3.65          4.57         1.53 o
  -1   2  14        147.99        138.90         5.28 o
   0   2  14        130.37        109.79         4.83 o
   1   2  14        240.89        228.31         8.75 o
   2   2  14        136.98        150.67         8.68 o
   3   2  14        118.20        110.96        10.65 o
   4   2  14         90.70         86.35        10.26 o
   5   2  14          0.08         -0.57         4.59 o
   6   2  14          1.28          4.01         5.93 o
  -7   3  14          0.01          1.22         6.83 o
  -6   3  14         14.46         11.80         6.24 o
  -5   3  14        336.18        304.17        17.47 o
  -4   3  14        146.19        131.62         8.26 o
  -3   3  14       3041.75       3033.66        53.38 o
  -2   3  14          4.38          4.33         1.43 o
  -1   3  14        185.34        176.48         5.99 o
   0   3  14         49.28         56.82         3.65 o
   1   3  14         59.65         47.53         4.42 o
   2   3  14       3237.08       3213.33        63.49 o
   3   3  14          0.34         -0.85         2.94 o
   4   3  14          0.05          1.32         5.92 o
   5   3  14          0.07          7.43         5.48 o
   6   3  14          0.00          2.13         5.70 o
  -7   4  14          0.02         -0.82        10.56 o
  -6   4  14        132.77        146.90        19.25 o
  -5   4  14         98.58         83.54        10.42 o
  -4   4  14         19.85         14.96         5.32 o
  -3   4  14        548.64        571.67        16.87 o
  -2   4  14        410.70        425.79         9.88 o
  -1   4  14         35.44         37.16         3.03 o
   0   4  14        706.57        703.92        15.67 o
   1   4  14        257.17        246.13        11.21 o
   2   4  14        935.55        928.90        26.12 o
   3   4  14          3.30          3.12         3.41 o
   4   4  14        682.10        606.08        31.64 o
   5   4  14        210.53        192.49        25.79 o
   6   4  14          1.27          5.20         6.02 o
  -7   5  14          2.53          4.80         8.68 o
  -6   5  14         21.39         10.19         6.74 o
  -5   5  14          2.31          0.56         5.17 o
  -4   5  14        818.88        787.74        34.65 o
  -3   5  14         17.37         15.56         3.72 o
  -2   5  14        838.14        829.40        18.94 o
  -1   5  14        208.95        230.78        11.51 o
   0   5  14          3.44          5.87         2.38 o
   1   5  14          7.05          3.80         2.47 o
   2   5  14        170.55        166.86        10.77 o
   3   5  14         39.44         28.12         5.36 o
   4   5  14          7.78         18.71         6.82 o
   5   5  14          2.75          8.89         6.36 o
   6   5  14          1.51         -2.68         7.12 o
  -7   6  14         95.22        105.36        17.78 o
  -6   6  14          0.15         10.91         7.98 o
  -5   6  14          9.48          7.44        12.48 o
  -4   6  14        163.44        139.09        12.75 o
  -3   6  14         77.27         78.85         7.74 o
  -2   6  14        246.35        230.26        12.60 o
  -1   6  14        986.08        983.70        21.65 o
   0   6  14        272.92        268.61         9.63 o
   1   6  14        274.41        276.01        15.69 o
   2   6  14       1359.89       1318.65        34.13 o
   3   6  14         15.84         17.72         4.65 o
   4   6  14         28.71         45.40         9.38 o
   5   6  14         13.55          9.54         6.40 o
   6   6  14         12.18         23.52        10.16 o
  -7   7  14          2.48          3.22         8.58 o
  -6   7  14         31.47         15.57         8.81 o
  -5   7  14          1.63          8.02         9.22 o
  -4   7  14         21.00         18.98         7.03 o
  -3   7  14         93.09         91.72         8.57 o
  -2   7  14         89.06         83.91         8.27 o
  -1   7  14        356.59        354.00        13.00 o
   0   7  14        357.48        363.77        11.48 o
   1   7  14         51.64         49.34         5.45 o
   2   7  14        500.64        512.59        20.50 o
   3   7  14        112.00        100.45        11.31 o
   4   7  14          0.40         13.51         6.28 o
   5   7  14         20.82         15.44         7.46 o
  -6   8  14         15.72         14.34        14.02 o
  -5   8  14         13.14         11.37         8.26 o
  -4   8  14         20.52         14.21         5.67 o
  -3   8  14        137.23        156.26        13.82 o
  -2   8  14        285.46        254.21        15.49 o
  -1   8  14        833.69        749.30        26.39 o
   0   8  14        255.76        294.64        13.63 o
   1   8  14         18.10         15.51         3.90 o
   2   8  14        148.29        150.31        10.82 o
   3   8  14         22.82         24.48         6.99 o
   4   8  14          1.74          3.36         5.02 o
   5   8  14        169.63        173.07        30.37 o
  -6   9  14         11.66         27.73        19.78 o
  -5   9  14          9.51         -4.93         5.61 o
  -4   9  14          8.13          3.58         9.30 o
  -3   9  14         12.31         22.83         7.49 o
  -2   9  14         95.88         97.12        11.87 o
  -1   9  14          2.19          7.74         3.13 o
   0   9  14          8.47          8.62         3.43 o
   1   9  14         63.21         57.41         7.83 o
   2   9  14        134.01        132.39        18.35 o
   3   9  14          0.00          1.28         4.43 o
   4   9  14          8.05          0.30         5.26 o
   5   9  14         12.65         13.86        11.04 o
  -6  10  14         46.98         39.95        16.90 o
  -5  10  14          7.88          7.54         8.25 o
  -4  10  14         59.37         70.14        15.26 o
  -3  10  14          3.35         -1.51         7.87 o
  -2  10  14        259.12        260.15        20.71 o
  -1  10  14         97.12        119.66        13.28 o
   0  10  14         14.66         12.50         4.61 o
   1  10  14        254.81        251.15        16.65 o
   2  10  14         44.52         32.24        22.09 o
   3  10  14         32.99         35.72         7.94 o
   4  10  14          0.03         -3.05         7.70 o
  -5  11  14         16.12          4.30         7.06 o
  -4  11  14         24.93         30.82         8.23 o
  -3  11  14         40.11         28.63         8.58 o
  -2  11  14        106.86         90.21        12.55 o
  -1  11  14          4.31          9.96         5.25 o
   0  11  14         31.92         48.93         7.38 o
   1  11  14         12.25          9.80         4.71 o
   2  11  14          6.24          8.83         6.34 o
   3  11  14        277.17        273.16        53.39 o
   4  11  14         32.16         36.59         9.52 o
  -4  12  14         30.47         26.50         9.38 o
  -3  12  14          2.50          3.25         5.72 o
  -2  12  14         29.13         44.67         9.38 o
  -1  12  14         35.64         29.44         7.59 o
   0  12  14         17.39         18.75         5.30 o
   1  12  14          4.79          5.84         4.35 o
   2  12  14          0.28          3.32         5.56 o
   3  12  14          0.01          5.43         6.72 o
  -4  13  14          5.73          3.99         7.82 o
  -3  13  14          3.19         -0.27         5.33 o
  -2  13  14          0.94         16.13         7.06 o
  -1  13  14         21.40         37.93        18.25 o
   0  13  14         21.46         43.60         9.49 o
   1  13  14          0.01          0.90         4.52 o
   2  13  14          3.96          6.48         6.45 o
   3  13  14         88.48        138.03        22.66 o
  -3  14  14         28.31         39.18        13.44 o
  -2  14  14         22.82         27.15         8.94 o
  -1  14  14         52.03         77.91        14.21 o
   0  14  14          0.01          2.71         6.34 o
   1  14  14         23.64         30.73         8.78 o
  -7   1  15         26.67         55.60        13.89 o
  -6   1  15         16.17          6.76         5.72 o
  -5   1  15       1100.79       1061.68        28.52 o
  -4   1  15          0.45         -1.58         1.76 o
  -3   1  15          8.83          5.31         1.92 o
  -2   1  15        235.99        233.62         7.62 o
  -1   1  15        335.08        324.84         8.65 o
   0   1  15          0.54          0.94         1.32 o
   1   1  15        129.02        122.15         6.08 o
   2   1  15         51.95         51.52         4.87 o
   3   1  15       1807.57       1729.58        63.06 o
   4   1  15        630.21        541.99        27.24 o
   5   1  15         38.75         41.19         8.75 o
   6   1  15         45.06         65.73        11.10 o
  -7   2  15        253.48        279.62        29.07 o
  -6   2  15          0.46         -3.60         3.60 o
  -5   2  15          0.29         -2.78         2.78 o
  -4   2  15        198.71        194.47         9.10 o
  -3   2  15       2982.84       2910.09        51.75 o
  -2   2  15         49.71         50.69         3.78 o
  -1   2  15       1903.35       1867.21        32.11 o
   0   2  15        159.47        143.10         5.97 o
   1   2  15        277.25        287.95         9.30 o
   2   2  15        528.41        498.81        14.32 o
   3   2  15        665.75        634.67        19.93 o
   4   2  15         98.18        118.24        13.42 o
   5   2  15        171.62        148.83        15.31 o
   6   2  15         80.45         86.40        12.78 o
  -7   3  15          4.83          5.01         7.98 o
  -6   3  15         17.94         15.69         6.80 o
  -5   3  15          8.49          9.33         4.38 o
  -4   3  15        412.03        398.41        21.57 o
  -3   3  15        452.59        440.45        13.23 o
  -2   3  15         88.80         98.88         4.74 o
  -1   3  15        683.17        734.12        14.92 o
   0   3  15        283.87        281.96        12.01 o
   1   3  15          1.78          1.84         2.12 o
   2   3  15       1175.30       1177.42        28.09 o
   3   3  15         30.75         46.63         6.68 o
   4   3  15          5.75          4.41         5.30 o
   5   3  15          0.14         -0.72         4.97 o
   6   3  15         25.00         39.75         9.84 o
  -7   4  15        251.05        252.26        66.07 o
  -6   4  15          0.03          6.80         6.65 o
  -5   4  15          0.01         -0.92         3.42 o
  -4   4  15         82.40         65.15         7.64 o
  -3   4  15        233.40        213.21        17.75 o
  -2   4  15        542.66        555.70        12.23 o
  -1   4  15          9.72          6.94         1.83 o
   0   4  15         85.12         92.26         6.79 o
   1   4  15        189.60        179.98         9.11 o
   2   4  15         24.31         15.23         4.17 o
   3   4  15        135.91        109.14         9.87 o
   4   4  15        185.14        217.88        19.63 o
   5   4  15          1.32         -4.74         4.74 o
   6   4  15          0.07          0.53         6.25 o
  -7   5  15         44.15         26.36        17.48 o
  -6   5  15          7.92          6.02         6.45 o
  -5   5  15        342.94        339.95        28.00 o
  -4   5  15        843.19        817.94        30.92 o
  -3   5  15          1.81          4.10         2.79 o
  -2   5  15        467.86        434.63        15.88 o
  -1   5  15        444.03        454.18        11.29 o
   0   5  15         40.56         43.57         4.03 o
   1   5  15       1015.90        964.81        51.14 o
   2   5  15        115.55        117.56         9.13 o
   3   5  15        199.09        227.11        16.18 o
   4   5  15          0.08          1.41         4.92 o
   5   5  15          5.62          6.33         6.31 o
   6   5  15        190.21        222.68        27.88 o
  -7   6  15         79.55         90.04        17.22 o
  -6   6  15         23.22         39.04        10.58 o
  -5   6  15          1.69          1.54         5.53 o
  -4   6  15         21.06         12.78         6.81 o
  -3   6  15         94.43         78.27         7.74 o
  -2   6  15        245.56        238.36        15.30 o
  -1   6  15        278.76        270.57        13.55 o
   0   6  15          0.47         -1.12         1.69 o
   1   6  15        569.58        578.27        17.92 o
   2   6  15         22.10         18.64         4.54 o
   3   6  15         38.57         43.96         7.26 o
   4   6  15        131.08        120.73        18.99 o
   5   6  15         34.32         60.71        12.18 o
  -6   7  15          0.57          4.25         6.96 o
  -5   7  15         72.28         80.09        15.94 o
  -4   7  15         28.59         45.85        10.43 o
  -3   7  15          5.18          5.99         4.84 o
  -2   7  15        173.77        189.38        11.65 o
  -1   7  15        205.51        179.85        11.95 o
   0   7  15         11.01         14.12         3.55 o
   1   7  15        258.52        269.10        12.55 o
   2   7  15          0.09         -0.81         3.19 o
   3   7  15          1.71          4.21         4.88 o
   4   7  15        115.86        132.66        15.24 o
   5   7  15         33.83         31.59         9.88 o
  -6   8  15        132.43        152.29        31.31 o
  -5   8  15          9.72          9.39        10.56 o
  -4   8  15         43.36         40.02        10.09 o
  -3   8  15          7.60          6.88         4.15 o
  -2   8  15         28.25         35.21         7.20 o
  -1   8  15         65.72         77.68         8.07 o
   0   8  15          1.03          2.19         2.99 o
   1   8  15         61.57         66.57        10.53 o
   2   8  15        196.64        228.77        14.95 o
   3   8  15         77.28         66.43         9.21 o
   4   8  15        226.94        210.45        19.42 o
   5   8  15          2.71          3.61         6.93 o
  -6   9  15         14.91         15.98        10.12 o
  -5   9  15          7.71          4.10         7.93 o
  -4   9  15         49.18         36.85        12.10 o
  -3   9  15          0.20          6.98         4.82 o
  -2   9  15        103.85        107.13        12.49 o
  -1   9  15         85.03         87.17        10.77 o
   0   9  15          2.58          2.76         3.16 o
   1   9  15        155.21        139.97        14.24 o
   2   9  15         37.28         34.17         7.08 o
   3   9  15          2.32         12.53         5.82 o
   4   9  15         52.86         79.13        12.06 o
   5   9  15          0.19         -1.17         6.66 o
  -5  10  15         13.55         18.54        10.33 o
  -4  10  15         42.79         46.70        11.37 o
  -3  10  15         12.02          9.67         7.68 o
  -2  10  15          9.71          3.06         4.70 o
  -1  10  15         12.37          4.61         6.34 o
   0  10  15         48.02         47.51         8.58 o
   1  10  15         71.96         68.07        10.55 o
   2  10  15         10.93         13.33        11.52 o
   3  10  15          0.34          5.21         4.63 o
   4  10  15         16.95         13.77         8.80 o
  -5  11  15         14.26         36.49        15.75 o
  -4  11  15          0.11         -0.87         5.29 o
  -3  11  15          0.83          0.04         6.15 o
  -2  11  15         53.00         44.08        10.95 o
  -1  11  15          0.90         -2.25         3.55 o
   0  11  15        229.07        238.04        19.55 o
   1  11  15        134.42        153.95        15.75 o
   2  11  15         60.16         63.74        10.88 o
   3  11  15        128.43        169.38        18.81 o
   4  11  15          0.10          2.30         6.89 o
  -4  12  15          8.92          0.89         7.17 o
  -3  12  15          0.02         11.66         6.64 o
  -2  12  15          0.12         -0.25         4.75 o
  -1  12  15         39.10         44.53         9.84 o
   0  12  15         34.31         61.15        13.64 o
   1  12  15          2.17         -0.05         4.27 o
   2  12  15         20.25         22.02         7.49 o
   3  12  15         41.76         41.68        10.32 o
  -3  13  15         22.22         29.25         8.91 o
  -2  13  15          1.18          0.72        11.14 o
  -1  13  15         39.80         36.15         8.85 o
   0  13  15         31.73         44.51         9.78 o
   1  13  15          2.03         -2.92         5.95 o
   2  13  15         21.75         33.27         8.82 o
  -2  14  15         15.00          3.96         6.72 o
  -1  14  15          4.78          0.02         4.73 o
   0  14  15         18.43         18.82         7.38 o
   1  14  15         62.84         58.44        16.52 o
  -7   0  16        192.16        242.38        38.41 o
  -6   0  16          2.50          0.77        10.76 o
  -5   0  16         71.77         69.29        11.22 o
  -4   0  16       1029.47       1093.49        39.41 o
  -3   0  16         36.46         35.62         9.53 o
  -2   0  16        616.91        602.40        28.14 o
  -1   0  16          0.21         -1.13         2.59 o
   0   0  16       1753.98       1654.82        41.51 o
   1   0  16       3928.97       3576.41        93.09 o
   2   0  16         19.86         13.83         4.89 o
   3   0  16          0.41          1.96         8.32 o
   4   0  16        147.10        131.44        23.05 o
   5   0  16        383.34        401.40        36.12 o
   6   0  16          0.13          0.58         8.24 o
  -7   1  16          1.97          8.91         8.80 o
  -6   1  16          2.08          1.22         6.32 o
  -5   1  16        148.69        124.53        10.52 o
  -4   1  16         40.80         47.43         5.59 o
  -3   1  16         56.10         50.15         5.15 o
  -2   1  16        184.74        198.35         9.50 o
  -1   1  16        104.88         93.01         5.97 o
   0   1  16         10.28         10.00         1.82 o
   1   1  16         27.83         28.99         3.68 o
   2   1  16         23.03         17.66         3.83 o
   3   1  16        340.12        307.65        15.30 o
   4   1  16         22.26         20.24         6.41 o
   5   1  16         21.04         19.77         7.18 o
   6   1  16          0.94         11.45         7.14 o
  -7   2  16          8.79          9.69         6.72 o
  -6   2  16          2.63          0.89         4.74 o
  -5   2  16          0.86          1.18         3.50 o
  -4   2  16        101.79        108.71         9.14 o
  -3   2  16        817.03        822.50        19.62 o
  -2   2  16         17.95         17.37         2.57 o
  -1   2  16         21.63         27.01         4.35 o
   0   2  16          0.04          0.74         1.44 o
   1   2  16         54.24         52.42         4.66 o
   2   2  16         60.79         60.69         5.45 o
   3   2  16        456.60        468.58        19.01 o
   4   2  16          6.17          8.85         5.48 o
   5   2  16         12.21         15.73         6.89 o
   6   2  16        131.02        104.99        14.13 o
  -7   3  16         22.83         22.55         9.45 o
  -6   3  16         40.32         33.28         8.41 o
  -5   3  16         67.77         76.50        10.87 o
  -4   3  16          1.58          4.67         3.46 o
  -3   3  16         58.15         59.71         6.66 o
  -2   3  16         62.37         67.62         4.91 o
  -1   3  16       2233.26       2267.53        38.69 o
   0   3  16         47.43         47.50         3.99 o
   1   3  16        688.53        651.37        24.65 o
   2   3  16         96.67        110.23         7.90 o
   3   3  16        526.27        430.65        24.62 o
   4   3  16         13.55         14.56         6.08 o
   5   3  16          3.01         -1.24         5.45 o
   6   3  16         18.69         30.83         9.23 o
  -7   4  16         12.60         -1.92         6.79 o
  -6   4  16         87.09         73.88        19.97 o
  -5   4  16         58.05         33.86         9.23 o
  -4   4  16        104.60         99.70         9.30 o
  -3   4  16          3.03          4.63         3.20 o
  -2   4  16       2350.80       2292.11        45.71 o
  -1   4  16        229.47        251.97         8.41 o
   0   4  16         70.04         83.39         5.71 o
   1   4  16        438.58        452.97        13.92 o
   2   4  16          7.13          7.26         3.25 o
   3   4  16        101.09        119.45        12.01 o
   4   4  16         47.67         44.74         9.82 o
   5   4  16          0.00         -3.50         5.69 o
   6   4  16         22.69         33.85         9.57 o
  -7   5  16          2.73         -4.13         6.17 o
  -6   5  16         14.08         10.74         9.60 o
  -5   5  16         13.72          2.94        10.56 o
  -4   5  16         50.18         40.72         6.97 o
  -3   5  16         39.15         27.34         5.75 o
  -2   5  16       1478.42       1436.38        44.63 o
  -1   5  16        248.05        261.38        10.06 o
   0   5  16          0.57          1.41         1.95 o
   1   5  16         57.45         60.83         6.32 o
   2   5  16         20.00         20.69         4.44 o
   3   5  16          0.43          1.29         4.07 o
   4   5  16         22.78         14.85         7.27 o
   5   5  16          5.69         12.03         7.64 o
  -6   6  16          0.31         -1.86         6.04 o
  -5   6  16        121.14        147.95        23.62 o
  -4   6  16         84.40         75.53        12.55 o
  -3   6  16        195.70        202.13        15.08 o
  -2   6  16        212.95        207.91        11.87 o
  -1   6  16        958.55        920.52        30.15 o
   0   6  16          5.70          5.30         2.64 o
   1   6  16       1132.64       1183.57        30.52 o
   2   6  16         34.56         39.93         6.93 o
   3   6  16        448.73        464.53        23.36 o
   4   6  16        272.99        257.15        21.63 o
   5   6  16          0.21          1.80         6.46 o
  -6   7  16         54.11         83.98        23.43 o
  -5   7  16          7.19          6.73         7.49 o
  -4   7  16        149.48        136.67        17.07 o
  -3   7  16         46.14         57.01        10.50 o
  -2   7  16        241.22        218.08        12.71 o
  -1   7  16        120.54        112.90         9.47 o
   0   7  16         57.91         57.12         7.76 o
   1   7  16          1.98         -0.74         2.52 o
   2   7  16         42.51         47.85         7.40 o
   3   7  16         75.47         80.46        11.42 o
   4   7  16          0.01          0.70         4.84 o
   5   7  16          2.54          8.49         7.21 o
  -6   8  16         64.90         57.41        13.39 o
  -5   8  16          0.15         -1.04         9.80 o
  -4   8  16         24.65         12.70        12.87 o
  -3   8  16          1.28         -0.22         4.97 o
  -2   8  16         40.29         46.11         8.37 o
  -1   8  16          3.48         -1.57         3.11 o
   0   8  16        257.13        301.98        18.73 o
   1   8  16         15.19         11.52         5.52 o
   2   8  16        709.29        751.33        39.36 o
   3   8  16         14.29          5.92         5.58 o
   4   8  16         61.46         62.16        11.16 o
   5   8  16          6.15          4.92         7.32 o
  -6   9  16         18.80         49.17        17.67 o
  -5   9  16          3.32         -3.69         6.10 o
  -4   9  16          7.14         17.05         9.41 o
  -3   9  16         23.97         20.07         7.55 o
  -2   9  16          5.60          5.08         4.59 o
  -1   9  16          5.76         15.93         5.68 o
   0   9  16         21.36         10.57         5.29 o
   1   9  16          3.18         11.27         7.11 o
   2   9  16         96.85        103.26        13.28 o
   3   9  16          1.27         -0.90         4.55 o
   4   9  16         52.98         67.57        12.08 o
  -5  10  16        236.83        289.84        28.80 o
  -4  10  16          3.21         -0.58         6.17 o
  -3  10  16         43.38         51.74        11.40 o
  -2  10  16         34.07         50.41         9.46 o
  -1  10  16         21.13         21.75         6.62 o
   0  10  16        200.12        226.80        18.74 o
   1  10  16          7.80         16.13         6.23 o
   2  10  16         54.23         75.93        14.79 o
   3  10  16         59.77         52.17        10.98 o
   4  10  16          0.93          3.37         9.16 o
  -4  11  16         11.88         12.97         8.40 o
  -3  11  16         13.97         26.89        10.76 o
  -2  11  16          8.88          2.61        11.14 o
  -1  11  16         69.03         58.28        11.52 o
   0  11  16         17.89          9.41         5.43 o
   1  11  16          4.33          9.05         5.96 o
   2  11  16          1.72         -0.35         9.03 o
   3  11  16          0.03          2.68         5.80 o
  -4  12  16          0.75         -5.38         6.15 o
  -3  12  16          0.43          7.30         8.45 o
  -2  12  16          1.41          3.15         5.80 o
  -1  12  16          9.65          5.80         6.00 o
   0  12  16         16.77         10.56         6.52 o
   1  12  16         25.33         46.99         9.80 o
   2  12  16        161.00        141.24        20.55 o
   3  12  16         48.91         49.70        11.40 o
  -3  13  16         60.76         69.14        16.90 o
  -2  13  16          8.49         24.07         8.24 o
  -1  13  16          5.82          8.97         6.17 o
   0  13  16         34.46         51.97        10.43 o
   1  13  16          0.61          8.38         7.05 o
   2  13  16        128.28        124.95        16.51 o
  -1  14  16         12.99         17.77         7.47 o
   0  14  16          0.00         -5.76         5.76 o
  -7   1  17          0.22         -1.47         8.13 o
  -6   1  17        166.19        139.09        14.75 o
  -5   1  17         60.50         65.30         7.50 o
  -4   1  17        304.62        322.12        12.51 o
  -3   1  17        660.76        674.62        17.13 o
  -2   1  17         10.63         14.32         2.83 o
  -1   1  17        281.59        259.78        12.47 o
   0   1  17          1.96          4.07         2.39 o
   1   1  17        577.79        579.30        15.05 o
   2   1  17          4.23          4.06         2.82 o
   3   1  17          1.38          4.00         4.44 o
   4   1  17        221.86        207.60        16.91 o
   5   1  17        341.05        355.25        24.20 o
   6   1  17         17.39         14.89         7.26 o
  -7   2  17         18.07         16.37         7.51 o
  -6   2  17        313.11        348.06        25.72 o
  -5   2  17         60.84         64.87         8.58 o
  -4   2  17        148.73        143.16        19.46 o
  -3   2  17          0.37          4.60         2.18 o
  -2   2  17       1045.75       1022.14        23.45 o
  -1   2  17        962.52        884.57        38.94 o
   0   2  17        112.57        112.96         6.21 o
   1   2  17       1352.91       1342.53        32.12 o
   2   2  17        751.26        739.92        21.00 o
   3   2  17        217.61        193.50        14.84 o
   4   2  17        318.11        329.93        23.84 o
   5   2  17        192.47        207.58        18.33 o
   6   2  17         65.56         60.69        11.77 o
  -7   3  17         23.21         41.09        11.14 o
  -6   3  17         73.69         52.36         9.95 o
  -5   3  17          0.14         -3.30         3.30 o
  -4   3  17          0.12         -0.13         3.11 o
  -3   3  17         44.60         29.85         4.14 o
  -2   3  17        841.94        844.05        20.32 o
  -1   3  17          6.25          9.29         2.65 o
   0   3  17         15.24         22.22         3.05 o
   1   3  17       1374.23       1315.68        27.71 o
   2   3  17       1259.02       1246.94        33.53 o
   3   3  17         95.92         94.18        10.25 o
   4   3  17         25.98          9.13         5.84 o
   5   3  17         52.19         60.80        11.33 o
  -7   4  17          3.79          1.99         7.17 o
  -6   4  17         27.04         32.99        10.22 o
  -5   4  17        228.68        209.16        21.32 o
  -4   4  17          1.26         -0.43         4.06 o
  -3   4  17        279.51        257.65        14.64 o
  -2   4  17        105.49        108.95         7.47 o
  -1   4  17         12.71         21.87         4.65 o
   0   4  17         10.44          5.75         2.53 o
   1   4  17         94.54         78.35         7.07 o
   2   4  17        204.49        216.43        13.08 o
   3   4  17         40.88         29.11         7.55 o
   4   4  17         21.43         15.68         7.72 o
   5   4  17          0.40         -2.72         5.54 o
  -6   5  17         13.13          1.47         6.28 o
  -5   5  17         72.83         94.89        14.49 o
  -4   5  17          1.17          4.34         5.25 o
  -3   5  17          5.60          1.12         3.16 o
  -2   5  17        450.85        427.29        19.43 o
  -1   5  17         15.33         13.24         3.69 o
   0   5  17        464.34        474.86        20.81 o
   1   5  17        406.54        431.74        15.14 o
   2   5  17        104.24        101.22         8.81 o
   3   5  17        209.07        270.67        27.56 o
   4   5  17          2.81          4.05         6.39 o
   5   5  17        151.47        181.20        20.10 o
  -6   6  17          1.45         -5.76         6.07 o
  -5   6  17         10.71         12.81         8.45 o
  -4   6  17        140.92        140.18        24.01 o
  -3   6  17          2.99          4.39         4.43 o
  -2   6  17          8.74         13.17         4.71 o
  -1   6  17          6.23          8.62         3.22 o
   0   6  17         36.11         30.81         4.22 o
   1   6  17        177.36        206.35        13.00 o
   2   6  17        163.47        204.76        14.28 o
   3   6  17         78.37         92.41        12.64 o
   4   6  17          9.34          4.93         5.93 o
   5   6  17         11.16         16.46         8.56 o
  -6   7  17         13.16         17.12         8.39 o
  -5   7  17         13.37          7.65         7.17 o
  -4   7  17          7.90         11.12         6.61 o
  -3   7  17         47.51         57.68        22.47 o
  -2   7  17          0.01         -3.12         3.12 o
  -1   7  17         65.09         64.28         7.88 o
   0   7  17          0.01          1.86         3.32 o
   1   7  17        209.95        237.88        27.05 o
   2   7  17        115.98         87.09         9.58 o
   3   7  17        112.69        116.16        13.44 o
   4   7  17          0.02          4.99         5.70 o
   5   7  17          0.65          6.09         6.83 o
  -6   8  17        226.68        270.42        36.49 o
  -5   8  17          9.87          4.29        12.10 o
  -4   8  17         75.25         65.33        14.40 o
  -3   8  17        241.01        271.78        38.41 o
  -2   8  17        142.45        129.01        15.35 o
  -1   8  17          8.98          9.34         5.57 o
   0   8  17        195.68        228.30        38.03 o
   1   8  17        180.75        211.54        31.11 o
   2   8  17        164.82        215.18        16.68 o
   3   8  17          0.51         -4.32         4.32 o
   4   8  17         36.40         44.69        19.50 o
  -5   9  17          6.30          6.96         8.45 o
  -4   9  17         29.42         37.30        14.40 o
  -3   9  17         16.72         19.16        14.79 o
  -2   9  17        213.78        195.90        24.20 o
  -1   9  17         22.05         19.44         6.23 o
   0   9  17         63.10         54.76         9.10 o
   1   9  17          2.92         -3.04         3.04 o
   2   9  17        176.60        132.85        15.32 o
   3   9  17          0.04         -0.19         5.48 o
   4   9  17        296.48        319.38        40.42 o
  -5  10  17         43.63         89.12        20.36 o
  -4  10  17         17.35         17.55         8.95 o
  -3  10  17         48.15         62.47        12.27 o
  -2  10  17         31.74         31.50        10.76 o
  -1  10  17         62.95         72.53        10.77 o
   0  10  17          1.92          6.41         4.87 o
   1  10  17          0.05         -4.43         5.57 o
   2  10  17         12.60          5.16         5.56 o
   3  10  17         39.84         46.65        15.56 o
  -4  11  17          9.49         20.99         9.48 o
  -3  11  17        100.67        115.86        16.76 o
  -2  11  17         22.45         24.97        10.37 o
  -1  11  17         56.43         77.14        24.78 o
   0  11  17         88.84         93.27        12.49 o
   1  11  17         81.00        124.45        14.79 o
   2  11  17         29.63         27.39         9.80 o
   3  11  17          6.48         16.96         8.55 o
  -3  12  17         19.54         18.05        10.76 o
  -2  12  17          2.63          6.15         7.30 o
  -1  12  17         32.83         40.99         9.13 o
   0  12  17          4.68          1.96         5.29 o
   1  12  17          7.39         12.29         6.52 o
   2  12  17          0.74         -3.09         4.99 o
  -2  13  17         10.42         13.83         8.07 o
  -1  13  17          3.33          6.17         6.07 o
   0  13  17         30.63         29.58        12.68 o
   1  13  17          1.23          1.73         5.70 o
  -7   0  18         29.65         16.52        16.52 o
  -6   0  18          0.73         21.13        14.21 o
  -5   0  18        442.05        437.41        27.08 o
  -4   0  18       1569.42       1593.21        48.62 o
  -3   0  18       1315.39       1378.71        45.79 o
  -2   0  18        429.21        403.85        24.96 o
  -1   0  18         37.65         33.80         5.70 o
   0   0  18       1462.74       1403.76        44.19 o
   1   0  18       2504.55       2399.14        69.92 o
   2   0  18        407.87        381.15        22.69 o
   3   0  18         14.93         26.00        14.40 o
   4   0  18         50.55         47.98        12.25 o
   5   0  18         43.08         50.20        14.60 o
  -7   1  18        107.48        112.13        19.58 o
  -6   1  18          3.39          1.46         4.76 o
  -5   1  18        122.17        124.82        13.40 o
  -4   1  18         27.74         29.13         4.44 o
  -3   1  18        757.23        728.56        20.07 o
  -2   1  18          1.07          0.41         1.81 o
  -1   1  18        134.35        153.34         8.26 o
   0   1  18         14.15         23.61         4.41 o
   1   1  18         63.10         57.81         5.03 o
   2   1  18          1.14          3.02         2.99 o
   3   1  18         53.06         61.13         8.74 o
   4   1  18          9.77          2.65         5.02 o
   5   1  18         30.15         29.91         8.77 o
  -7   2  18         12.86          7.68        13.83 o
  -6   2  18         21.32         21.53         8.69 o
  -5   2  18          4.96          6.66         5.71 o
  -4   2  18         25.12         18.50         4.79 o
  -3   2  18         27.82         12.86         5.47 o
  -2   2  18         16.38         18.94         3.13 o
  -1   2  18         31.93         26.39         5.54 o
   0   2  18         68.18         71.91         7.07 o
   1   2  18          6.38          8.86         2.76 o
   2   2  18        434.72        427.50        24.08 o
   3   2  18         10.20          6.23         4.35 o
   4   2  18          2.40          2.48         4.62 o
   5   2  18          0.19         -3.20         5.37 o
  -7   3  18         51.91         39.95        13.44 o
  -6   3  18         55.05         62.36        13.25 o
  -5   3  18          3.40          6.83         5.38 o
  -4   3  18          0.18          5.65         3.66 o
  -3   3  18        155.85        162.77        11.20 o
  -2   3  18        343.98        336.50        11.43 o
  -1   3  18        650.15        613.38        16.77 o
   0   3  18       1063.22       1018.82        27.13 o
   1   3  18         51.90         71.73         6.11 o
   2   3  18          3.04          6.77         3.54 o
   3   3  18        148.68        154.10        13.30 o
   4   3  18         55.50         77.96        12.25 o
   5   3  18         25.06         23.43        10.04 o
  -6   4  18          5.42         10.58         8.64 o
  -5   4  18        235.72        239.44        33.61 o
  -4   4  18        287.04        249.91        23.41 o
  -3   4  18          3.08          2.34         3.08 o
  -2   4  18         21.12         15.47         5.74 o
  -1   4  18         10.75          8.48         2.97 o
   0   4  18       1493.30       1379.07        34.27 o
   1   4  18        514.46        503.56        16.18 o
   2   4  18         29.29         37.79         6.58 o
   3   4  18         41.36         45.13         8.91 o
   4   4  18         14.14         15.42         6.21 o
   5   4  18         12.97         14.43         7.07 o
  -6   5  18         46.16         44.64        11.22 o
  -5   5  18          3.76          6.48         8.07 o
  -4   5  18        179.16        190.39        28.04 o
  -3   5  18        194.27        200.56        18.68 o
  -2   5  18        152.91        144.46        12.01 o
  -1   5  18         16.65         10.92        10.45 o
   0   5  18        162.27        166.98        10.57 o
   1   5  18        892.97        854.66        24.63 o
   2   5  18        639.49        667.39        25.43 o
   3   5  18         16.47         10.99         6.15 o
   4   5  18          0.00          0.00         5.03 o
   5   5  18        107.07         86.57        13.57 o
  -6   6  18         42.46         41.08        11.26 o
  -5   6  18         13.66         13.54        13.83 o
  -4   6  18         10.31          8.51        11.72 o
  -3   6  18         22.46         25.84        10.76 o
  -2   6  18        107.16        132.95        14.75 o
  -1   6  18        195.35        174.37        25.35 o
   0   6  18        205.32        200.59        11.29 o
   1   6  18        417.59        428.93        27.64 o
   2   6  18        574.45        541.81        24.27 o
   3   6  18         77.70        110.78        13.62 o
   4   6  18          0.39          0.98         5.98 o
   5   6  18         42.96         66.93        13.29 o
  -6   7  18        124.10        163.64        26.89 o
  -5   7  18          0.44          0.09         6.91 o
  -4   7  18        222.79        242.52        23.24 o
  -3   7  18          0.38         -3.66         3.66 o
  -2   7  18        211.64        180.70        17.98 o
  -1   7  18        284.35        265.18        21.87 o
   0   7  18         17.83         17.87         5.25 o
   1   7  18        170.02        181.10        18.24 o
   2   7  18         42.94         49.88         7.64 o
   3   7  18         41.00         58.37        14.66 o
   4   7  18        167.50        226.80        26.75 o
  -5   8  18          0.01         -5.87         5.87 o
  -4   8  18          1.62         -3.33         4.81 o
  -3   8  18         39.94         40.85        16.90 o
  -2   8  18         60.64         53.90        10.16 o
  -1   8  18          1.01          5.48         5.18 o
   0   8  18          8.46         13.31         5.29 o
   1   8  18        230.44        255.01        19.96 o
   2   8  18        117.40        118.67        12.59 o
   3   8  18        136.99        144.27        19.61 o
   4   8  18         21.72         35.11         9.99 o
  -5   9  18          0.56          4.08         6.99 o
  -4   9  18         86.00         74.34        13.84 o
  -3   9  18         20.27         23.30        12.48 o
  -2   9  18        219.05        197.43        23.24 o
  -1   9  18         16.19         16.52         8.45 o
   0   9  18         10.40          8.45         4.89 o
   1   9  18          4.74          0.38         4.35 o
   2   9  18         94.98         92.54        13.55 o
   3   9  18         11.11         27.93         9.22 o
   4   9  18        142.35        162.81        28.35 o
  -4  10  18        108.99        150.97        19.83 o
  -3  10  18          2.50          2.94         5.77 o
  -2  10  18         10.59         11.91         8.45 o
  -1  10  18         14.68         19.21         9.22 o
   0  10  18         31.94         48.74         8.91 o
   1  10  18          1.79          3.19         4.61 o
   2  10  18         10.56         16.37         7.74 o
   3  10  18          1.14         -2.99         5.40 o
  -4  11  18         20.65         38.80        13.83 o
  -3  11  18         91.25         76.80        20.55 o
  -2  11  18         18.15         20.74         9.60 o
  -1  11  18         95.75        133.29        21.51 o
   0  11  18         26.53         45.01         9.62 o
   1  11  18          0.97          1.95         4.76 o
   2  11  18         12.01          4.48         6.18 o
  -3  12  18         48.14         26.50        11.91 o
  -2  12  18          1.39          8.07         8.45 o
  -1  12  18         20.77          1.92         8.07 o
   0  12  18         66.22         67.65        11.37 o
   1  12  18          0.84         -4.49         8.07 o
  -1  13  18          7.15         16.13         9.60 o
   0  13  18          0.00         -2.28         5.14 o
  -6   1  19         46.05         56.13        28.43 o
  -5   1  19         69.31         69.45        10.05 o
  -4   1  19         66.23         67.24         8.18 o
  -3   1  19        265.09        246.52        10.35 o
  -2   1  19         35.75         32.64         3.99 o
  -1   1  19        176.61        185.21         9.53 o
   0   1  19          7.70         10.67         3.20 o
   1   1  19         35.56         22.79         4.18 o
   2   1  19         12.66         20.63         5.43 o
   3   1  19        573.03        545.37        36.76 o
   4   1  19          0.55          5.64         5.23 o
   5   1  19          1.46         -4.23         5.30 o
  -6   2  19         32.77         29.25         8.04 o
  -5   2  19         73.52         74.19        10.85 o
  -4   2  19       1121.97       1228.09        36.44 o
  -3   2  19        101.40         96.58         7.40 o
  -2   2  19        134.77        154.13         8.34 o
  -1   2  19         41.15         40.32         4.59 o
   0   2  19          6.68          2.31         2.55 o
   1   2  19       1895.09       1823.80        44.07 o
   2   2  19         81.09         69.08         8.26 o
   3   2  19         40.34         61.02        12.75 o
   4   2  19         36.73         52.79         9.06 o
   5   2  19          1.70         -0.63         5.98 o
  -6   3  19         16.34         16.21         7.10 o
  -5   3  19         23.92         39.88         8.22 o
  -4   3  19        155.11        177.82        12.72 o
  -3   3  19        265.15        241.72        14.29 o
  -2   3  19         77.21         71.70         6.32 o
  -1   3  19        280.64        250.11        11.43 o
   0   3  19        206.01        194.88        10.37 o
   1   3  19          5.84          1.05         3.00 o
   2   3  19         69.81         81.67         9.24 o
   3   3  19         83.42         98.59        16.30 o
   4   3  19         82.94         99.94        20.07 o
   5   3  19         34.08         35.87         9.70 o
  -6   4  19          2.78          3.86         7.10 o
  -5   4  19         24.51         33.18        10.56 o
  -4   4  19          0.54          1.96         6.33 o
  -3   4  19          1.34         -1.25         3.19 o
  -2   4  19        116.14         74.09         7.88 o
  -1   4  19          6.21          8.23         3.40 o
   0   4  19         10.40          9.68         3.55 o
   1   4  19        219.07        199.82        13.89 o
   2   4  19         29.59         32.75         6.99 o
   3   4  19          4.50          4.52         5.14 o
   4   4  19         42.00         58.81        12.25 o
   5   4  19         35.07         41.66         9.60 o
  -6   5  19         11.68          5.19         7.06 o
  -5   5  19        236.57        252.55        34.57 o
  -4   5  19         30.40         31.11        10.95 o
  -3   5  19        124.69        107.04        13.99 o
  -2   5  19          0.15          0.72         3.60 o
  -1   5  19         60.59         68.46        12.29 o
   0   5  19         91.95        104.67        10.97 o
   1   5  19        323.48        368.76        19.83 o
   2   5  19        442.30        465.45        29.11 o
   3   5  19         58.56         60.99        10.84 o
   4   5  19         40.48         40.10         9.71 o
  -6   6  19         34.16         47.63        14.98 o
  -5   6  19         16.64         15.18         9.22 o
  -4   6  19         97.00         90.61        14.02 o
  -3   6  19          1.47          1.97         5.18 o
  -2   6  19         12.13          9.13         5.68 o
  -1   6  19        142.38        127.42        15.04 o
   0   6  19         52.86         54.71        10.15 o
   1   6  19          6.58          4.12         3.45 o
   2   6  19          2.53          0.05         3.86 o
   3   6  19        106.60        138.08        14.83 o
   4   6  19          0.01         -2.63         5.24 o
  -5   7  19          6.29         11.96         7.36 o
  -4   7  19        125.55        166.28        19.24 o
  -3   7  19          8.53          7.98         6.17 o
  -2   7  19          6.41          3.04         7.68 o
  -1   7  19        168.35        145.10        16.51 o
   0   7  19          0.46          0.88         5.05 o
   1   7  19         86.44         85.39         9.96 o
   2   7  19          9.15         10.15        12.26 o
   3   7  19          9.12         12.80         8.45 o
   4   7  19         18.83         14.12         7.51 o
  -5   8  19          0.22          2.88        10.76 o
  -4   8  19         96.35        120.16        21.32 o
  -3   8  19         52.64         68.84        12.36 o
  -2   8  19          0.10          1.61         5.08 o
  -1   8  19        138.14        145.57        16.57 o
   0   8  19        369.01        363.77        36.49 o
   1   8  19         83.51         85.14        11.59 o
   2   8  19         15.21         -2.69         6.34 o
   3   8  19          6.61          5.66         5.85 o
   4   8  19         73.54         67.16        12.14 o
  -5   9  19        158.33        176.70        28.04 o
  -4   9  19          6.33         11.38         7.85 o
  -3   9  19        107.16         96.01        14.13 o
  -2   9  19         33.39         23.74        11.91 o
  -1   9  19         12.74         -0.77        12.29 o
   0   9  19         77.47         74.90        16.90 o
   1   9  19        272.03        320.50        21.87 o
   2   9  19         47.00         40.10         9.69 o
   3   9  19          0.44          5.44         7.25 o
  -4  10  19         28.94         42.64        14.60 o
  -3  10  19          4.81          3.99         5.81 o
  -2  10  19         25.27         16.52        10.37 o
  -1  10  19          5.20          4.61         6.91 o
   0  10  19          2.54          4.23         7.30 o
   1  10  19         28.32         42.08         9.64 o
   2  10  19          1.09          8.79         6.77 o
   3  10  19          5.63         12.55        15.17 o
  -3  11  19         32.37         41.10        13.44 o
  -2  11  19         38.97         29.30         9.81 o
  -1  11  19          0.15          3.07         8.07 o
   0  11  19         30.76         40.33        14.21 o
   1  11  19         33.20         28.68         8.82 o
   2  11  19          7.52          4.99         9.22 o
  -2  12  19          3.77         10.76         8.83 o
  -1  12  19         12.80         -1.54         8.07 o
   0  12  19          0.19          2.30         7.68 o
   1  12  19          7.62         17.42         7.86 o
  -6   0  20        192.53        195.14        36.11 o
  -5   0  20          1.32          8.83        11.14 o
  -4   0  20         17.30         20.96         8.26 o
  -3   0  20       1757.04       1816.48        61.28 o
  -2   0  20        235.48        222.24        14.71 o
  -1   0  20         18.67         18.09         5.99 o
   0   0  20          6.57          4.16         4.09 o
   1   0  20         47.27         50.97        10.45 o
   2   0  20          9.66         23.43        11.52 o
   3   0  20        170.85        249.30        36.88 o
   4   0  20         32.04         41.31        18.25 o
   5   0  20         87.60         72.22        16.57 o
  -6   1  20         10.47          8.78         9.57 o
  -5   1  20         18.98         14.90         6.15 o
  -4   1  20          0.64         -3.48         3.78 o
  -3   1  20        158.15        147.61         9.26 o
  -2   1  20          7.40          2.48         2.36 o
  -1   1  20        198.02        193.02        10.15 o
   0   1  20        557.71        509.90        15.86 o
   1   1  20         31.17         24.02         5.75 o
   2   1  20          0.24         -3.74         4.70 o
   3   1  20         51.29         32.63        10.70 o
   4   1  20          3.56         -4.27         4.27 o
   5   1  20          6.70          0.29         6.54 o
  -6   2  20         29.27         40.48        15.06 o
  -5   2  20          0.64          2.67         5.23 o
  -4   2  20          4.48          5.80         4.10 o
  -3   2  20         30.44         30.79         5.67 o
  -2   2  20        182.56        179.92         9.64 o
  -1   2  20          6.15          7.21         3.01 o
   0   2  20         53.72         53.01         5.77 o
   1   2  20          8.36          9.30         3.83 o
   2   2  20        116.18         98.60        15.21 o
   3   2  20         26.44          4.89         5.59 o
   4   2  20          3.60         -4.87         6.31 o
   5   2  20         68.08         68.24        11.49 o
  -6   3  20         34.19         60.80        10.82 o
  -5   3  20        418.43        467.79        26.50 o
  -4   3  20        828.19        823.25        33.58 o
  -3   3  20          5.93          2.17         3.44 o
  -2   3  20          3.92          4.01         2.78 o
  -1   3  20         66.15         70.50         6.29 o
   0   3  20        198.61        200.80        10.88 o
   1   3  20         38.80         52.46         7.49 o
   2   3  20        205.79        159.33        19.23 o
   3   3  20        102.18         95.39        12.71 o
   4   3  20         82.68         81.10        13.02 o
  -6   4  20         32.20         29.91        10.18 o
  -5   4  20          7.76          4.71         7.11 o
  -4   4  20          0.53          1.23         4.65 o
  -3   4  20        498.05        483.86        25.15 o
  -2   4  20         58.96         40.09         7.38 o
  -1   4  20          8.49          5.15         3.62 o
   0   4  20         45.53         74.95         8.27 o
   1   4  20        140.93        148.87        12.37 o
   2   4  20         68.99         98.47        15.33 o
   3   4  20          1.19         -0.98         4.75 o
   4   4  20         17.88         17.28         7.65 o
  -6   5  20         20.93         12.29         9.60 o
  -5   5  20         23.96         21.07         9.99 o
  -4   5  20         14.75         18.36        19.21 o
  -3   5  20        102.23         85.42        12.73 o
  -2   5  20          6.11          1.32         4.54 o
  -1   5  20         14.11         10.64         5.97 o
   0   5  20        125.28        130.52        12.61 o
   1   5  20        380.42        375.83        20.26 o
   2   5  20         16.11         29.96         9.51 o
   3   5  20         19.15         28.76         8.21 o
   4   5  20         25.22         38.59         9.78 o
  -5   6  20         10.78         12.60         7.67 o
  -4   6  20          0.06          5.56         6.22 o
  -3   6  20         88.71         72.88        11.79 o
  -2   6  20        162.13        172.15        18.05 o
  -1   6  20          0.52         -0.56         4.21 o
   0   6  20         26.16         36.89         8.60 o
   1   6  20         57.86         57.78         9.47 o
   2   6  20        207.74        242.67        24.16 o
   3   6  20          8.40         28.88         8.12 o
   4   6  20         65.40         78.01        13.06 o
  -5   7  20         12.88         -1.78        21.32 o
  -4   7  20        232.98        171.42        19.39 o
  -3   7  20          5.28          2.16         7.30 o
  -2   7  20        312.07        338.02        26.48 o
  -1   7  20         42.72         52.14        10.61 o
   0   7  20         56.58         48.50        18.05 o
   1   7  20          0.06         -4.05         4.05 o
   2   7  20         13.47         28.44        10.06 o
   3   7  20         98.93         86.72        12.27 o
   4   7  20        118.23        127.52        16.15 o
  -5   8  20          2.12         -5.38         6.15 o
  -4   8  20        115.37         92.44        14.95 o
  -3   8  20          7.23          6.15         6.37 o
  -2   8  20          7.15         10.78         6.41 o
  -1   8  20          4.39         12.23         7.68 o
   0   8  20         18.73         37.48         9.66 o
   1   8  20        105.68        137.35        21.32 o
   2   8  20          1.53         22.66        12.68 o
   3   8  20         31.73         54.47        10.06 o
  -4   9  20          9.31         10.74         9.02 o
  -3   9  20         44.05         28.69         9.30 o
  -2   9  20          1.89         -4.40         5.57 o
  -1   9  20          0.14          3.65         6.34 o
   0   9  20        369.17        320.74        35.72 o
   1   9  20          0.31         -1.92         5.76 o
   2   9  20         25.63         13.80         7.82 o
   3   9  20         21.97         21.70         9.50 o
  -4  10  20          1.90         14.60        10.37 o
  -3  10  20        131.28        152.62        19.26 o
  -2  10  20         48.75         61.15        18.05 o
  -1  10  20          0.68          1.80         5.62 o
   0  10  20        125.73        160.56        24.20 o
   1  10  20         15.96         27.27        13.44 o
   2  10  20         13.63         -1.92         8.83 o
  -3  11  20        120.82        157.49        24.97 o
  -2  11  20         20.27         29.76        10.70 o
  -1  11  20          1.21         10.37         9.60 o
   0  11  20         11.88         -1.15         6.53 o
   1  11  20          1.46         -3.07         6.15 o
  -6   1  21         39.28         41.87        20.74 o
  -5   1  21        259.81        276.18        33.41 o
  -4   1  21         44.25         51.67         8.67 o
  -3   1  21        116.35        140.84         9.46 o
  -2   1  21          5.03          8.71         3.10 o
  -1   1  21         23.02         36.60         5.24 o
   0   1  21        762.89        700.24        19.92 o
   1   1  21          1.06          8.78         5.41 o
   2   1  21         78.00        129.95        17.87 o
   3   1  21         12.09         14.18         8.94 o
   4   1  21          5.70         -4.71         6.73 o
  -5   2  21          0.37         -0.12         4.51 o
  -4   2  21         69.27         72.94        10.13 o
  -3   2  21         53.46         42.27         6.55 o
  -2   2  21        432.50        427.76        23.61 o
  -1   2  21         78.58         75.87         6.47 o
   0   2  21        326.75        334.18        16.63 o
   1   2  21         54.70         44.83         8.35 o
   2   2  21        817.50        782.02        83.16 o
   3   2  21        109.91        109.33        33.42 o
   4   2  21         45.72         82.72        17.63 o
  -6   3  21          0.19         12.29         8.07 o
  -5   3  21        244.74        219.83        18.41 o
  -4   3  21        124.19        123.43        13.22 o
  -3   3  21          5.60          5.81         8.88 o
  -2   3  21        127.95        146.69        22.10 o
  -1   3  21         86.76         87.55         8.95 o
   0   3  21          0.98          0.32         2.78 o
   1   3  21        386.28        389.97        24.69 o
   2   3  21         91.06        125.20        17.60 o
   3   3  21         60.81         94.64        24.78 o
   4   3  21        173.76        182.40        43.98 o
  -6   4  21         41.99         40.72        13.44 o
  -5   4  21        152.26        203.17        49.36 o
  -4   4  21          0.93         -0.80         4.39 o
  -3   4  21         61.21         48.21         8.70 o
  -2   4  21        123.07         99.44        11.59 o
  -1   4  21         11.02         10.30        16.90 o
   0   4  21        165.38        159.64        18.89 o
   1   4  21         38.17         57.94         9.83 o
   2   4  21        205.23        227.04        24.49 o
   3   4  21          1.20          2.52         7.87 o
   4   4  21        126.75        182.11        25.26 o
  -5   5  21        156.08        185.65        20.39 o
  -4   5  21          1.85          7.22         5.75 o
  -3   5  21        134.97        139.27        16.59 o
  -2   5  21          0.03          1.88         6.91 o
  -1   5  21        291.09        298.36        38.99 o
   0   5  21        124.47        144.82        18.44 o
   1   5  21          3.55          3.84         5.06 o
   2   5  21         97.77         82.16        15.40 o
   3   5  21         75.33         96.62        17.77 o
   4   5  21        153.70        168.40        24.65 o
  -5   6  21         63.41         59.94        26.70 o
  -4   6  21         18.10          9.85         6.61 o
  -3   6  21          0.06         -0.69         5.29 o
  -2   6  21        149.42        153.31        39.18 o
  -1   6  21         40.78         37.55         9.95 o
   0   6  21          2.69          7.49         5.89 o
   1   6  21         77.34         85.28        13.89 o
   2   6  21          5.60         16.68         7.59 o
   3   6  21         17.29         26.94        10.39 o
  -5   7  21        115.02         85.66        18.44 o
  -4   7  21         13.53         24.13        11.14 o
  -3   7  21          0.03         -1.63         4.30 o
  -2   7  21          5.68          1.62         5.42 o
  -1   7  21         44.86         29.76         8.43 o
   0   7  21         50.47         54.18        10.82 o
   1   7  21        198.58        234.15        55.51 o
   2   7  21          7.02          6.53         9.60 o
   3   7  21          0.33         -5.11         6.74 o
  -4   8  21        163.95        190.72        35.92 o
  -3   8  21         30.10         41.30        11.14 o
  -2   8  21        180.71        186.03        20.00 o
  -1   8  21         39.22         36.08        21.32 o
   0   8  21        146.26        125.29        17.22 o
   1   8  21        190.32        186.41        20.99 o
   2   8  21         17.54          9.99        12.29 o
   3   8  21          1.60         -9.22         9.22 o
  -4   9  21        167.66        157.49        23.82 o
  -3   9  21          5.55          6.91        14.60 o
  -2   9  21          1.21          5.93         7.10 o
  -1   9  21          0.56          5.73         6.25 o
   0   9  21          8.16         -4.96         8.45 o
   1   9  21          1.74         -1.86         5.87 o
   2   9  21          0.69          1.15         9.60 o
  -3  10  21          0.41         -1.15         6.15 o
  -2  10  21         35.34         35.70        10.23 o
  -1  10  21         77.32         59.19        12.36 o
   0  10  21         71.57         97.85        15.97 o
   1  10  21         24.11         31.11        14.60 o
  -2  11  21          8.02         12.68         9.99 o
  -1  11  21        106.59        106.28        16.83 o
   0  11  21        166.36        190.53        29.19 o
  -5   0  22         22.88         35.72        18.44 o
  -4   0  22         35.77         21.51        16.52 o
  -3   0  22         38.21         29.12         8.00 o
  -2   0  22         22.42         19.77         5.70 o
  -1   0  22        332.30        352.93        26.20 o
   0   0  22         43.73         47.78         8.11 o
   1   0  22          0.56         -0.38         7.68 o
   2   0  22          0.31         -6.53         7.30 o
   3   0  22        165.27        198.98        35.34 o
   4   0  22          1.19         -8.45         8.45 o
  -5   1  22         92.44        112.85        19.35 o
  -4   1  22        617.73        620.01        29.89 o
  -3   1  22        226.08        219.61        12.35 o
  -2   1  22         13.79          7.91         3.21 o
  -1   1  22          0.66          2.25         2.63 o
   0   1  22        272.16        243.77        13.72 o
   1   1  22         29.77         37.11        14.79 o
   2   1  22          2.26          5.02        11.14 o
   3   1  22          1.24          7.46         8.82 o
   4   1  22        163.67        143.17        39.56 o
  -5   2  22        109.16        103.49        12.46 o
  -4   2  22        201.30        226.53        18.33 o
  -3   2  22         15.40         14.52         6.54 o
  -2   2  22         53.77         60.96        17.46 o
  -1   2  22         37.53         35.62         5.56 o
   0   2  22          4.08          4.72         3.46 o
   1   2  22         87.39        105.29        20.74 o
   2   2  22        126.70        157.91        20.44 o
   3   2  22         30.45         27.42        10.73 o
   4   2  22         24.39         32.48        12.46 o
  -5   3  22         71.83         91.49        12.33 o
  -4   3  22        311.86        300.32        21.32 o
  -3   3  22         47.20         37.70         7.93 o
  -2   3  22        185.41        206.71        16.89 o
  -1   3  22         44.77         45.22         6.97 o
   0   3  22         35.58         47.14         8.93 o
   1   3  22          0.07         -1.40         7.87 o
   2   3  22         17.12         16.98         8.41 o
   3   3  22          1.23          1.20         7.17 o
   4   3  22        319.77        344.14        48.21 o
  -5   4  22        102.10         95.69        22.28 o
  -4   4  22         26.47         27.46         8.29 o
  -3   4  22        167.15        169.52        15.46 o
  -2   4  22          2.43          8.16         5.87 o
  -1   4  22         43.75         46.28        10.60 o
   0   4  22          0.03          2.17         4.32 o
   1   4  22         63.23         65.20        10.62 o
   2   4  22         12.40         17.89         9.62 o
   3   4  22         60.61         66.14        14.76 o
  -5   5  22         61.72         74.14        15.75 o
  -4   5  22         54.26         43.80        12.87 o
  -3   5  22         12.47         15.36         7.38 o
  -2   5  22          0.32          1.62         4.99 o
  -1   5  22          5.41         -0.90         4.12 o
   0   5  22         68.19         64.90        25.74 o
   1   5  22         72.52         98.43        29.00 o
   2   5  22         54.96         42.08        11.64 o
   3   5  22          0.19         -0.90         6.15 o
  -5   6  22        421.99        448.27        42.25 o
  -4   6  22        170.81        137.78        17.69 o
  -3   6  22          3.95         12.25         7.25 o
  -2   6  22         29.02         34.19         9.50 o
  -1   6  22         15.05         22.00         9.41 o
   0   6  22         42.65         53.23        11.52 o
   1   6  22          1.45          0.38         6.53 o
   2   6  22          2.43         17.83         8.91 o
   3   6  22         10.00          6.54         8.58 o
  -4   7  22         50.06         44.03        10.46 o
  -3   7  22         94.90         90.54        14.39 o
  -2   7  22         67.88         86.72        13.57 o
  -1   7  22         80.25         73.97        12.54 o
   0   7  22        149.10        131.82        17.75 o
   1   7  22          1.43          1.15         7.68 o
   2   7  22         14.06          5.76         9.99 o
   3   7  22          0.04          1.84         8.91 o
  -4   8  22         66.52         79.13        17.67 o
  -3   8  22         30.24         23.56        10.18 o
  -2   8  22         14.09         21.73         9.02 o
  -1   8  22          0.49          1.39         5.38 o
   0   8  22         53.89         77.86        14.40 o
   1   8  22        392.45        437.13        46.86 o
   2   8  22          8.01          3.46         9.99 o
  -3   9  22          3.77          6.91         8.83 o
  -2   9  22         35.86         53.12        11.65 o
  -1   9  22         41.41         48.53        11.90 o
   0   9  22          8.32         19.43         9.22 o
   1   9  22         12.88         11.52        11.14 o
  -2  10  22         69.77         83.35        18.82 o
  -1  10  22        107.10        131.85        18.26 o
   0  10  22         13.51         15.23         7.96 o
  -5   1  23         66.36         80.92        18.25 o
  -4   1  23        190.69        235.74        18.69 o
  -3   1  23        159.73        179.23        16.26 o
  -2   1  23          0.43          1.61         3.68 o
  -1   1  23        134.91        116.49         9.48 o
   0   1  23          0.97         -3.33         3.66 o
   1   1  23          0.13          0.38         5.80 o
   2   1  23         15.60         28.60        10.18 o
   3   1  23         52.62         70.97        16.52 o
  -5   2  23         31.76         40.76        13.59 o
  -4   2  23         29.73         45.16         9.17 o
  -3   2  23        147.92        142.67        14.27 o
  -2   2  23        205.84        213.31        17.41 o
  -1   2  23        291.36        257.21        24.83 o
   0   2  23        161.65        196.04        14.40 o
   1   2  23         37.52         64.77        12.73 o
   2   2  23        141.23        255.06        37.26 o
   3   2  23          0.18          1.04         7.65 o
  -5   3  23         51.03         56.85        14.21 o
  -4   3  23          3.28          7.39         5.21 o
  -3   3  23         73.15         68.80        10.51 o
  -2   3  23          4.43          4.71         4.15 o
  -1   3  23          1.54         -0.43         4.43 o
   0   3  23          5.19          7.59         5.15 o
   1   3  23         14.02         20.19         8.07 o
   2   3  23          1.32          1.23        12.48 o
   3   3  23        136.25        159.43        23.21 o
  -5   4  23          2.10          4.61         8.07 o
  -4   4  23        151.88        165.99        19.08 o
  -3   4  23          4.19         -1.13         4.84 o
  -2   4  23         65.05         89.04        21.13 o
  -1   4  23          9.69         12.73        11.91 o
   0   4  23          7.59          8.05         5.34 o
   1   4  23         50.59         67.41        20.93 o
   2   4  23         11.62         14.54         8.64 o
   3   4  23          0.87         -6.79         6.79 o
  -5   5  23         29.58         16.52         9.99 o
  -4   5  23        102.23         99.16        14.70 o
  -3   5  23         75.08         54.62        12.29 o
  -2   5  23         28.27         24.81         8.38 o
  -1   5  23        223.22        214.88        46.48 o
   0   5  23          1.69         -3.76         5.52 o
   1   5  23         47.77         64.09        13.83 o
   2   5  23          0.13         -3.90         5.97 o
   3   5  23        113.26        111.85        19.55 o
  -4   6  23          0.98         -0.34         6.45 o
  -3   6  23          8.18          6.56         6.81 o
  -2   6  23         25.94         25.02         8.24 o
  -1   6  23         68.18         64.62        12.26 o
   0   6  23         19.27         27.16        14.98 o
   1   6  23         36.67         41.87        15.36 o
   2   6  23        163.92        139.05        27.66 o
  -4   7  23         13.62         10.76         9.22 o
  -3   7  23         50.27         41.47        19.21 o
  -2   7  23         13.78          4.45         6.45 o
  -1   7  23         66.88         81.49        14.79 o
   0   7  23          9.93         11.15         7.56 o
   1   7  23         97.54        112.16        23.82 o
   2   7  23         23.60         16.90        12.29 o
  -3   8  23         10.65          9.60         9.22 o
  -2   8  23         85.68         81.94        14.21 o
  -1   8  23        161.41        192.54        37.07 o
   0   8  23        231.29        273.16        38.41 o
   1   8  23          0.29         -5.76         7.30 o
  -2   9  23         62.14         74.53        35.72 o
  -1   9  23         40.29         51.32        11.65 o
   0   9  23         42.62         54.14        12.96 o
  -4   0  24         18.23         45.71        18.82 o
  -3   0  24        148.38        177.21        18.47 o
  -2   0  24         27.06         55.83        11.65 o
  -1   0  24         20.60         51.72        10.98 o
   0   0  24         97.41        104.10        22.28 o
   1   0  24         26.32         59.92        18.44 o
   2   0  24          3.76          0.38         9.99 o
   3   0  24        215.10        285.40        44.17 o
  -4   1  24         99.94        128.29        20.75 o
  -3   1  24          1.99         -4.53         4.53 o
  -2   1  24        110.51        136.75        11.73 o
  -1   1  24          1.12          0.20         3.47 o
   0   1  24         99.56         97.05        21.13 o
   1   1  24          2.51          0.54        10.37 o
   2   1  24         21.19         23.75        10.16 o
   3   1  24          4.16         -5.55         7.74 o
  -4   2  24         89.74        101.08        12.54 o
  -3   2  24         21.41         22.93         6.96 o
  -2   2  24         36.61         37.24         8.16 o
  -1   2  24          6.11          7.47         4.56 o
   0   2  24          0.06         -3.92         5.19 o
   1   2  24          4.14         -4.97         4.97 o
   2   2  24         19.70         13.05         8.58 o
   3   2  24          1.58         -0.52         7.84 o
  -5   3  24        169.18        146.35        21.13 o
  -4   3  24          6.82          1.44         5.41 o
  -3   3  24         49.04         60.84         9.92 o
  -2   3  24        201.48        203.89        17.70 o
  -1   3  24         25.39         40.63         8.09 o
   0   3  24         59.18         44.75         8.87 o
   1   3  24         32.53         18.54         8.85 o
   2   3  24        259.79        318.95        30.76 o
   3   3  24          0.26          1.63         8.68 o
  -4   4  24          1.03          1.20         7.87 o
  -3   4  24          6.44          7.34         6.32 o
  -2   4  24          0.11         -4.94         4.94 o
  -1   4  24          0.83          2.53         7.11 o
   0   4  24        110.13        128.58        17.01 o
   1   4  24          0.01          1.13        11.33 o
   2   4  24          3.72          0.10         8.13 o
  -4   5  24          0.74          3.46         6.15 o
  -3   5  24         18.17         24.32        17.09 o
  -2   5  24          7.79         18.03        11.52 o
  -1   5  24         45.05         55.59        12.87 o
   0   5  24         64.56         53.94        12.30 o
   1   5  24        169.67        195.14        31.50 o
   2   5  24          6.06         19.31         9.60 o
  -4   6  24          3.22         12.68         8.07 o
  -3   6  24         56.71         60.85        12.78 o
  -2   6  24         16.65         18.76        10.76 o
  -1   6  24         38.27         31.18         9.86 o
   0   6  24          2.47          2.27         7.87 o
   1   6  24          4.20         14.21        12.29 o
   2   6  24          0.42          2.69         9.99 o
  -3   7  24          2.94          1.15         7.68 o
  -2   7  24         54.14         61.93        14.21 o
  -1   7  24        124.75        142.25        18.83 o
   0   7  24         18.28         33.43        10.22 o
   1   7  24         16.01         -0.38         9.60 o
  -2   8  24          6.09         -4.23        11.52 o
  -1   8  24         43.95         61.07        13.07 o
   0   8  24         46.91         73.28        24.01 o
  -4   1  25          0.63         -7.38         7.38 o
  -3   1  25        234.29        248.58        19.56 o
  -2   1  25          2.45          4.74         5.62 o
  -1   1  25        109.78        119.65        19.02 o
   0   1  25          9.93         16.97         7.82 o
   1   1  25          2.79          9.16         7.38 o
   2   1  25         44.26         63.57        14.39 o
  -4   2  25         35.92         40.18        10.45 o
  -3   2  25         64.73         90.79        12.14 o
  -2   2  25        138.56        150.08        15.32 o
  -1   2  25         22.40         21.98         6.02 o
   0   2  25        177.42        219.38        34.19 o
   1   2  25        154.57        171.63        21.41 o
   2   2  25         10.53         35.20        12.07 o
  -4   3  25         20.81         11.52         9.22 o
  -3   3  25          0.00          5.90         6.05 o
  -2   3  25          2.94          0.11         7.31 o
  -1   3  25        111.16        115.88        14.19 o
   0   3  25          4.54         10.88         7.74 o
   1   3  25         15.40         13.60         8.01 o
   2   3  25          6.21         20.04        21.32 o
  -4   4  25         87.96        104.48        19.21 o
  -3   4  25         37.04         41.10        10.03 o
  -2   4  25         54.19         68.04        12.46 o
  -1   4  25         10.40          9.97         7.89 o
   0   4  25         31.95         29.96        13.44 o
   1   4  25          9.41         13.09         8.95 o
   2   4  25          1.09         -4.61         6.09 o
  -3   5  25          7.34          5.89         6.89 o
  -2   5  25         51.21         71.33        39.56 o
  -1   5  25         34.18         46.69        12.19 o
   0   5  25         37.77         38.03        14.21 o
   1   5  25         16.70         18.44        13.44 o
  -3   6  25         13.20         21.90        10.76 o
  -2   6  25         39.15         43.95        11.50 o
  -1   6  25          0.14         -1.34        11.33 o
   0   6  25         33.08         31.50        13.83 o
   1   6  25        508.06        589.63        59.16 o
  -2   7  25          6.25          6.63         7.49 o
  -1   7  25         69.21         85.04        15.41 o
   0   7  25         31.35         18.82        11.91 o
  -3   0  26        123.44        159.41        31.11 o
  -2   0  26          7.49          9.19         7.50 o
  -1   0  26         65.53         41.61        11.17 o
   0   0  26          5.79          6.91        10.76 o
   1   0  26        471.58        441.74        51.47 o
   2   0  26         40.44         18.44        14.60 o
  -3   1  26         39.61         48.34        11.39 o
  -2   1  26         23.92         36.03         8.97 o
  -1   1  26         12.27          2.25         4.92 o
   0   1  26          0.04          7.25        15.17 o
   1   1  26         15.39         13.04         8.68 o
   2   1  26         15.03         15.64         9.17 o
  -3   2  26         35.74         40.11        13.27 o
  -2   2  26          0.06         -1.53         5.19 o
  -1   2  26        177.56        160.02        19.93 o
   0   2  26          8.49          3.89        10.37 o
   1   2  26          3.64          8.66         7.98 o
  -3   3  26         31.62         51.93         9.88 o
  -2   3  26          3.65          4.48         5.95 o
  -1   3  26          0.11          5.55         7.84 o
   0   3  26         20.45         24.97        13.44 o
   1   3  26          0.33         -0.98         8.07 o
  -3   4  26        193.17        196.78        21.60 o
  -2   4  26         20.62          2.71         9.80 o
  -1   4  26         71.04         72.64        20.17 o
   0   4  26         52.05         52.24        17.67 o
   1   4  26        177.88        203.97        33.42 o
  -2   5  26         87.77         92.15        16.33 o
  -1   5  26         13.50         11.98         8.21 o
   0   5  26         67.88         67.22        18.44 o
  -1   6  26         12.85         18.45         9.78 o
  -3   1  27          3.91         -2.20         9.41 o
  -2   1  27          0.29         -5.13         5.25 o
  -1   1  27        164.17        219.83        22.97 o
   0   1  27          0.14         10.34         8.95 o
   1   1  27          0.43          1.70         8.10 o
  -2   2  27        195.51        204.55        24.76 o
  -1   2  27          5.08         18.44        13.06 o
   0   2  27         92.78        104.71        17.25 o
  -2   3  27          3.46         11.28         7.15 o
  -1   3  27          3.37          1.66         7.29 o
   0   3  27         43.24         24.20        14.21 o
  -1   4  27          3.87          5.71         7.57 o
                                                
